# Supplementary material for: Large-scale phosphoproteome analysis in seedling leaves of Brachypodium distachyon L
Source: BMC Genomics. 2014 May 16;15(1):375. doi: 10.1186/1471-2164-15-375 (PMC4079959; doi:10.1186/1471-2164-15-375)
Supplement: Supplementary file 1 — Additional file 1: Table S1: Phosphorylation sites and phosphoproteins identified from seedling leaves of B. distachyon. (A) Total phosphorylation sites and phosphoproteins. (B) Annotation of the phosphoproteins. (XLSX 506 KB) [file 12864_2014_6177_MOESM1_ESM.xlsx]

## Sheet: Table S1A
Table S1A. Total phosphorylation sites and phosphoproteins.
(1) PEP: Posterior error probabilities
(2) Score: MaxQuant-specific log-transformed posterior error probability (PEP).
id	Protein	Protein Groups	Localization Prob	Score Diff	Amino Acid and Position	PEP	Score	Modified Sequence	Phospho (STY) Probabilities	Phospho (STY) Score Diffs	Position in peptide	Charge	m/z	Mass Error [ppm]
unambiguous
1	Bradi0018s00200.4|PACid:21826774	Bradi0018s00200.4|PACid:21826774;Bradi1g22100.2|PACid:21820065;Bradi0018s00200.3|PACid:21826775	1	71.7807	S34	4.81155e-12	130.21	_S(ph)PPAEKPAPAAADVAK_	S(1)PPAEKPAPAAADVAK	S(71.78)PPAEKPAPAAADVAK	1	3	533.931	-0.053273
3	Bradi1g00247.1|PACid:21820734	Bradi1g00247.1|PACid:21820734	1	66.323	S14	0.0231588	78.939	_SPAAAAMS(ph)PR_	SPAAAAMS(1)PR	S(-66.32)PAAAAMS(66.32)PR	8	2	519.726	-0.28115
4	Bradi1g00480.2|PACid:21820494	Bradi1g00480.2|PACid:21820494	0.944934	13.2174	S59	2.07354e-13	110.6	_ASPSPDPSPESFAGWS(ph)DGEEEDKDAAPGPFR_	ASPSPDPS(0.01)PES(0.045)FAGWS(0.945)DGEEEDKDAAPGPFR	AS(-48.86)PS(-48.86)PDPS(-19.76)PES(-13.22)FAGWS(13.22)DGEEEDKDAAPGPFR	16	3	1104.79	0.090761
5	Bradi1g00480.2|PACid:21820494	Bradi1g00480.2|PACid:21820494	0.98329	17.6972	S348	3.86953e-12	118.37	_VHQPLAS(ph)DQDVGESQLENQNELVK_	VHQPLAS(0.983)DQDVGES(0.017)QLENQNELVK	VHQPLAS(17.7)DQDVGES(-17.7)QLENQNELVK	7	3	919.762	-0.024776
6	Bradi1g00510.1|PACid:21818393	Bradi1g00510.1|PACid:21818393	0.999991	50.2377	S75	0.0235161	87.308	_LSFENS(ph)PR_	LSFENS(1)PR	LS(-50.24)FENS(50.24)PR	6	2	515.224	-0.2356
8	Bradi1g00560.2|PACid:21822116	Bradi1g00560.2|PACid:21822116;Bradi1g00560.3|PACid:21822115;Bradi1g00560.1|PACid:21822114	0.999999	58.7764	S466	0.00830367	96.745	_KIILES(ph)GDEYK_	KIILES(1)GDEYK	KIILES(58.78)GDEY(-58.78)K	6	2	687.831	0.82392
9	Bradi1g00560.2|PACid:21822116	Bradi1g00560.2|PACid:21822116;Bradi1g00560.3|PACid:21822115	0.99798	27.0038	S1243	0.00955509	88.495	_SFS(ph)LLSPFR_	S(0.002)FS(0.998)LLSPFR	S(-27)FS(27)LLS(-45.21)PFR	3	2	567.273	0.34967
10	Bradi1g00560.2|PACid:21822116	Bradi1g00560.2|PACid:21822116;Bradi1g00560.3|PACid:21822115;Bradi1g00560.1|PACid:21822114	1	142.085	S523	6.516e-14	164.04	_S(ph)IDDPILLAER_	S(1)IDDPILLAER	S(142.08)IDDPILLAER	1	2	661.324	0.072677
12	Bradi1g00580.1|PACid:21822968	Bradi1g00580.1|PACid:21822968	0.820145	7.83919	S514	0.00242799	85.457	_ATS(ph)VTHGSEFNEDDR_	AT(0.135)S(0.82)VT(0.035)HGS(0.01)EFNEDDR	AT(-7.84)S(7.84)VT(-13.64)HGS(-19.35)EFNEDDR	3	2	872.844	0.043148
14	Bradi1g00580.1|PACid:21822968	Bradi1g00580.1|PACid:21822968	0.999999	61.0739	S503	0.0381724	70.028	_S(ph)LEIHMASK_	S(1)LEIHMASK	S(61.07)LEIHMAS(-61.07)K	1	2	548.249	0.34187
15	Bradi1g00900.1|PACid:21815092	Bradi1g00900.1|PACid:21815092	0.838924	7.17308	S243	4.77892e-06	97.57	_LTWEEHYS(ph)PSAS(ph)PNSDISR_	LTWEEHYS(0.839)PS(0.161)AS(0.996)PNS(0.003)DISR	LT(-39.05)WEEHY(-39.01)S(7.17)PS(-7.17)AS(25.01)PNS(-25.01)DIS(-36.94)R	8	2	1168.47	-0.42292
16	Bradi1g00900.1|PACid:21815092	Bradi1g00900.1|PACid:21815092	0.996039	25.0061	S247	4.77892e-06	97.57	_LTWEEHYS(ph)PSAS(ph)PNSDISR_	LTWEEHYS(0.839)PS(0.161)AS(0.996)PNS(0.003)DISR	LT(-39.05)WEEHY(-39.01)S(7.17)PS(-7.17)AS(25.01)PNS(-25.01)DIS(-36.94)R	12	2	1168.47	-0.42292
17	Bradi1g00990.1|PACid:21815735	Bradi1g00990.1|PACid:21815735	0.818174	7.14011	S117	6.37199e-09	112.67	_EYDHINNVLSPS(ph)TPGSR_	EYDHINNVLS(0.024)PS(0.818)T(0.158)PGSR	EY(-92.62)DHINNVLS(-15.38)PS(7.14)T(-7.14)PGS(-43.82)R	12	2	983.439	0.082544
18	Bradi1g00990.1|PACid:21815735	Bradi1g00990.1|PACid:21815735	0.989254	20.0472	S137	6.66592e-14	139.6	_TVS(ph)LSDGALQEGPPR_	T(0.01)VS(0.989)LS(0.001)DGALQEGPPR	T(-20.05)VS(20.05)LS(-30.13)DGALQEGPPR	3	2	803.877	-0.25202
20	Bradi1g01090.1|PACid:21819831	Bradi1g01090.1|PACid:21819831	0.978705	18.5484	S402	0.00854801	77.222	_LTSIAS(ph)NFITDLDR_	LT(0.001)S(0.006)IAS(0.979)NFIT(0.014)DLDR	LT(-28.82)S(-21.89)IAS(18.55)NFIT(-18.55)DLDR	6	2	823.395	-0.55607
25	Bradi1g01730.3|PACid:21815325	Bradi1g01730.3|PACid:21815325	0.995707	23.6848	S136	0.000579215	92.8	_NEDTEALSNDPPS(ph)IK_	NEDTEALS(0.004)NDPPS(0.996)IK	NEDT(-45.13)EALS(-23.68)NDPPS(23.68)IK	13	2	855.367	0.29884
26	Bradi1g01790.1|PACid:21815651	Bradi1g01790.1|PACid:21815651	1	45.8851	S162	0.0329802	58.159	_EAS(ph)VDES(ph)DGVADWGIPNGR_	EAS(1)VDES(1)DGVADWGIPNGR	EAS(45.89)VDES(45.89)DGVADWGIPNGR	3	2	1067.41	0.95483
27	Bradi1g01790.1|PACid:21815651	Bradi1g01790.1|PACid:21815651	1	45.8851	S166	0.0329802	58.159	_EAS(ph)VDES(ph)DGVADWGIPNGR_	EAS(1)VDES(1)DGVADWGIPNGR	EAS(45.89)VDES(45.89)DGVADWGIPNGR	7	2	1067.41	0.95483
30	Bradi1g02680.1|PACid:21816191	Bradi1g02680.1|PACid:21816191	1	176.293	S290	7.70251e-52	213.83	_ALLNDDS(ph)DAEGNMPK_	ALLNDDS(1)DAEGNMPK	ALLNDDS(176.29)DAEGNMPK	7	2	835.342	0.52748
31	Bradi1g03180.1|PACid:21820678	Bradi1g03180.1|PACid:21820678	1	103.88	S660	2.59492e-07	136.7	_GGWDS(ph)DGEGFGR_	GGWDS(1)DGEGFGR	GGWDS(103.88)DGEGFGR	5	2	660.238	-0.10205
32	Bradi1g03180.1|PACid:21820678	Bradi1g03180.1|PACid:21820678	0.999999	62.822	S680	4.35462e-36	181.34	_SFKPDNDIWS(ph)DDDFSGGAR_	SFKPDNDIWS(1)DDDFSGGAR	S(-77.92)FKPDNDIWS(62.82)DDDFS(-62.82)GGAR	10	2	1104.95	0.077251
33	Bradi1g03440.1|PACid:21818458	Bradi1g03440.1|PACid:21818458	0.983738	19.0882	S259	1.5308e-105	267.62	_FWQDPTAGSSAS(ph)PSAK_	FWQDPTAGSS(0.012)AS(0.984)PS(0.004)AK	FWQDPT(-111.13)AGS(-48.04)S(-19.09)AS(19.09)PS(-23.79)AK	12	2	858.867	-0.078722
34	Bradi1g03440.1|PACid:21818458	Bradi1g03440.1|PACid:21818458	0.951968	13.682	S264	2.07678e-16	150.37	_S(ph)PGSESSWISQLPFR_	S(0.952)PGS(0.041)ES(0.006)S(0.001)WISQLPFR	S(13.68)PGS(-13.68)ES(-21.84)S(-29.67)WIS(-69.34)QLPFR	1	2	879.398	-0.079802
37	Bradi1g04597.1|PACid:21822037	Bradi1g04597.1|PACid:21822037	0.964573	14.35	S200	2.59492e-07	136.7	_EFSGS(ph)LGNVAWK_	EFS(0.035)GS(0.965)LGNVAWK	EFS(-14.35)GS(14.35)LGNVAWK	5	2	687.808	0.064883
39	Bradi1g04710.1|PACid:21822187	Bradi1g04710.1|PACid:21822187;Bradi1g04710.2|PACid:21822188;Bradi1g04710.3|PACid:21822189	0.918004	10.4905	S12	0.00111935	90.759	_S(ph)PSEPNLFLQWGSR_	S(0.918)PS(0.082)EPNLFLQWGSR	S(10.49)PS(-10.49)EPNLFLQWGS(-75.38)R	1	2	849.388	-1.1338
45	Bradi1g05480.1|PACid:21823397	Bradi1g05480.1|PACid:21823397	1	89.0582	S71	1.68521e-34	174.59	_FLEEAVLDSPVGGNPS(ph)PR_	FLEEAVLDSPVGGNPS(1)PR	FLEEAVLDS(-89.06)PVGGNPS(89.06)PR	16	2	982.462	-0.39004
46	Bradi1g05480.1|PACid:21823397	Bradi1g05480.1|PACid:21823397	1	130.656	S399	0.000569505	132.01	_VAS(ph)LEHLQK_	VAS(1)LEHLQK	VAS(130.66)LEHLQK	3	2	552.776	-0.088183
47	Bradi1g05480.1|PACid:21823397	Bradi1g05480.1|PACid:21823397	0.999981	47.4687	S6	0.000307979	83.063	_VFS(ph)VEEIPDPFWASQPPASR_	VFS(1)VEEIPDPFWASQPPASR	VFS(47.47)VEEIPDPFWAS(-47.47)QPPAS(-60.44)R	3	2	1170.04	-0.56546
50	Bradi1g06300.1|PACid:21823566	Bradi1g06300.1|PACid:21823566	0.778001	5.44714	S137	0.0294447	64.121	_VSS(ph)AGLLVGSVLK_	VS(0.222)S(0.778)AGLLVGSVLK	VS(-5.45)S(5.45)AGLLVGS(-42.57)VLK	3	2	655.36	0.34104
51	Bradi1g06310.1|PACid:21816658	Bradi1g06310.1|PACid:21816658	1	81.6316	S306	0.00662806	81.632	_IFEQLDIIAPS(ph)PK_	IFEQLDIIAPS(1)PK	IFEQLDIIAPS(81.63)PK	11	2	775.897	-1.1701
52	Bradi5g15570.2|PACid:21826523	Bradi5g15570.2|PACid:21826523;Bradi1g06366.1|PACid:21815874	1	84.687	S101	0.00716286	128.81	_RAS(ph)LNDFDR_	RAS(1)LNDFDR	RAS(84.69)LNDFDR	3	2	587.256	0.45476
53	Bradi1g06372.1|PACid:21817950	Bradi1g06372.1|PACid:21817950	0.986481	19.1301	S8	0.00152735	122.69	_(ac)M(ox)NNLFSSS(ph)WK_	MNNLFS(0.001)S(0.012)S(0.986)WK	MNNLFS(-28.28)S(-19.13)S(19.13)WK	8	2	676.273	-0.0096786
54	Bradi1g06480.1|PACid:21819935	Bradi1g06480.1|PACid:21819935	0.98721	18.8755	S594	0.00200922	110.39	_ASS(ph)VIAM(ox)DVR_	AS(0.013)S(0.987)VIAMDVR	AS(-18.88)S(18.88)VIAMDVR	3	2	572.757	-0.58332
55	Bradi1g06480.1|PACid:21819935	Bradi1g06480.1|PACid:21819935	1	100.227	S470	1.9815e-35	184	_DLMIAQPAGS(ph)EVGDR_	DLMIAQPAGS(1)EVGDR	DLMIAQPAGS(100.23)EVGDR	10	2	819.863	0.85479
60	Bradi1g06480.1|PACid:21819935	Bradi1g06480.1|PACid:21819935	1	142.431	S393	3.14925e-28	168.05	_GIS(ph)AAS(ph)GINEWVNDGMER_	GIS(1)AAS(1)GINEWVNDGMER	GIS(142.43)AAS(142.43)GINEWVNDGMER	3	2	1033.41	0.67861
61	Bradi1g06480.1|PACid:21819935	Bradi1g06480.1|PACid:21819935	1	142.431	S396	3.14925e-28	168.05	_GIS(ph)AAS(ph)GINEWVNDGMER_	GIS(1)AAS(1)GINEWVNDGMER	GIS(142.43)AAS(142.43)GINEWVNDGMER	6	2	1033.41	0.67861
62	Bradi1g06480.1|PACid:21819935	Bradi1g06480.1|PACid:21819935	0.999994	52.3102	S303	2.22137e-12	99.069	_NAVS(ph)NEPDETFYPR_	NAVS(1)NEPDETFYPR	NAVS(52.31)NEPDET(-52.31)FY(-79.71)PR	4	2	859.857	0.053629
66	Bradi1g06700.1|PACid:21816006	Bradi1g06700.1|PACid:21816006	1	52.2469	S50	0.0168244	71.558	_QQS(ph)LHGVLGGGK_	QQS(1)LHGVLGGGK	QQS(52.25)LHGVLGGGK	3	2	630.808	0.072665
69	Bradi1g06890.1|PACid:21816542	Bradi1g06890.1|PACid:21816542;Bradi2g51620.1|PACid:21809387	0.996175	24.5015	S22	0.0365477	87.323	_LSS(ph)PTPR_	LSS(0.996)PT(0.004)PR	LS(-35.33)S(24.5)PT(-24.5)PR	3	2	419.197	0.73353
70	Bradi1g07010.1|PACid:21815588	Bradi1g07010.1|PACid:21815588	0.974543	16.6034	S372	5.96075e-11	125.22	_LTSGDS(ph)DSETHVSTR_	LTSGDS(0.975)DS(0.003)ET(0.021)HVSTR	LT(-33.35)S(-33.35)GDS(16.6)DS(-24.88)ET(-16.6)HVS(-40.75)T(-54.17)R	6	2	836.347	0.078451
71	Bradi1g07140.1|PACid:21815708	Bradi1g07140.1|PACid:21815708	1	151.699	S370	1.89463e-10	151.7	_LLNADLQIGS(ph)PR_	LLNADLQIGS(1)PR	LLNADLQIGS(151.7)PR	10	2	688.85	-0.3011
73	Bradi1g07300.1|PACid:21820825	Bradi1g07300.1|PACid:21820825	1	70.044	S326	8.99353e-16	143.88	_TNQVMTNQQEVDS(ph)PR_	TNQVMTNQQEVDS(1)PR	T(-115.33)NQVMT(-70.04)NQQEVDS(70.04)PR	13	2	913.891	-0.49794
74	Bradi5g24240.1|PACid:21824723	Bradi5g24240.1|PACid:21824723;Bradi1g07410.1|PACid:21820572	0.828144	7.39236	S477	1.80719e-19	157.58	_SLNTQFAAASSTAS(ph)R_	SLNTQFAAASS(0.021)T(0.151)AS(0.828)R	S(-109.33)LNT(-98.29)QFAAAS(-49.73)S(-15.98)T(-7.39)AS(7.39)R	14	2	796.359	-0.27824
75	Bradi1g07540.1|PACid:21822382	Bradi1g07540.1|PACid:21822382	1	165.66	S79	2.7825e-42	188.96	_DAALLDGGDGGEEGGS(ph)VGR_	DAALLDGGDGGEEGGS(1)VGR	DAALLDGGDGGEEGGS(165.66)VGR	16	2	906.376	0.35367
76	Bradi1g07540.1|PACid:21822382	Bradi1g07540.1|PACid:21822382	0.831354	6.92812	S697	0.0103434	105.2	_KVS(ph)FSMEDSR_	KVS(0.831)FS(0.169)MEDSR	KVS(6.93)FS(-6.93)MEDS(-77.72)R	3	2	633.265	-0.10759
77	Bradi1g07540.1|PACid:21822382	Bradi1g07540.1|PACid:21822382	0.999964	44.6596	S530	0.0316295	63.181	_LGS(ph)PLPASWFSGK_	LGS(1)PLPASWFSGK	LGS(44.66)PLPAS(-44.66)WFS(-56.49)GK	3	2	713.842	0.04037
78	Bradi1g07540.1|PACid:21822382	Bradi1g07540.1|PACid:21822382	0.988179	19.222	S691	3.88426e-20	167.32	_LIGVEEAEVSS(ph)M(ox)GR_	LIGVEEAEVS(0.012)S(0.988)MGR	LIGVEEAEVS(-19.22)S(19.22)MGR	11	2	786.852	2.7746
79	Bradi1g07540.1|PACid:21822382	Bradi1g07540.1|PACid:21822382	0.999843	38.276	S557	0.00162299	84.14	_S(ph)PIYDNHVVSFDAAVR_	S(1)PIYDNHVVSFDAAVR	S(38.28)PIY(-38.28)DNHVVS(-50.83)FDAAVR	1	2	935.43	0.31595
80	Bradi1g07540.1|PACid:21822382	Bradi1g07540.1|PACid:21822382	0.997171	25.4708	S575	0.0205342	72.2	_SVS(ph)QELDHVK_	S(0.003)VS(0.997)QELDHVK	S(-25.47)VS(25.47)QELDHVK	3	2	611.279	-0.39449
81	Bradi1g07620.1|PACid:21815286	Bradi1g07620.1|PACid:21815286;Bradi4g03220.1|PACid:21814526;Bradi1g14720.1|PACid:21823625;Bradi1g21310.1|PACid:21815771;Bradi1g60720.1|PACid:21815699;Bradi1g21310.2|PACid:21815772;Bradi1g21310.3|PACid:21815773;Bradi1g21310.5|PACid:21815774	1	66.7434	S179	1.69037e-11	111.61	_SSVLHS(ph)QPK_	SSVLHS(1)QPK	S(-66.74)S(-66.74)VLHS(66.74)QPK	6	2	531.753	-0.25026
82	Bradi1g07620.1|PACid:21815286	Bradi1g07620.1|PACid:21815286;Bradi4g03220.1|PACid:21814526;Bradi1g14720.1|PACid:21823625	0.837268	7.16903	S183	2.9954e-11	124.78	_S(ph)TVGTPAYIAPEVLLKK_	S(0.837)T(0.161)VGT(0.002)PAYIAPEVLLKK	S(7.17)T(-7.17)VGT(-26.11)PAY(-60.2)IAPEVLLKK	1	2	934.002	0.0719
83	Bradi1g07630.1|PACid:21821703	Bradi1g07630.1|PACid:21821703	1	66.2625	S190	0.03247	66.262	_RPFS(ph)PGVDDR_	RPFS(1)PGVDDR	RPFS(66.26)PGVDDR	4	2	613.272	0.12507
84	Bradi1g07640.1|PACid:21817214	Bradi1g07640.1|PACid:21817214	0.995238	23.2013	S222	3.98934e-05	103.83	_HIWPLNSEGPAS(ph)PK_	HIWPLNS(0.005)EGPAS(0.995)PK	HIWPLNS(-23.2)EGPAS(23.2)PK	12	2	806.88	0.13533
87	Bradi1g08470.1|PACid:21823680	Bradi1g08470.1|PACid:21823680	0.982928	17.6031	S204	0.00884626	90.15	_DESPFS(ph)PSR_	DESPFS(0.983)PS(0.017)R	DES(-55.46)PFS(17.6)PS(-17.6)R	6	2	551.216	0.9424
88	Bradi1g08540.1|PACid:21822492	Bradi1g08540.1|PACid:21822492	0.999893	39.7139	S92	0.0389828	54.235	_S(ph)PDGDHGPALGNFEGSANAAAK_	S(1)PDGDHGPALGNFEGSANAAAK	S(39.71)PDGDHGPALGNFEGS(-39.71)ANAAAK	1	2	1081.96	-0.60381
90	Bradi1g08727.1|PACid:21823388	Bradi1g08727.1|PACid:21823388	0.985437	18.385	S793	0.000149673	126.19	_SISSHSPGS(ph)PK_	SISSHS(0.014)PGS(0.985)PK	S(-70.77)IS(-44.17)S(-36.28)HS(-18.39)PGS(18.39)PK	9	2	582.258	-0.17951
91	Bradi1g08930.1|PACid:21821276	Bradi1g08930.1|PACid:21821276;Bradi1g08930.2|PACid:21821277	0.98189	18.6124	S219	1.10477e-13	158.11	_VDS(ph)QGQMCGSTFK_	VDS(0.982)QGQMCGS(0.014)T(0.005)FK	VDS(18.61)QGQMCGS(-18.61)T(-23.3)FK	3	2	762.797	-0.59101
92	Bradi1g08930.1|PACid:21821276	Bradi1g08930.1|PACid:21821276;Bradi1g08930.2|PACid:21821277	1	112.125	S245	2.04222e-14	170.47	_VGS(ph)AADWS(ph)NHF_	VGS(1)AADWS(1)NHF	VGS(112.13)AADWS(112.13)NHF	3	2	675.731	0.036685
93	Bradi1g08930.1|PACid:21821276	Bradi1g08930.1|PACid:21821276;Bradi1g08930.2|PACid:21821277	1	112.125	S250	2.04222e-14	170.47	_VGS(ph)AADWS(ph)NHF_	VGS(1)AADWS(1)NHF	VGS(112.13)AADWS(112.13)NHF	8	2	675.731	0.036685
94	Bradi1g09537.2|PACid:21820758	Bradi1g09537.2|PACid:21820758;Bradi1g09537.1|PACid:21820759	1	82.2787	S410	0.00964903	123.72	_VGS(ph)NVHLK_	VGS(1)NVHLK	VGS(82.28)NVHLK	3	2	467.231	0.19628
96	Bradi1g09615.1|PACid:21822002	Bradi1g09615.1|PACid:21822002	0.97106	15.5975	S421	0.000109627	87.156	_GGGGASSSGAGAQS(ph)PSSASK_	GGGGASSSGAGAQS(0.971)PS(0.027)S(0.001)AS(0.001)K	GGGGAS(-40)S(-34.44)S(-33.38)GAGAQS(15.6)PS(-15.6)S(-32.35)AS(-31.29)K	14	2	844.35	0.016482
97	Bradi1g09670.1|PACid:21822700	Bradi1g09670.1|PACid:21822700	0.999923	41.1853	S214	0.000174636	97.836	_GANSGAHS(ph)GDGEYLK_	GANSGAHS(1)GDGEYLK	GANS(-41.19)GAHS(41.19)GDGEY(-61.05)LK	8	2	771.815	0.063272
99	Bradi1g10340.1|PACid:21821119	Bradi1g10340.1|PACid:21821119;Bradi1g10340.2|PACid:21821120	0.933004	14.4808	S256	8.09375e-05	91.622	_APPPPAPPSAPLFSTEKS(ph)PK_	APPPPAPPSAPLFS(0.033)T(0.033)EKS(0.933)PK	APPPPAPPS(-32.76)APLFS(-14.48)T(-14.48)EKS(14.48)PK	18	3	699.354	-1.4573
100	Bradi1g10340.1|PACid:21821119	Bradi1g10340.1|PACid:21821119	0.980011	17.7878	S480	2.55015e-07	116.01	_DGQFITS(ph)PVSHSGA_	DGQFIT(0.016)S(0.98)PVS(0.003)HSGA	DGQFIT(-17.79)S(17.79)PVS(-24.73)HS(-34.13)GA	7	2	741.817	-0.13426
102	Bradi1g10447.1|PACid:21816892	Bradi1g10447.1|PACid:21816892	0.999996	54.4857	S1774	1.19266e-13	124.25	_AILEGGS(ph)DDEGASTEAQGR_	AILEGGS(1)DDEGASTEAQGR	AILEGGS(54.49)DDEGAS(-54.49)T(-68.23)EAQGR	7	2	971.905	0.17818
103	Bradi1g10530.1|PACid:21820329	Bradi1g10530.1|PACid:21820329;Bradi1g10530.2|PACid:21820330	0.999993	51.6474	S546	0.000881447	74.123	_FLNDSERPNPDDPFVEDDQHGS(ph)VR_	FLNDSERPNPDDPFVEDDQHGS(1)VR	FLNDS(-51.65)ERPNPDDPFVEDDQHGS(51.65)VR	22	3	955.742	-0.15128
104	Bradi1g10970.1|PACid:21820353	Bradi1g10970.1|PACid:21820353	0.979066	16.6996	S230	1.64336e-19	137.61	_ATPVVAVVVPVAGLSPLS(ph)PR_	ATPVVAVVVPVAGLS(0.021)PLS(0.979)PR	AT(-87.25)PVVAVVVPVAGLS(-16.7)PLS(16.7)PR	18	2	1005.06	-0.20699
107	Bradi1g11380.1|PACid:21818962	Bradi1g11380.1|PACid:21818962;Bradi1g11380.2|PACid:21818963	1	76.3575	S635	1.26048e-06	121.18	_DLPNAVGS(ph)PDVVK_	DLPNAVGS(1)PDVVK	DLPNAVGS(76.36)PDVVK	8	2	695.834	0.7986
108	Bradi1g11380.1|PACid:21818962	Bradi1g11380.1|PACid:21818962;Bradi1g11380.2|PACid:21818963	0.86135	7.93274	S654	5.29547e-08	114.01	_VSNPSINEESDGPS(ph)PK_	VSNPSINEES(0.139)DGPS(0.861)PK	VS(-76.97)NPS(-53.28)INEES(-7.93)DGPS(7.93)PK	14	2	868.872	0.36747
110	Bradi1g11557.1|PACid:21823589	Bradi1g11557.1|PACid:21823589	0.974255	15.8863	S13	0.0129013	75.739	_VSS(ph)PNPSIQAK_	VS(0.025)S(0.974)PNPS(0.001)IQAK	VS(-15.89)S(15.89)PNPS(-31.94)IQAK	3	2	604.29	-0.42844
111	Bradi1g11710.1|PACid:21820777	Bradi1g11710.1|PACid:21820777	0.820762	9.11135	S54	0.00670972	103.55	_LVASSSS(ph)FR_	LVAS(0.013)S(0.101)S(0.066)S(0.821)FR	LVAS(-18.05)S(-9.11)S(-10.97)S(9.11)FR	7	2	517.239	0.064707
112	Bradi1g11760.1|PACid:21815393	Bradi1g11760.1|PACid:21815393	0.929234	12.3766	S208	0.00807366	81.016	_ATNLISS(ph)PVS(ph)SPTAENAR_	ATNLIS(0.041)S(0.929)PVS(0.549)S(0.464)PT(0.016)AENAR	AT(-34.06)NLIS(-13.79)S(12.38)PVS(0.78)S(-0.78)PT(-15.83)AENAR	7	2	987.932	-0.1515
115	Bradi1g11760.1|PACid:21815393	Bradi1g11760.1|PACid:21815393	0.847352	7.44791	S511	5.96225e-11	114.75	_SLNPSNLDDLFSAEM(ox)VSS(ph)PR_	SLNPSNLDDLFSAEMVS(0.153)S(0.847)PR	S(-67.86)LNPS(-64.29)NLDDLFS(-37.63)AEMVS(-7.45)S(7.45)PR	18	2	1138	0.059349
116	Bradi1g11760.1|PACid:21815393	Bradi1g11760.1|PACid:21815393	0.94173	13.0927	S641	9.14997e-11	121.99	_VSALVGS(ph)PLSSSWSR_	VSALVGS(0.942)PLS(0.046)S(0.005)S(0.007)WSR	VS(-73.09)ALVGS(13.09)PLS(-13.09)S(-22.42)S(-21.53)WS(-42.21)R	7	2	806.89	-0.15828
117	Bradi1g11760.1|PACid:21815393	Bradi1g11760.1|PACid:21815393	0.954568	13.2385	S524	0.041341	57.973	_YSNADQGAMFS(ph)PSQK_	YSNADQGAMFS(0.955)PS(0.045)QK	Y(-54.35)S(-38.26)NADQGAMFS(13.24)PS(-13.24)QK	11	2	855.845	0.25497
119	Bradi1g12010.2|PACid:21816410	Bradi1g12010.2|PACid:21816410;Bradi1g12010.3|PACid:21816411	0.905229	9.88102	S239	0.0201196	69.451	_SLS(ph)TDHDSVVR_	S(0.093)LS(0.905)T(0.002)DHDSVVR	S(-9.88)LS(9.88)T(-27.36)DHDS(-41.17)VVR	3	2	648.285	0.44786
120	Bradi1g12050.1|PACid:21818379	Bradi1g12050.1|PACid:21818379;Bradi3g28930.1|PACid:21833565	0.999956	43.5282	S971	5.76682e-101	248.18	_LWQYGDVES(ph)DEEEQAPGAR_	LWQYGDVES(1)DEEEQAPGAR	LWQY(-43.53)GDVES(43.53)DEEEQAPGAR	9	3	753.646	-0.045129
121	Bradi1g12140.1|PACid:21818435	Bradi1g12140.1|PACid:21818435	0.999941	42.3507	S350	0.000380739	90.561	_QGS(ph)GIIGTFGQSEELR_	QGS(1)GIIGTFGQSEELR	QGS(42.35)GIIGT(-42.35)FGQS(-58.84)EELR	3	2	879.907	-0.023052
123	Bradi1g12190.1|PACid:21814970	Bradi1g12190.1|PACid:21814970	1	128.951	S33	1.68292e-12	146.47	_MENGADDS(ph)PRPLVK_	MENGADDS(1)PRPLVK	MENGADDS(128.95)PRPLVK	8	2	804.858	-0.16402
128	Bradi1g12510.1|PACid:21815659	Bradi1g12510.1|PACid:21815659	0.920592	10.6828	S7	0.00172304	79.693	_(ac)SNYYSS(ph)PGNER_	SNYY(0.001)S(0.079)S(0.921)PGNER	S(-59.68)NY(-57.65)Y(-30.95)S(-10.68)S(10.68)PGNER	6	2	698.264	0.18901
130	Bradi1g13260.1|PACid:21816630	Bradi1g13260.1|PACid:21816630	1	75.988	S48	2.72311e-12	115.63	_KPS(ph)AQEPAWPAPAPAPEVMESQIPNK_	KPS(1)AQEPAWPAPAPAPEVMESQIPNK	KPS(75.99)AQEPAWPAPAPAPEVMES(-75.99)QIPNK	3	3	950.789	-0.27786
131	Bradi1g13260.1|PACid:21816630	Bradi1g13260.1|PACid:21816630	1	141.984	S42	0.0137811	141.98	_RPS(ph)LPR_	RPS(1)LPR	RPS(141.98)LPR	3	2	403.208	0.29631
132	Bradi1g13450.1|PACid:21817431	Bradi1g13450.1|PACid:21817431	0.998184	28.1281	S224	0.00139353	76.744	_NQEDFDEFS(ph)DVEDLYSTLPM(ox)EK_	NQEDFDEFS(0.998)DVEDLY(0.002)STLPMEK	NQEDFDEFS(28.13)DVEDLY(-28.13)S(-36.66)T(-41.91)LPMEK	9	2	1374.05	-0.14246
133	Bradi1g13450.1|PACid:21817431	Bradi1g13450.1|PACid:21817431	0.969476	16.2356	S471	6.168e-05	91.475	_VNSVGLSQQLIS(ph)PLGNK_	VNS(0.023)VGLS(0.007)QQLIS(0.969)PLGNK	VNS(-16.24)VGLS(-21.14)QQLIS(16.24)PLGNK	12	2	917.477	0.53345
134	Bradi1g13490.2|PACid:21819872	Bradi1g13490.2|PACid:21819872	0.999994	52.6289	S73	1.03333e-63	226.59	_ISLSPEEAEEFS(ph)PK_	ISLSPEEAEEFS(1)PK	IS(-61.82)LS(-52.63)PEEAEEFS(52.63)PK	12	2	821.866	0.71236
135	Bradi1g13650.1|PACid:21822338	Bradi1g13650.1|PACid:21822338;Bradi1g13650.2|PACid:21822340;Bradi1g13650.3|PACid:21822339;Bradi1g13650.5|PACid:21822341;Bradi1g13650.4|PACid:21822342	0.796175	5.91931	S330	0.0118462	76.357	_SYSDINFTS(ph)FGR_	SYSDINFT(0.204)S(0.796)FGR	S(-60.97)Y(-63.17)S(-39.78)DINFT(-5.92)S(5.92)FGR	9	2	737.306	-0.38883
140	Bradi1g14510.1|PACid:21814872	Bradi1g14510.1|PACid:21814872;Bradi1g14510.2|PACid:21814873	0.996017	24.0057	S576	0.0345633	98.133	_FTLS(ph)ISK_	FTLS(0.996)IS(0.004)K	FT(-46.28)LS(24.01)IS(-24.01)K	4	2	438.217	-0.072103
142	Bradi1g15780.1|PACid:21821044	Bradi1g15780.1|PACid:21821044	0.999881	39.6023	S69	1.17156e-05	75.529	_QPASSYVDDIDLPPS(ph)DEEEDEADVAAITAKPK_	QPASSYVDDIDLPPS(1)DEEEDEADVAAITAKPK	QPAS(-54.42)S(-54.42)Y(-57)VDDIDLPPS(39.6)DEEEDEADVAAIT(-39.6)AKPK	15	3	1165.86	-0.14946
143	Bradi1g15910.2|PACid:21815795	Bradi1g15910.2|PACid:21815795	0.978549	17.2117	S406	0.0414793	68.657	_MASSQS(ph)LAR_	MAS(0.003)S(0.019)QS(0.979)LAR	MAS(-25.35)S(-17.21)QS(17.21)LAR	6	2	515.723	-0.059403
145	Bradi1g16527.1|PACid:21820090	Bradi1g16527.1|PACid:21820090	1	81.5262	S252	0.00352824	82.908	_EEVQQQDS(ph)DEDWDPR_	EEVQQQDS(1)DEDWDPR	EEVQQQDS(81.53)DEDWDPR	8	2	978.368	0.82839
146	Bradi1g16527.1|PACid:21820090	Bradi1g16527.1|PACid:21820090	1	110.603	S472	1.99612e-36	110.6	_MKEEVVPQDEAAADS(ph)PDAK_	MKEEVVPQDEAAADS(1)PDAK	MKEEVVPQDEAAADS(110.6)PDAK	15	2	1055.46	-1.4307
148	Bradi1g16620.1|PACid:21815543	Bradi1g16620.1|PACid:21815543	0.781636	8.85474	S271	0.0499454	51.566	_EIITDPS(ph)TPKPNPNPFNYEHQTK_	EIIT(0.102)DPS(0.782)T(0.02)PKPNPNPFNY(0.012)EHQT(0.085)K	EIIT(-8.85)DPS(8.85)T(-15.82)PKPNPNPFNY(-18.32)EHQT(-9.65)K	7	3	916.429	-1.0625
150	Bradi1g16680.1|PACid:21823337	Bradi1g16680.1|PACid:21823337	0.821137	6.61894	S9	0.000854875	79.676	_RPPS(ph)PSGAGAEDGGDAK_	RPPS(0.821)PS(0.179)GAGAEDGGDAK	RPPS(6.62)PS(-6.62)GAGAEDGGDAK	4	2	824.852	0.1287
151	Bradi1g17050.1|PACid:21815999	Bradi1g17050.1|PACid:21815999	1	97.7862	S89	9.36051e-13	158.04	_AYFDS(ph)ADWVLDK_	AYFDS(1)ADWVLDK	AY(-97.79)FDS(97.79)ADWVLDK	5	2	755.319	0.069164
154	Bradi1g17510.1|PACid:21820230	Bradi1g17510.1|PACid:21820230	0.992778	20.835	S623	0.00927432	55.492	_DESAGDSTTSPHTDSDQSAEHNLPDS(ph)PFASPT(ph)K_	DESAGDSTTSPHTDSDQSAEHNLPDS(0.993)PFAS(0.232)PT(0.774)K	DES(-48.2)AGDS(-47.84)T(-47.75)T(-47.66)S(-47.56)PHT(-37.51)DS(-37.17)DQS(-36.82)AEHNLPDS(20.84)PFAS(-5.33)PT(5.33)K	26	3	1196.8	-0.076001
155	Bradi1g17510.1|PACid:21820230	Bradi1g17510.1|PACid:21820230	0.786799	7.90809	S313	1.43859e-05	92.913	_LAGGFPYSPTGS(ph)LPGSPS(ph)AASK_	LAGGFPY(0.006)S(0.036)PT(0.158)GS(0.787)LPGS(0.179)PS(0.49)AAS(0.345)K	LAGGFPY(-22.21)S(-14.08)PT(-7.91)GS(7.91)LPGS(-5.05)PS(1.81)AAS(-1.81)K	12	2	1104.98	-0.71226
162	Bradi1g18450.2|PACid:21819521	Bradi1g18450.2|PACid:21819521	0.820889	7.08114	S375	0.00102029	77.08	_SSVPTWS(ph)GPLVEASGGNQK_	S(0.008)S(0.002)VPT(0.161)WS(0.821)GPLVEAS(0.009)GGNQK	S(-20.19)S(-26.47)VPT(-7.08)WS(7.08)GPLVEAS(-19.78)GGNQK	7	2	990.957	1.4484
163	Bradi1g18710.1|PACid:21821579	Bradi1g18710.1|PACid:21821579	0.850884	7.66686	S83	4.77589e-30	155.86	_ASGVNLSAAGS(ph)SSGPADASK_	ASGVNLSAAGS(0.851)S(0.146)S(0.004)GPADASK	AS(-97.39)GVNLS(-58.37)AAGS(7.67)S(-7.67)S(-23.85)GPADAS(-79.05)K	11	2	907.402	0.665
164	Bradi1g19240.1|PACid:21816789	Bradi1g19240.1|PACid:21816789	0.904553	9.78373	S10	0.003409	91.858	_(ac)SSSSAAPMS(ph)PSR_	SSSSAAPMS(0.905)PS(0.095)R	S(-37.79)S(-37.79)S(-43.7)S(-44.3)AAPMS(9.78)PS(-9.78)R	9	2	643.758	0.31891
168	Bradi1g19627.1|PACid:21817170	Bradi1g19627.1|PACid:21817170	0.882125	11.7882	S1001	0.00964666	77.593	_ETVLTFPSTDS(ph)PR_	ETVLT(0.001)FPS(0.058)T(0.058)DS(0.882)PR	ET(-60.37)VLT(-29.48)FPS(-11.79)T(-11.79)DS(11.79)PR	11	2	765.348	-0.042401
169	Bradi1g19690.1|PACid:21820269	Bradi1g19690.1|PACid:21820269	0.999912	45.2857	S884	0.0265727	49.101	_AESSTQQAANNEDIELPDDES(ph)DEEEDVQIAER_	AESSTQQAANNEDIELPDDES(1)DEEEDVQIAER	AES(-45.29)S(-45.29)T(-45.34)QQAANNEDIELPDDES(45.29)DEEEDVQIAER	21	3	1219.5	-0.91141
172	Bradi1g35090.1|PACid:21822356	Bradi1g19880.1|PACid:21822159;Bradi1g61637.1|PACid:21816857;Bradi1g35090.1|PACid:21822356;Bradi3g30647.1|PACid:21832357	1	120.062	S102	0.00138025	120.06	_RPFPPPS(ph)PAK_	RPFPPPS(1)PAK	RPFPPPS(120.06)PAK	7	2	587.294	0.13883
175	Bradi1g20170.1|PACid:21822346	Bradi1g20170.1|PACid:21822346	0.945889	12.4264	S344	1.18073e-07	113.59	_GNNIPGS(ph)PETEIYMR_	GNNIPGS(0.946)PET(0.054)EIYMR	GNNIPGS(12.43)PET(-12.43)EIY(-49.46)MR	7	2	879.382	0.9464
177	Bradi1g20170.1|PACid:21822346	Bradi1g20170.1|PACid:21822346	0.999548	33.4513	S535	1.05052e-05	136.96	_S(ph)DLSAIENQVR_	S(1)DLSAIENQVR	S(33.45)DLS(-33.45)AIENQVR	1	2	656.301	-0.069823
181	Bradi1g20360.1|PACid:21818054	Bradi1g20360.1|PACid:21818054	1	110.839	S183	7.08514e-06	139.46	_S(ph)GS(ph)PLHEHYSR_	S(1)GS(1)PLHEHYSR	S(110.84)GS(97.38)PLHEHY(-97.38)S(-115.05)R	1	2	715.269	-0.04422
182	Bradi1g20360.1|PACid:21818054	Bradi1g20360.1|PACid:21818054	1	97.3801	S185	7.08514e-06	139.46	_S(ph)GS(ph)PLHEHYSR_	S(1)GS(1)PLHEHYSR	S(110.84)GS(97.38)PLHEHY(-97.38)S(-115.05)R	3	2	715.269	-0.04422
183	Bradi1g20630.1|PACid:21822830	Bradi1g20630.1|PACid:21822830	0.986256	19.5339	S148	0.00446915	91.855	_SLS(ph)LDSPTEK_	S(0.001)LS(0.986)LDS(0.011)PT(0.001)EK	S(-28.53)LS(19.53)LDS(-19.53)PT(-28.53)EK	3	2	578.76	-0.58734
184	Bradi1g20750.1|PACid:21822365	Bradi1g20750.1|PACid:21822365	0.837632	7.32603	S735	0.0177381	70.438	_SGLPTS(ph)PHFVDSR_	S(0.006)GLPT(0.155)S(0.838)PHFVDS(0.001)R	S(-21.31)GLPT(-7.33)S(7.33)PHFVDS(-28.73)R	6	2	740.335	-0.43151
187	Bradi1g20840.1|PACid:21817955	Bradi1g20840.1|PACid:21817955	0.996402	24.4234	S352	0.00956002	110.38	_RVPS(ph)IASMDK_	RVPS(0.996)IAS(0.004)MDK	RVPS(24.42)IAS(-24.42)MDK	4	2	592.281	0.32847
188	Bradi1g60320.1|PACid:21819395	Bradi1g60320.1|PACid:21819395;Bradi1g60320.2|PACid:21819396;Bradi1g60320.3|PACid:21819394;Bradi1g46670.1|PACid:21822277;Bradi1g20890.1|PACid:21817741;Bradi1g46670.3|PACid:21822278	1	72.5312	S156	0.0165836	72.531	_S(ph)IGNGVQFLNR_	S(1)IGNGVQFLNR	S(72.53)IGNGVQFLNR	1	2	642.808	-0.68228
191	Bradi1g21080.1|PACid:21820826	Bradi1g21080.1|PACid:21820826	0.992974	21.5217	S627	0.000399064	79.511	_LALAAVQALQGSNEAS(ph)DVEDLTR_	LALAAVQALQGS(0.007)NEAS(0.993)DVEDLTR	LALAAVQALQGS(-21.52)NEAS(21.52)DVEDLT(-45.05)R	16	3	817.73	-0.54449
192	Bradi1g21080.1|PACid:21820826	Bradi1g21080.1|PACid:21820826	0.999998	57.5818	S791	0.0356255	100.45	_MGS(ph)LLSR_	MGS(1)LLSR	MGS(57.58)LLS(-57.58)R	3	2	422.193	0.2118
193	Bradi1g21080.1|PACid:21820826	Bradi1g21080.1|PACid:21820826	0.999997	57.2659	S426	0.00645475	81.904	_S(ph)ELAAYVENILSK_	S(1)ELAAYVENILSK	S(57.27)ELAAY(-57.27)VENILS(-62.24)K	1	2	758.868	0.21353
197	Bradi1g21372.1|PACid:21820310	Bradi1g21372.1|PACid:21820310;Bradi1g60817.1|PACid:21815450;Bradi1g60817.2|PACid:21815449	0.995897	23.8515	S329	0.0498962	73.665	_QSS(ph)LDLFK_	QS(0.004)S(0.996)LDLFK	QS(-23.85)S(23.85)LDLFK	3	2	509.236	0.28493
198	Bradi1g21372.1|PACid:21820310	Bradi1g21372.1|PACid:21820310	0.995004	23.0162	S929	0.00940342	88.681	_VKS(ph)MTNYPEAR_	VKS(0.995)MT(0.005)NYPEAR	VKS(23.02)MT(-23.02)NY(-45.54)PEAR	3	2	688.307	-0.72226
199	Bradi1g21372.1|PACid:21820310	Bradi1g21372.1|PACid:21820310;Bradi1g60817.1|PACid:21815450;Bradi1g60817.2|PACid:21815449	1	71.9493	S777	0.0469871	88.591	_VES(ph)FHR_	VES(1)FHR	VES(71.95)FHR	3	2	427.681	0.46386
201	Bradi1g21480.1|PACid:21823047	Bradi1g21480.1|PACid:21823047	0.999995	53.8913	S241	0.0149053	71.692	_S(ph)IAGVTNNFTEDGK_	S(1)IAGVTNNFTEDGK	S(53.89)IAGVT(-53.89)NNFT(-61.32)EDGK	1	2	766.835	0.79404
202	Bradi1g22670.1|PACid:21818501	Bradi1g22670.1|PACid:21818501	0.851517	7.62408	S2	0.000546572	113.47	_(ac)S(ph)DSEEHQFESKADAGASK_	S(0.852)DS(0.147)EEHQFES(0.001)KADAGASK	S(7.62)DS(-7.62)EEHQFES(-28.08)KADAGAS(-78.52)K	1	2	1022.91	-1.4287
203	Bradi1g22840.1|PACid:21822947	Bradi1g22840.1|PACid:21822947	0.998953	30.1129	S153	0.000304059	81.878	_AS(ph)EEHIPSNGFGEPSEPSPAEVK_	AS(0.999)EEHIPS(0.001)NGFGEPSEPSPAEVK	AS(30.11)EEHIPS(-30.11)NGFGEPS(-47.15)EPS(-42.61)PAEVK	2	2	1238.04	-0.49038
204	Bradi1g22980.1|PACid:21817600	Bradi1g22980.1|PACid:21817600	1	47.9148	S177	0.0258237	65.563	_AS(ph)PDLRPLQLPK_	AS(1)PDLRPLQLPK	AS(47.91)PDLRPLQLPK	2	2	707.876	-0.18688
207	Bradi1g23280.1|PACid:21816461	Bradi1g23280.1|PACid:21816461;Bradi1g23280.3|PACid:21816462	0.981592	17.2719	S292	7.96266e-06	95.926	_LGS(ph)PIGYVGLNDDSGSILSSMGR_	LGS(0.982)PIGY(0.018)VGLNDDSGSILSSMGR	LGS(17.27)PIGY(-17.27)VGLNDDS(-51.05)GS(-54.75)ILS(-64.22)S(-65.73)MGR	3	2	1188.05	-0.10069
208	Bradi1g23280.1|PACid:21816461	Bradi1g23280.1|PACid:21816461;Bradi1g23280.3|PACid:21816462	0.999987	48.7605	S99	1.80873e-13	155.08	_NNGSSIGS(ph)PGPVR_	NNGSSIGS(1)PGPVR	NNGS(-74.12)S(-48.76)IGS(48.76)PGPVR	8	2	661.298	-0.055211
209	Bradi1g23280.1|PACid:21816461	Bradi1g23280.1|PACid:21816461;Bradi1g23280.3|PACid:21816462	1	123.173	S194	1.72165e-34	204.17	_S(ph)PAGGQNYAISR_	S(1)PAGGQNYAISR	S(123.17)PAGGQNY(-123.17)AIS(-144.47)R	1	2	650.788	-0.036539
210	Bradi1g23340.1|PACid:21816419	Bradi1g23340.1|PACid:21816419;Bradi1g23340.2|PACid:21816420	0.999999	60.282	S105	0.0128091	75.819	_SAHPDILPS(ph)PR_	SAHPDILPS(1)PR	S(-60.28)AHPDILPS(60.28)PR	9	2	635.303	-0.12226
211	Bradi1g23930.1|PACid:21823105	Bradi1g23930.1|PACid:21823105;Bradi1g23930.2|PACid:21823106	0.998541	28.4405	S434	0.000113987	107.53	_SATVQS(ph)HGDLAR_	SAT(0.001)VQS(0.999)HGDLAR	S(-45.37)AT(-28.44)VQS(28.44)HGDLAR	6	2	661.298	-0.10696
212	Bradi1g23970.1|PACid:21815644	Bradi1g23970.1|PACid:21815644;Bradi1g23970.2|PACid:21815645	1	97.635	S614	0.0189241	109.71	_LES(ph)FHLGK_	LES(1)FHLGK	LES(97.64)FHLGK	3	2	505.739	-0.5
220	Bradi1g24200.1|PACid:21821038	Bradi1g24200.1|PACid:21821038	0.975839	16.0628	S139	0.000391105	74.364	_IGEEAEVEETNPLAIVPDSNPIPS(ph)PR_	IGEEAEVEETNPLAIVPDS(0.024)NPIPS(0.976)PR	IGEEAEVEET(-63.09)NPLAIVPDS(-16.06)NPIPS(16.06)PR	24	3	951.79	0.39791
221	Bradi1g24240.1|PACid:21817063	Bradi1g24240.1|PACid:21817063	0.861832	7.95419	S524	0.0329727	89.55	_FTSLS(ph)LK_	FTS(0.138)LS(0.862)LK	FT(-38.28)S(-7.95)LS(7.95)LK	5	2	438.217	-0.30057
222	Bradi1g24270.1|PACid:21820044	Bradi1g24270.1|PACid:21820044	1	79.325	S493	0.000528252	127.76	_GLLS(ph)PVNTNR_	GLLS(1)PVNTNR	GLLS(79.32)PVNT(-79.32)NR	4	2	575.784	-0.61795
223	Bradi1g24270.1|PACid:21820044	Bradi1g24270.1|PACid:21820044	0.881451	9.02903	S563	1.7447e-06	145.99	_HQLPSTGS(ph)PR_	HQLPS(0.008)T(0.11)GS(0.881)PR	HQLPS(-20.25)T(-9.03)GS(9.03)PR	8	2	580.266	-0.099923
227	Bradi1g24400.1|PACid:21814975	Bradi1g24400.1|PACid:21814975	1	123.749	S414	0.000569505	132.01	_VNS(ph)LVQLPR_	VNS(1)LVQLPR	VNS(123.75)LVQLPR	3	2	553.292	0.19983
228	Bradi1g24680.1|PACid:21823754	Bradi1g24680.1|PACid:21823754;Bradi1g24680.3|PACid:21823755	0.999998	57.5735	S205	0.0110172	89.231	_VASPPQPAKS(ph)PAK_	VASPPQPAKS(1)PAK	VAS(-57.57)PPQPAKS(57.57)PAK	10	2	679.347	-0.33082
229	Bradi1g24940.1|PACid:21818567	Bradi1g24940.1|PACid:21818567	0.939057	11.8781	S329	0.00312405	92.19	_SLNLTPAS(ph)PPK_	SLNLT(0.061)PAS(0.939)PPK	S(-52.31)LNLT(-11.88)PAS(11.88)PPK	8	2	602.802	-0.076644
230	Bradi1g25002.1|PACid:21816330	Bradi1g25002.1|PACid:21816330;Bradi1g25002.2|PACid:21816329	0.997078	25.33	S1539	1.70164e-20	143.28	_GSGPALVS(ph)PGSQQAGSR_	GSGPALVS(0.997)PGS(0.003)QQAGSR	GS(-69.54)GPALVS(25.33)PGS(-25.33)QQAGS(-74.89)R	8	2	818.378	-0.03759
231	Bradi1g25002.1|PACid:21816330	Bradi1g25002.1|PACid:21816330;Bradi1g25002.2|PACid:21816329	0.857308	7.80896	S638	5.20772e-47	176.57	_LETDAVTS(ph)PVANSPSFLSGADRK_	LETDAVT(0.142)S(0.857)PVANS(0.001)PSFLSGADRK	LET(-48.34)DAVT(-7.81)S(7.81)PVANS(-31.29)PS(-44.66)FLS(-44.66)GADRK	8	3	814.723	-0.16826
232	Bradi1g25002.1|PACid:21816330	Bradi1g25002.1|PACid:21816330;Bradi1g25002.2|PACid:21816329	1	89.2472	S1160	0.00440064	120.99	_LGVPFS(ph)PGR_	LGVPFS(1)PGR	LGVPFS(89.25)PGR	6	2	505.247	-0.10969
234	Bradi1g25002.1|PACid:21816330	Bradi1g25002.1|PACid:21816330;Bradi1g25002.2|PACid:21816329	0.995559	23.6758	S679	0.0340934	58.98	_NS(ph)PQHPHSVSPAEELK_	NS(0.996)PQHPHS(0.004)VSPAEELK	NS(23.68)PQHPHS(-23.68)VS(-37.67)PAEELK	2	2	918.917	-0.42815
236	Bradi1g25340.1|PACid:21819275	Bradi1g25340.1|PACid:21819275	1	52.2654	S263	0.0287075	64.439	_GMAPVRPAS(ph)HEGR_	GMAPVRPAS(1)HEGR	GMAPVRPAS(52.27)HEGR	9	2	722.829	-0.0046225
241	Bradi1g26090.1|PACid:21817424	Bradi1g26090.1|PACid:21817424	0.867254	8.15153	S579	4.66592e-07	111.83	_RGGGGTLGFDSS(ph)PGR_	RGGGGTLGFDS(0.133)S(0.867)PGR	RGGGGT(-50.03)LGFDS(-8.15)S(8.15)PGR	12	2	750.833	-0.57378
242	Bradi1g26160.1|PACid:21820490	Bradi1g26160.1|PACid:21820490	1	85.5178	S353	0.00101685	85.518	_KMPVPADAGDS(ph)DDDDAAPPGK_	KMPVPADAGDS(1)DDDDAAPPGK	KMPVPADAGDS(85.52)DDDDAAPPGK	11	2	1074.94	0.80301
243	Bradi1g26300.1|PACid:21821361	Bradi1g26300.1|PACid:21821361;Bradi1g26300.3|PACid:21821360;Bradi1g26300.2|PACid:21821362	0.996679	24.773	S5	0.0113069	125.82	_(ac)MDYIS(ph)PER_	MDY(0.003)IS(0.997)PER	MDY(-24.77)IS(24.77)PER	5	2	566.723	0.13639
244	Bradi1g26300.1|PACid:21821361	Bradi1g26300.1|PACid:21821361;Bradi1g26300.3|PACid:21821360;Bradi1g26300.2|PACid:21821362	0.770965	7.77889	S124	3.7327e-07	108.34	_NDPEAHTTS(ph)PGYAVQHK_	NDPEAHT(0.1)T(0.129)S(0.771)PGYAVQHK	NDPEAHT(-8.85)T(-7.78)S(7.78)PGY(-41.04)AVQHK	9	2	966.418	0.086595
245	Bradi1g26300.1|PACid:21821361	Bradi1g26300.1|PACid:21821361;Bradi1g26300.3|PACid:21821360;Bradi1g26300.2|PACid:21821362	1	66.0557	S549	0.0163978	95.573	_RPWS(ph)PPANRK_	RPWS(1)PPANRK	RPWS(66.06)PPANRK	4	2	644.819	-0.2472
246	Bradi1g26300.1|PACid:21821361	Bradi1g26300.1|PACid:21821361;Bradi1g26300.3|PACid:21821360;Bradi1g26300.2|PACid:21821362	1	64.0558	S293	3.10692e-05	157.86	_VSLS(ph)VER_	VSLS(1)VER	VS(-64.06)LS(64.06)VER	4	2	435.21	-0.055558
247	Bradi1g26300.1|PACid:21821361	Bradi1g26300.1|PACid:21821361;Bradi1g26300.3|PACid:21821360;Bradi1g26300.2|PACid:21821362	0.999927	42.1338	S88	1.04449e-07	121.24	_SASTSPPS(ph)PLKQDK_	SASTSPPS(1)PLKQDK	S(-54.13)AS(-54.13)T(-54.13)S(-42.13)PPS(42.13)PLKQDK	8	2	761.861	0.47414
249	Bradi1g26420.1|PACid:21816548	Bradi1g26420.1|PACid:21816548	0.996344	24.354	S1190	8.10922e-06	94.922	_DVLRPDLNIGFPSPGS(ph)PPAR_	DVLRPDLNIGFPS(0.004)PGS(0.996)PPAR	DVLRPDLNIGFPS(-24.35)PGS(24.35)PPAR	16	3	729.032	-0.37759
250	Bradi1g26580.1|PACid:21817710	Bradi1g26580.1|PACid:21817710	0.984691	18.0842	S30	0.0324252	62.378	_EAS(ph)PPSDPILPYLR_	EAS(0.985)PPS(0.015)DPILPYLR	EAS(18.08)PPS(-18.08)DPILPY(-56.22)LR	3	2	817.895	0.87169
251	Bradi1g26590.1|PACid:21818973	Bradi1g26590.1|PACid:21818973	0.923785	10.8353	S36	2.05378e-16	148.03	_SDS(ph)VVIDEVELQQHQR_	S(0.076)DS(0.924)VVIDEVELQQHQR	S(-10.84)DS(10.84)VVIDEVELQQHQR	3	2	981.452	0.42973
252	Bradi1g26670.1|PACid:21816476	Bradi1g26670.1|PACid:21816476	0.974847	18.9326	S322	0.0316338	62.924	_HAAS(ph)PSSQGTVR_	HAAS(0.975)PS(0.012)S(0.012)QGTVR	HAAS(18.93)PS(-18.93)S(-18.93)QGT(-36.38)VR	4	2	639.285	0.19283
258	Bradi1g27210.1|PACid:21822950	Bradi1g27210.1|PACid:21822950;Bradi1g27210.3|PACid:21822951;Bradi1g27210.2|PACid:21822952	0.983964	17.9744	S161	3.05072e-08	104.53	_GS(ph)PM(ox)PVSSPWSGGVVESNDSTASR_	GS(0.984)PMPVS(0.016)SPWSGGVVESNDSTASR	GS(17.97)PMPVS(-17.97)S(-34.91)PWS(-44.98)GGVVES(-84.11)NDS(-92.69)T(-92.69)AS(-92.29)R	2	2	1244.03	0.18126
259	Bradi1g28110.2|PACid:21820414	Bradi1g28110.2|PACid:21820414	0.999745	38.857	S12	0.025813	57.366	_GAS(ph)PPPLHPSSASGGAVGR_	GAS(1)PPPLHPSSASGGAVGR	GAS(38.86)PPPLHPS(-40.77)S(-43.89)AS(-38.86)GGAVGR	3	2	891.42	-0.54108
260	Bradi1g28840.1|PACid:21822478	Bradi1g28840.1|PACid:21822478	0.926678	11.0204	S464	0.00453565	97.463	_TAMGS(ph)GDEYIK_	TAMGS(0.927)GDEY(0.073)IK	T(-42.02)AMGS(11.02)GDEY(-11.02)IK	5	2	626.252	-0.26471
261	Bradi1g28840.1|PACid:21822478	Bradi1g28840.1|PACid:21822478	0.984498	18.0283	S608	0.0416834	80.312	_RSS(ph)LDPLAEAR_	RS(0.016)S(0.984)LDPLAEAR	RS(-18.03)S(18.03)LDPLAEAR	3	2	647.811	-0.063873
262	Bradi1g28950.2|PACid:21817453	Bradi1g28950.2|PACid:21817453;Bradi1g28950.4|PACid:21817452;Bradi4g02900.1|PACid:21813948	0.999997	55.3817	S1105	2.85063e-06	94.692	_NTLVS(ph)GGVR_	NTLVS(1)GGVR	NT(-55.38)LVS(55.38)GGVR	5	2	491.74	-0.037221
263	Bradi1g28950.2|PACid:21817453	Bradi1g28950.2|PACid:21817453;Bradi1g28950.4|PACid:21817452;Bradi1g28950.6|PACid:21817454	0.894728	9.2938	S761	0.00607383	84.365	_S(ph)SPDILSDFFAK_	S(0.895)S(0.105)PDILSDFFAK	S(9.29)S(-9.29)PDILS(-60.52)DFFAK	1	2	703.816	-0.058268
264	Bradi1g28950.2|PACid:21817453	Bradi1g28950.2|PACid:21817453;Bradi1g28950.4|PACid:21817452;Bradi1g28950.6|PACid:21817454	1	79.1482	S569	0.0110887	86.624	_VFHS(ph)EWIPR_	VFHS(1)EWIPR	VFHS(79.15)EWIPR	4	2	625.79	-0.00050552
265	Bradi1g29090.1|PACid:21821018	Bradi1g29090.1|PACid:21821018	0.990796	20.3346	S961	4.11049e-10	119.68	_ESPISIEVS(ph)PPSEQLVER_	ESPISIEVS(0.991)PPS(0.009)EQLVER	ES(-58.96)PIS(-45.3)IEVS(20.33)PPS(-20.33)EQLVER	9	2	1038.5	0.080987
266	Bradi1g29090.1|PACid:21821018	Bradi1g29090.1|PACid:21821018	0.989781	19.8625	S1253	4.68581e-10	110.44	_TSSTDPADS(ph)ETEMAVLSNK_	TSSTDPADS(0.99)ET(0.01)EMAVLSNK	T(-61.48)S(-61.48)S(-61.48)T(-61.48)DPADS(19.86)ET(-19.86)EMAVLS(-71.69)NK	9	2	1031.93	-0.32146
267	Bradi1g29090.1|PACid:21821018	Bradi1g29090.1|PACid:21821018	0.999992	55.9822	S913	4.3217e-101	252.55	_VLSHSSENSNVAS(ph)PDVS(ph)PR_	VLSHSSENSNVAS(1)PDVS(1)PR	VLS(-57.84)HS(-57.24)S(-56.93)ENS(-55.98)NVAS(55.98)PDVS(81.57)PR	13	3	714.635	-0.091755
268	Bradi1g29090.1|PACid:21821018	Bradi1g29090.1|PACid:21821018	1	81.57	S917	4.3217e-101	252.55	_VLSHSSENSNVAS(ph)PDVS(ph)PR_	VLSHSSENSNVAS(1)PDVS(1)PR	VLS(-57.84)HS(-57.24)S(-56.93)ENS(-55.98)NVAS(55.98)PDVS(81.57)PR	17	3	714.635	-0.091755
269	Bradi1g29180.1|PACid:21820207	Bradi1g29180.1|PACid:21820207;Bradi1g29180.3|PACid:21820209	1	78.7943	S35	0.032111	78.794	_AAS(ph)RS(ph)PPLPPPPPLPK_	AAS(1)RS(1)PPLPPPPPLPK	AAS(78.79)RS(78.79)PPLPPPPPLPK	3	2	891.441	0.2035
270	Bradi1g29180.1|PACid:21820207	Bradi1g29180.1|PACid:21820207;Bradi1g29180.3|PACid:21820209	1	91.8577	S37	0.000316648	101.39	_S(ph)PPLPPPPPLPK_	S(1)PPLPPPPPLPK	S(91.86)PPLPPPPPLPK	1	2	658.854	0.29501
271	Bradi1g29570.1|PACid:21815399	Bradi1g29570.1|PACid:21815399	0.996915	25.0939	S12	3.88548e-28	186.13	_RMDS(ph)VAESMPDALR_	RMDS(0.997)VAES(0.003)MPDALR	RMDS(25.09)VAES(-25.09)MPDALR	4	2	829.357	-0.81896
272	Bradi1g29690.1|PACid:21822916	Bradi1g29690.1|PACid:21822916	0.997893	26.8939	S1038	0.000397103	95.067	_AES(ph)PTAGSTYGNEQR_	AES(0.998)PT(0.002)AGSTYGNEQR	AES(26.89)PT(-26.89)AGS(-41.9)T(-56.97)Y(-65.09)GNEQR	3	2	824.336	0.11209
273	Bradi1g29690.1|PACid:21822916	Bradi1g29690.1|PACid:21822916	0.999998	57.1742	S1108	2.94117e-30	168.09	_FDS(ph)FGSSADLGSNNDTFGR_	FDS(1)FGSSADLGSNNDTFGR	FDS(57.17)FGS(-57.17)S(-65.44)ADLGS(-111.85)NNDT(-140.17)FGR	3	2	1037.41	-0.36197
274	Bradi1g29690.1|PACid:21822916	Bradi1g29690.1|PACid:21822916	0.966709	19.8654	S1068	0.000507733	81.807	_GFFDSSVPSTPM(ox)YNSSFS(ph)PR_	GFFDSSVPS(0.01)T(0.009)PMYNS(0.007)S(0.007)FS(0.967)PR	GFFDS(-65.21)S(-60.89)VPS(-19.87)T(-20.53)PMY(-42.98)NS(-21.19)S(-21.19)FS(19.87)PR	18	2	1153.48	-1.1789
278	Bradi1g29990.1|PACid:21822831	Bradi1g29990.1|PACid:21822831	0.998686	28.9195	S248	0.0241822	101.9	_S(ph)LPYS(ph)PYRMPER_	S(0.999)LPY(0.101)S(0.883)PY(0.017)RMPER	S(28.92)LPY(-9.45)S(9.45)PY(-17.12)RMPER	1	2	828.338	0.85427
279	Bradi1g29990.1|PACid:21822831	Bradi1g29990.1|PACid:21822831	0.88288	9.45302	S252	0.0241822	101.9	_S(ph)LPYS(ph)PYRMPER_	S(0.999)LPY(0.101)S(0.883)PY(0.017)RMPER	S(28.92)LPY(-9.45)S(9.45)PY(-17.12)RMPER	5	2	828.338	0.85427
281	Bradi1g29990.1|PACid:21822831	Bradi1g29990.1|PACid:21822831	0.999985	49.3563	S188	0.0349867	71.349	_S(ph)PPPM(ox)YSYR_	S(1)PPPMYSYR	S(49.36)PPPMY(-49.36)S(-59.23)Y(-55.94)R	1	2	597.238	0.30417
283	Bradi1g29990.1|PACid:21822831	Bradi1g29990.1|PACid:21822831	0.999856	38.5666	S14	6.77347e-09	109.01	_YSSRPS(ph)R_	YSSRPS(1)R	Y(-60.37)S(-54.32)S(-38.57)RPS(38.57)R	6	2	466.703	-0.42517
284	Bradi1g30110.1|PACid:21815507	Bradi1g30110.1|PACid:21815507	1	66.1635	S36	1.86078e-05	140.49	_S(ph)PLGPAYDAR_	S(1)PLGPAYDAR	S(66.16)PLGPAY(-66.16)DAR	1	2	563.75	-0.13629
285	Bradi1g30170.1|PACid:21821281	Bradi1g30170.1|PACid:21821281	0.918159	10.094	S70	0.00620994	63.398	_HNAPNDVPDESIEGS(ph)S(ph)DEEGQALAK_	HNAPNDVPDES(0.164)IEGS(0.918)S(0.918)DEEGQALAK	HNAPNDVPDES(-10.09)IEGS(10.09)S(10.09)DEEGQALAK	15	3	923.702	-0.13891
286	Bradi1g30170.1|PACid:21821281	Bradi1g30170.1|PACid:21821281	0.918159	10.094	S71	0.00620994	63.398	_HNAPNDVPDESIEGS(ph)S(ph)DEEGQALAK_	HNAPNDVPDES(0.164)IEGS(0.918)S(0.918)DEEGQALAK	HNAPNDVPDES(-10.09)IEGS(10.09)S(10.09)DEEGQALAK	16	3	923.702	-0.13891
287	Bradi1g30410.1|PACid:21816937	Bradi1g30410.1|PACid:21816937;Bradi1g30410.2|PACid:21816938	1	72.2586	S299	1.33376e-12	135.08	_KDS(ph)AES(ph)LGSDLSSLR_	KDS(1)AES(1)LGSDLSSLR	KDS(72.26)AES(36.06)LGS(-36.06)DLS(-61.9)S(-66.75)LR	3	2	862.861	0.46228
288	Bradi1g30410.1|PACid:21816937	Bradi1g30410.1|PACid:21816937;Bradi1g30410.2|PACid:21816938	0.999751	36.0567	S302	1.33376e-12	135.08	_KDS(ph)AES(ph)LGSDLSSLR_	KDS(1)AES(1)LGSDLSSLR	KDS(72.26)AES(36.06)LGS(-36.06)DLS(-61.9)S(-66.75)LR	6	2	862.861	0.46228
289	Bradi1g30540.1|PACid:21821205	Bradi1g30540.1|PACid:21821205;Bradi1g30540.2|PACid:21821207	0.909009	9.99572	S196	3.17223e-06	113.76	_NSPVPSFS(ph)GLLAR_	NSPVPS(0.091)FS(0.909)GLLAR	NS(-73.48)PVPS(-10)FS(10)GLLAR	8	2	712.85	-0.43658
290	Bradi1g30648.1|PACid:21818738	Bradi1g30648.1|PACid:21818738	0.999908	40.6407	S1481	0.001335	96.059	_NMS(ph)VAGSLVSDK_	NMS(1)VAGSLVSDK	NMS(40.64)VAGS(-40.64)LVS(-52.61)DK	3	2	644.286	0.60347
291	Bradi1g30720.1|PACid:21818998	Bradi1g30720.1|PACid:21818998	0.786617	5.67395	S477	1.17912e-05	92.474	_QGSPNNPLDGEGSLS(ph)GNSR_	QGSPNNPLDGEGS(0.213)LS(0.787)GNSR	QGS(-51.18)PNNPLDGEGS(-5.67)LS(5.67)GNS(-33.13)R	15	2	983.419	-0.75492
292	Bradi1g31417.1|PACid:21820177	Bradi1g31417.1|PACid:21820177	1	130.735	S787	6.63606e-41	188.27	_S(ph)PAFNALAANFENSNTR_	S(1)PAFNALAANFENSNTR	S(130.74)PAFNALAANFENS(-130.74)NT(-135.43)R	1	2	952.42	-0.17259
293	Bradi1g31417.1|PACid:21820177	Bradi1g31417.1|PACid:21820177	0.993853	22.0868	S806	0.00444643	91.937	_NLS(ph)TPPPAAR_	NLS(0.994)T(0.006)PPPAAR	NLS(22.09)T(-22.09)PPPAAR	3	2	552.266	-0.025361
294	Bradi1g32180.1|PACid:21815583	Bradi1g32180.1|PACid:21815583	0.999999	61.6249	S437	1.57067e-07	108.71	_AAIEEGMTNAVS(ph)EDGEGK_	AAIEEGMTNAVS(1)EDGEGK	AAIEEGMT(-61.62)NAVS(61.62)EDGEGK	12	2	944.388	-0.70513
295	Bradi1g32310.1|PACid:21819013	Bradi1g32310.1|PACid:21819013;Bradi1g32310.2|PACid:21819014	1	78.3416	S378	0.0020628	108.9	_QVS(ph)VDVPDVR_	QVS(1)VDVPDVR	QVS(78.34)VDVPDVR	3	2	597.282	0.083067
296	Bradi1g32420.1|PACid:21819287	Bradi1g32420.1|PACid:21819287	1	84.8919	S38	0.026735	84.892	_EEAAVVAKNPS(ph)FR_	EEAAVVAKNPS(1)FR	EEAAVVAKNPS(84.89)FR	11	2	749.359	-0.40187
297	Bradi1g32600.1|PACid:21816325	Bradi1g32600.1|PACid:21816325	1	137.953	S252	0.00116845	137.95	_RADS(ph)LGVIR_	RADS(1)LGVIR	RADS(137.95)LGVIR	4	2	533.774	-0.093248
302	Bradi1g32600.1|PACid:21816325	Bradi1g32600.1|PACid:21816325	0.999856	38.4275	S237	0.0378556	77.732	_SLS(ph)VPGNR_	SLS(1)VPGNR	S(-38.43)LS(38.43)VPGNR	3	2	455.213	0.20566
303	Bradi1g32600.1|PACid:21816325	Bradi1g32600.1|PACid:21816325	0.956004	14.8491	S110	0.0022451	95.094	_TLENHIPTS(ph)TR_	TLENHIPT(0.013)S(0.956)T(0.031)R	T(-81.38)LENHIPT(-18.77)S(14.85)T(-14.85)R	9	2	674.816	0.027231
304	Bradi1g32970.1|PACid:21815414	Bradi1g32970.1|PACid:21815414	0.999364	33.1313	S370	3.32092e-06	99.092	_HVS(ph)PDPSTFSGAAQLTSK_	HVS(0.999)PDPSTFSGAAQLTSK	HVS(33.13)PDPS(-33.13)T(-40.95)FS(-41.6)GAAQLT(-69.54)S(-74.46)K	3	2	955.438	0.18471
305	Bradi1g32977.1|PACid:21816215	Bradi1g32977.1|PACid:21816215	0.992684	21.3256	S353	5.02648e-07	100.39	_YRPEDALESFNVNKGTDS(ph)PK_	YRPEDALESFNVNKGT(0.007)DS(0.993)PK	Y(-84.49)RPEDALES(-65.14)FNVNKGT(-21.33)DS(21.33)PK	18	3	783.025	-0.091482
311	Bradi1g33117.1|PACid:21818214	Bradi1g33117.1|PACid:21818214	0.999999	61.5887	S467	1.53945e-09	128.59	_TPDAALKT(ph)PENS(ph)PK_	TPDAALKT(1)PENS(1)PK	T(-48.45)PDAALKT(48.45)PENS(61.59)PK	12	2	814.852	-0.30544
312	Bradi1g33117.1|PACid:21818214	Bradi1g33117.1|PACid:21818214	0.999996	54.732	S158	8.60727e-35	181.51	_SSAPTEAPS(ph)PLVETDDK_	SSAPTEAPS(1)PLVETDDK	S(-83.59)S(-83.59)APT(-61.65)EAPS(54.73)PLVET(-54.73)DDK	9	2	912.401	-0.59557
313	Bradi1g33130.1|PACid:21821738	Bradi1g33130.1|PACid:21821738	0.792003	7.53553	S221	0.00137695	92.19	_GQSSS(ph)PTPLFSFK_	GQS(0.001)S(0.068)S(0.792)PT(0.14)PLFSFK	GQS(-31.01)S(-10.68)S(7.54)PT(-7.54)PLFS(-43.84)FK	5	2	731.834	0.18116
314	Bradi1g33130.1|PACid:21821738	Bradi1g33130.1|PACid:21821738	0.785376	6.60926	S439	4.68682e-05	105.06	_TAPDALTTAEDS(ph)PKASAD_	TAPDALT(0.009)T(0.035)AEDS(0.785)PKAS(0.171)AD	T(-39.62)APDALT(-19.63)T(-13.57)AEDS(6.61)PKAS(-6.61)AD	12	2	920.896	0.33591
317	Bradi1g33970.1|PACid:21817215	Bradi1g33970.1|PACid:21817215	1	168.885	S24	7.68496e-18	168.89	_RPPPPPPDS(ph)PEDR_	RPPPPPPDS(1)PEDR	RPPPPPPDS(168.89)PEDR	9	2	768.846	-0.16604
321	Bradi1g34200.1|PACid:21818377	Bradi1g34200.1|PACid:21818377	1	81.4102	S110	1.48662e-22	174.73	_KEEEKEES(ph)EDDLGFSLFD_	KEEEKEES(1)EDDLGFSLFD	KEEEKEES(81.41)EDDLGFS(-81.41)LFD	8	2	1113.45	0.25828
323	Bradi1g34890.1|PACid:21817809	Bradi1g34890.1|PACid:21817809;Bradi1g34890.2|PACid:21817810;Bradi1g34890.3|PACid:21817811	0.999998	56.4172	S168	0.0180313	68.972	_AGGS(ph)GGLPLYVFLR_	AGGS(1)GGLPLYVFLR	AGGS(56.42)GGLPLY(-56.42)VFLR	4	2	743.876	0.20772
324	Bradi1g35090.1|PACid:21822356	Bradi1g35090.1|PACid:21822356	0.80382	6.12346	S26	0.0163108	56.573	_AVEDELGVVPETHS(ph)PPPANGVPQT(ph)PPRPVAAAGT(ph)PR_	AVEDELGVVPET(0.196)HS(0.804)PPPANGVPQT(1)PPRPVAAAGT(1)PR	AVEDELGVVPET(-6.12)HS(6.12)PPPANGVPQT(37.37)PPRPVAAAGT(37.37)PR	14	3	1284.26	-1.2477
327	Bradi1g35190.1|PACid:21822171	Bradi1g35190.1|PACid:21822171	0.99866	29.7102	S265	0.000300997	86.367	_IDS(ph)PDEVLTSDIHPKPR_	IDS(0.999)PDEVLT(0.001)SDIHPKPR	IDS(29.71)PDEVLT(-29.71)S(-35.64)DIHPKPR	3	3	666.989	-0.13788
328	Bradi1g35477.1|PACid:21822230	Bradi1g35477.1|PACid:21822230	0.974691	15.8729	S697	0.00718028	95.417	_RQS(ph)AEDLGSSYR_	RQS(0.975)AEDLGS(0.025)SYR	RQS(15.87)AEDLGS(-15.87)S(-39.95)Y(-65)R	3	2	724.812	-0.53108
330	Bradi1g35900.1|PACid:21817285	Bradi1g35900.1|PACid:21817285;Bradi1g35900.5|PACid:21817286;Bradi1g35900.6|PACid:21817287;Bradi1g35900.2|PACid:21817288;Bradi1g35900.4|PACid:21817289	0.980223	17.6587	S277	0.0037515	94.465	_SIS(ph)TQSLSSR_	S(0.003)IS(0.98)T(0.017)QSLSSR	S(-25.42)IS(17.66)T(-17.66)QS(-38.17)LS(-52.14)S(-64.34)R	3	2	573.264	0.17114
331	Bradi1g36250.1|PACid:21817592	Bradi1g36250.1|PACid:21817592;Bradi1g36250.2|PACid:21817593	0.810347	9.32249	S347	3.17223e-06	113.76	_STS(ph)FDQQSGVYSR_	S(0.095)T(0.095)S(0.81)FDQQSGVYSR	S(-9.32)T(-9.32)S(9.32)FDQQS(-35.64)GVY(-71.82)S(-79.83)R	3	2	771.317	0.48675
332	Bradi1g36260.1|PACid:21819926	Bradi1g36260.1|PACid:21819926	0.996069	24.0379	S42	0.0023914	88.282	_LAS(ph)ISVENVESNR_	LAS(0.996)IS(0.004)VENVESNR	LAS(24.04)IS(-24.04)VENVES(-68.89)NR	3	2	749.351	0.10132
333	Bradi1g36340.1|PACid:21823001	Bradi1g36340.1|PACid:21823001	0.999972	45.5697	S69	3.32738e-18	130.3	_RPAALMDVDDDDYADAS(ph)PNAVVLAEDKK_	RPAALMDVDDDDYADAS(1)PNAVVLAEDKK	RPAALMDVDDDDY(-45.57)ADAS(45.57)PNAVVLAEDKK	17	3	1028.8	-0.52632
334	Bradi1g36760.1|PACid:21818189	Bradi1g36760.1|PACid:21818189	0.99968	34.9503	S51	0.0254732	69.01	_S(ph)AGGVGTMLR_	S(1)AGGVGTMLR	S(34.95)AGGVGT(-34.95)MLR	1	2	514.733	0.16525
335	Bradi1g36760.1|PACid:21818189	Bradi1g36760.1|PACid:21818189	0.916884	10.7861	S16	2.4425e-10	152.85	_SGS(ph)SGLVWDER_	S(0.077)GS(0.917)S(0.007)GLVWDER	S(-10.79)GS(10.79)S(-21.42)GLVWDER	3	2	636.766	0.048811
337	Bradi1g37130.1|PACid:21814854	Bradi1g37130.1|PACid:21814854;Bradi1g37130.3|PACid:21814855;Bradi1g37130.4|PACid:21814856	0.847432	7.56857	S932	0.0131629	75.088	_HHDATDDLS(ph)SER_	HHDAT(0.148)DDLS(0.847)S(0.004)ER	HHDAT(-7.57)DDLS(7.57)S(-23.02)ER	9	2	731.783	-0.18551
344	Bradi1g37660.1|PACid:21815364	Bradi1g37660.1|PACid:21815364	1	77.0577	S71	0.0200015	92.062	_VPS(ph)MALDR_	VPS(1)MALDR	VPS(77.06)MALDR	3	2	484.717	0.10203
345	Bradi1g37760.1|PACid:21818309	Bradi1g37760.1|PACid:21818309	0.972551	15.4938	S6	2.98841e-10	105.58	_DS(ph)DDDHPGAAADSAAPQPPPPQQQPLEWR_	DS(0.973)DDDHPGAAADS(0.027)AAPQPPPPQQQPLEWR	DS(15.49)DDDHPGAAADS(-15.49)AAPQPPPPQQQPLEWR	2	3	1058.46	0.27221
346	Bradi1g37780.1|PACid:21816177	Bradi1g37780.1|PACid:21816177	0.999667	34.7683	S407	0.00905958	123.67	_S(ph)PPKTPGDR_	S(1)PPKTPGDR	S(34.77)PPKT(-34.77)PGDR	1	2	517.737	-0.022515
347	Bradi1g37780.1|PACid:21816177	Bradi1g37780.1|PACid:21816177	0.999223	31.0955	S811	0.000183446	100.43	_TTGEASVNKS(ph)PQLDK_	TTGEAS(0.001)VNKS(0.999)PQLDK	T(-63.34)T(-63.34)GEAS(-31.1)VNKS(31.1)PQLDK	10	2	827.888	-1.5294
348	Bradi1g38025.1|PACid:21821454	Bradi1g38025.1|PACid:21821454	1	94.0696	S36	1.11383e-13	122.49	_GM(ox)GM(ox)ETWGVDEAFLHGGGS(ph)R_	GMGMETWGVDEAFLHGGGS(1)R	GMGMET(-94.07)WGVDEAFLHGGGS(94.07)R	19	2	1103.44	0.34942
350	Bradi1g38025.1|PACid:21821454	Bradi1g38025.1|PACid:21821454	1	113.253	S879	1.98636e-05	118.48	_VMS(ph)VGS(ph)NEAAPR_	VMS(1)VGS(1)NEAAPR	VMS(113.25)VGS(113.25)NEAAPR	3	2	689.267	-0.032677
351	Bradi1g38025.1|PACid:21821454	Bradi1g38025.1|PACid:21821454	1	113.253	S882	1.98636e-05	118.48	_VMS(ph)VGS(ph)NEAAPR_	VMS(1)VGS(1)NEAAPR	VMS(113.25)VGS(113.25)NEAAPR	6	2	689.267	-0.032677
352	Bradi1g38660.1|PACid:21822898	Bradi1g38660.1|PACid:21822898	0.929853	12.015	S72	0.00652495	69.188	_SLIEDEADLS(ph)DWVSDLK_	S(0.058)LIEDEADLS(0.93)DWVS(0.012)DLK	S(-12.01)LIEDEADLS(12.01)DWVS(-19.01)DLK	10	2	1007.95	0.10313
353	Bradi1g39167.1|PACid:21816124	Bradi1g39167.1|PACid:21816124	1	116.518	S14	0.00543766	116.52	_HHS(ph)IDAQLR_	HHS(1)IDAQLR	HHS(116.52)IDAQLR	3	2	578.767	-0.1117
354	Bradi1g39220.1|PACid:21815141	Bradi1g39220.1|PACid:21815141	1	84.1687	S94	0.00215218	95.401	_AAENIGS(ph)PVHR_	AAENIGS(1)PVHR	AAENIGS(84.17)PVHR	7	2	615.785	-0.065047
355	Bradi1g39720.1|PACid:21815287	Bradi1g39720.1|PACid:21815287	0.942493	12.1456	S131	0.000312568	71.696	_LNEGVDVDGPEEGDGDS(ph)DYIQFEDEDIDKI_	LNEGVDVDGPEEGDGDS(0.942)DY(0.058)IQFEDEDIDKI	LNEGVDVDGPEEGDGDS(12.15)DY(-12.15)IQFEDEDIDKI	17	3	1136.47	0.1327
356	Bradi1g39950.1|PACid:21820316	Bradi1g39950.1|PACid:21820316	0.760565	6.05028	S418	0.0032131	79.346	_FSTDPGLGSQS(ph)PSTR_	FSTDPGLGS(0.189)QS(0.761)PS(0.025)T(0.025)R	FS(-68.84)T(-65.08)DPGLGS(-6.05)QS(6.05)PS(-14.78)T(-14.78)R	11	2	808.851	-0.79253
357	Bradi1g41430.1|PACid:21821568	Bradi1g41430.1|PACid:21821568;Bradi1g41430.2|PACid:21821569	0.999882	39.2643	S91	0.0299789	89.548	_FRDGS(ph)PPYGR_	FRDGS(1)PPYGR	FRDGS(39.26)PPY(-39.26)GR	5	2	616.266	-0.15204
358	Bradi1g41430.1|PACid:21821568	Bradi1g41430.1|PACid:21821568;Bradi1g41430.2|PACid:21821569	0.999994	52.4257	S173	0.0434143	75.854	_GYFDS(ph)PPR_	GYFDS(1)PPR	GY(-52.43)FDS(52.43)PPR	5	2	509.705	-0.16729
362	Bradi1g42257.2|PACid:21822597	Bradi1g42257.2|PACid:21822597;Bradi1g42257.1|PACid:21822598	0.993163	24.637	S502	0.04165	60.528	_FSS(ph)GSLIPEHVLS(ph)PYR_	FS(0.455)S(0.526)GS(0.022)LIPEHVLS(0.993)PY(0.004)R	FS(-0.63)S(0.63)GS(-14.4)LIPEHVLS(24.64)PY(-24.64)R	13	2	974.934	-0.32733
363	Bradi1g42257.2|PACid:21822597	Bradi1g42257.2|PACid:21822597;Bradi1g42257.1|PACid:21822598	1	77.7756	S336	0.00500878	84.173	_GIS(ph)GWNFNLEDLK_	GIS(1)GWNFNLEDLK	GIS(77.78)GWNFNLEDLK	3	2	786.858	0.38639
364	Bradi1g42257.2|PACid:21822597	Bradi1g42257.2|PACid:21822597;Bradi1g42257.1|PACid:21822598	0.874833	8.44973	S477	1.67917e-05	104.94	_SVS(ph)VPSNLGNSVYQK_	S(0.125)VS(0.875)VPSNLGNSVYQK	S(-8.45)VS(8.45)VPS(-37.52)NLGNS(-72.02)VY(-90.37)QK	3	2	829.893	-0.32069
365	Bradi1g42420.1|PACid:21817204	Bradi1g42420.1|PACid:21817204;Bradi1g42420.3|PACid:21817205	1	103.881	S446	7.58195e-35	179.74	_ADHEEGELPEHGEPS(ph)PPR_	ADHEEGELPEHGEPS(1)PPR	ADHEEGELPEHGEPS(103.88)PPR	15	2	1031.93	0.39085
366	Bradi1g42790.1|PACid:21823046	Bradi1g42790.1|PACid:21823046	0.999897	39.8887	S204	1.16164e-24	150.69	_RDS(ph)FSAVQPGNSASQQSAEK_	RDS(1)FSAVQPGNSASQQSAEK	RDS(39.89)FS(-39.89)AVQPGNS(-91.5)AS(-96.67)QQS(-109.48)AEK	3	2	1087.48	0.29686
367	Bradi1g42800.1|PACid:21821297	Bradi1g42800.1|PACid:21821297	0.939084	14.2735	S554	0.00414989	85.522	_AVSS(ph)PGNGATAAK_	AVS(0.035)S(0.939)PGNGAT(0.026)AAK	AVS(-14.27)S(14.27)PGNGAT(-15.61)AAK	4	2	605.777	-0.8861
369	Bradi1g42810.1|PACid:21816767	Bradi1g42810.1|PACid:21816767	0.836479	7.09222	S232	0.00117368	86.005	_VS(ph)PSNIPTNFTFGAER_	VS(0.836)PS(0.163)NIPTNFTFGAER	VS(7.09)PS(-7.09)NIPT(-39.84)NFT(-43.08)FGAER	2	2	908.917	1.043
370	Bradi1g43097.1|PACid:21822818	Bradi1g43097.1|PACid:21822818	1	82.5431	S816	0.007177	82.543	_QHS(ph)GVGDENVPR_	QHS(1)GVGDENVPR	QHS(82.54)GVGDENVPR	3	2	687.794	0.41861
373	Bradi1g43430.1|PACid:21820050	Bradi1g43430.1|PACid:21820050;Bradi1g43430.2|PACid:21820051	0.999935	41.8652	S2	0.00635647	91.313	_(ac)S(ph)EESGRPLPK_	S(1)EESGRPLPK	S(41.87)EES(-41.87)GRPLPK	1	2	611.279	0.098669
374	Bradi1g43440.1|PACid:21822976	Bradi1g43440.1|PACid:21822976;Bradi1g43440.2|PACid:21822977;Bradi1g43440.3|PACid:21822978	0.895294	9.32575	S1267	3.40691e-30	182.35	_AES(ph)TETDLIASPASTK_	AES(0.895)T(0.105)ETDLIASPASTK	AES(9.33)T(-9.33)ET(-38.06)DLIAS(-125.2)PAS(-149.61)T(-160.16)K	3	2	850.885	-0.014638
375	Bradi1g43440.1|PACid:21822976	Bradi1g43440.1|PACid:21822976;Bradi1g43440.2|PACid:21822977;Bradi1g43440.3|PACid:21822978	0.82236	9.6655	S1538	0.0215155	67.519	_EEKPDGNSLS(ph)SK_	EEKPDGNS(0.089)LS(0.822)S(0.089)K	EEKPDGNS(-9.67)LS(9.67)S(-9.67)K	10	2	685.795	-0.40157
376	Bradi1g43440.1|PACid:21822976	Bradi1g43440.1|PACid:21822976;Bradi1g43440.2|PACid:21822977;Bradi1g43440.3|PACid:21822978	0.998382	27.996	S1543	0.0066602	83.397	_EES(ph)DDETLSVWK_	EES(0.998)DDET(0.002)LSVWK	EES(28)DDET(-28)LS(-44.61)VWK	3	2	759.306	-0.02115
377	Bradi1g43440.1|PACid:21822976	Bradi1g43440.1|PACid:21822976;Bradi1g43440.2|PACid:21822977;Bradi1g43440.3|PACid:21822978	1	103.604	S1192	2.66233e-14	140.93	_EINLDNEENS(ph)GELVK_	EINLDNEENS(1)GELVK	EINLDNEENS(103.6)GELVK	10	2	891.893	-0.29384
378	Bradi1g43440.1|PACid:21822976	Bradi1g43440.1|PACid:21822976;Bradi1g43440.2|PACid:21822977;Bradi1g43440.3|PACid:21822978	0.962915	14.144	S1404	0.002255	102.52	_MIESNGS(ph)PMK_	MIES(0.037)NGS(0.963)PMK	MIES(-14.14)NGS(14.14)PMK	7	2	587.238	0.26612
379	Bradi1g43637.1|PACid:21820420	Bradi1g43637.1|PACid:21820420	0.999889	40.4063	S74	0.0297713	67.113	_IPTSAFGS(ph)DR_	IPTSAFGS(1)DR	IPT(-46.91)S(-40.41)AFGS(40.41)DR	8	2	565.748	-0.48184
380	Bradi1g43750.1|PACid:21816687	Bradi1g43750.1|PACid:21816687	0.988475	19.3334	S158	0.031911	73.834	_SGGS(ph)PVALEVVSER_	S(0.012)GGS(0.988)PVALEVVSER	S(-19.33)GGS(19.33)PVALEVVS(-60.72)ER	4	2	733.848	0.3482
381	Bradi1g43810.1|PACid:21819172	Bradi1g43810.1|PACid:21819172	0.997516	26.0372	S483	1.34215e-08	156.48	_SFAANS(ph)FLSR_	SFAANS(0.998)FLS(0.002)R	S(-83.67)FAANS(26.04)FLS(-26.04)R	6	2	590.263	-0.17488
382	Bradi1g43950.1|PACid:21818802	Bradi1g43950.1|PACid:21818802;Bradi1g43950.2|PACid:21818803	0.970198	15.1622	S62	7.18445e-25	159.81	_AASEDTSAS(ph)GDELIEDLK_	AASEDTS(0.03)AS(0.97)GDELIEDLK	AAS(-59.86)EDT(-35.97)S(-15.16)AS(15.16)GDELIEDLK	9	2	965.912	0.88538
383	Bradi1g44047.1|PACid:21815146	Bradi1g44047.1|PACid:21815146;Bradi1g44047.2|PACid:21815147	0.827899	9.83225	S105	0.0305673	63.408	_MGLGDTS(ph)PPSGR_	MGLGDT(0.086)S(0.828)PPS(0.086)GR	MGLGDT(-9.83)S(9.83)PPS(-9.83)GR	7	2	627.763	0.18583
384	Bradi1g44137.1|PACid:21820296	Bradi1g44137.1|PACid:21820296	1	70.1001	S365	0.0142644	82.749	_LQS(ph)FEEEHK_	LQS(1)FEEEHK	LQS(70.1)FEEEHK	3	2	613.758	0.24208
385	Bradi1g44177.1|PACid:21816916	Bradi1g44177.1|PACid:21816916	0.999995	53.3592	S3073	4.06388e-09	110.77	_AEANS(ph)PVEVGDTMDLDSK_	AEANS(1)PVEVGDTMDLDSK	AEANS(53.36)PVEVGDT(-53.36)MDLDS(-87.11)K	5	2	979.408	0.03298
386	Bradi1g44177.1|PACid:21816916	Bradi1g44177.1|PACid:21816916	0.957784	14.6367	S2429	0.000556887	88.565	_DNSDTSTVVDSHTS(ph)PR_	DNSDTSTVVDS(0.009)HT(0.033)S(0.958)PR	DNS(-58.88)DT(-53.39)S(-50.34)T(-45.36)VVDS(-20.15)HT(-14.64)S(14.64)PR	14	2	899.368	-0.20817
387	Bradi1g44177.1|PACid:21816916	Bradi1g44177.1|PACid:21816916	0.780727	5.66857	S3628	2.21895e-05	59.116	_EISVPTFVES(ph)PK_	EIS(0.008)VPT(0.212)FVES(0.781)PK	EIS(-20.11)VPT(-5.67)FVES(5.67)PK	10	2	706.839	0.2388
388	Bradi1g44177.1|PACid:21816916	Bradi1g44177.1|PACid:21816916	1	64.4386	S1973	0.0254732	69.01	_ELPNINS(ph)PPR_	ELPNINS(1)PPR	ELPNINS(64.44)PPR	7	2	608.79	0.12571
389	Bradi1g44177.1|PACid:21816916	Bradi1g44177.1|PACid:21816916	0.998916	29.6448	S159	1.16398e-13	133.25	_GDVAGADIHQGSMS(ph)QK_	GDVAGADIHQGS(0.001)MS(0.999)QK	GDVAGADIHQGS(-29.64)MS(29.64)QK	14	2	840.856	0.80764
390	Bradi1g44177.1|PACid:21816916	Bradi1g44177.1|PACid:21816916	0.99934	31.8038	S1550	3.43086e-05	95.205	_LCQAESPDS(ph)PQPGGVLK_	LCQAES(0.001)PDS(0.999)PQPGGVLK	LCQAES(-31.8)PDS(31.8)PQPGGVLK	9	2	931.921	0.31195
391	Bradi1g44440.1|PACid:21822910	Bradi1g44440.1|PACid:21822910	1	71.2338	S845	8.60727e-35	181.51	_AAASSYSNDSPEAES(ph)PR_	AAASSYSNDSPEAES(1)PR	AAAS(-118.74)S(-111.38)Y(-107.06)S(-84.49)NDS(-71.23)PEAES(71.23)PR	15	2	909.863	-0.031095
392	Bradi1g44440.1|PACid:21822910	Bradi1g44440.1|PACid:21822910;Bradi3g59800.2|PACid:21828669;Bradi3g59800.1|PACid:21828668	1	87.6162	S825	0.0230931	87.616	_QLS(ph)IHDNR_	QLS(1)IHDNR	QLS(87.62)IHDNR	3	2	531.74	-0.43386
393	Bradi1g44440.1|PACid:21822910	Bradi1g44440.1|PACid:21822910	0.853856	7.76472	S719	0.0023914	88.282	_QS(ph)HSDGSLDAMVR_	QS(0.854)HS(0.143)DGS(0.003)LDAMVR	QS(7.76)HS(-7.76)DGS(-24.15)LDAMVR	2	2	741.806	0.41784
394	Bradi1g44480.1|PACid:21818505	Bradi1g44480.1|PACid:21818505;Bradi3g59750.1|PACid:21832027	0.997477	29.1029	S297	3.5124e-10	136.3	_YHGHS(ph)MSDPGSTYR_	YHGHS(0.997)MS(0.001)DPGS(0.001)TYR	Y(-54.39)HGHS(29.1)MS(-29.94)DPGS(-29.1)T(-35.54)Y(-54.76)R	5	2	837.822	-0.26032
400	Bradi1g45090.1|PACid:21815288	Bradi1g45090.1|PACid:21815288	0.991901	20.8829	S514	0.00700343	67.418	_GTSSTPVPSAAAAELGS(ph)K_	GTSSTPVPS(0.008)AAAAELGS(0.992)K	GT(-62.01)S(-58.37)S(-58.25)T(-58.36)PVPS(-20.88)AAAAELGS(20.88)K	17	2	855.901	0.32498
401	Bradi1g45200.1|PACid:21818804	Bradi1g45200.1|PACid:21818804	1	67.1532	S292	6.08923e-14	164.65	_S(ph)M(ox)ANVDEFDHV_	S(1)MANVDEFDHV	S(67.15)MANVDEFDHV	1	2	680.25	-0.075204
405	Bradi1g45400.1|PACid:21822496	Bradi1g45400.1|PACid:21822496	0.999995	53.1368	S32	2.60128e-07	115.91	_VQDS(ph)EPPT(ph)PVSVMR_	VQDS(1)EPPT(0.99)PVS(0.01)VMR	VQDS(53.14)EPPT(20.04)PVS(-20.04)VMR	4	2	851.351	-1.0296
406	Bradi1g45540.1|PACid:21817845	Bradi1g45540.1|PACid:21817845	0.901575	9.82799	S9	1.83005e-17	165.58	_(ac)AAAAASSS(ph)GSPYR_	AAAAASS(0.094)S(0.902)GS(0.005)PYR	AAAAAS(-40.16)S(-9.83)S(9.83)GS(-22.98)PY(-76.75)R	8	2	659.277	0.12227
409	Bradi1g45833.1|PACid:21815367	Bradi1g45833.1|PACid:21815367	0.99677	24.8936	S1065	9.60441e-24	155.92	_DEGGS(ph)PIRNPPTAAEDAR_	DEGGS(0.997)PIRNPPT(0.003)AAEDAR	DEGGS(24.89)PIRNPPT(-24.89)AAEDAR	5	3	644.953	-0.0056064
412	Bradi1g45833.1|PACid:21815367	Bradi1g45833.1|PACid:21815367	0.992241	20.6666	S851	0.0230084	75.334	_GS(ph)SPGRS(ph)PVYHHDHGSR_	GS(0.502)S(0.502)PGRS(0.992)PVY(0.004)HHDHGSR	GS(0)S(0)PGRS(20.67)PVY(-24.53)HHDHGS(-51.11)R	7	3	664.934	0.037548
413	Bradi1g45833.1|PACid:21815367	Bradi1g45833.1|PACid:21815367	0.96761	15.2018	S671	6.67981e-21	132.84	_SGLGNSPQAPS(ph)PSSNQATNAQGR_	SGLGNS(0.029)PQAPS(0.968)PS(0.001)S(0.001)NQATNAQGR	S(-34.72)GLGNS(-15.2)PQAPS(15.2)PS(-28.31)S(-28.31)NQAT(-61.79)NAQGR	11	2	1153.51	-1.4287
414	Bradi1g45833.1|PACid:21815367	Bradi1g45833.1|PACid:21815367	0.853588	7.6568	S688	0.00198398	82.449	_S(ph)NSAKIQSPDVFQSALSQDK_	S(0.854)NS(0.146)AKIQSPDVFQSALSQDK	S(7.66)NS(-7.66)AKIQS(-54.31)PDVFQS(-66.22)ALS(-78.1)QDK	1	2	1115.52	0.62585
418	Bradi1g46230.1|PACid:21816819	Bradi1g46230.1|PACid:21816819;Bradi1g46230.3|PACid:21816820;Bradi1g46230.2|PACid:21816821	1	77.6774	S834	0.0149019	81.972	_AWAPMS(ph)PPR_	AWAPMS(1)PPR	AWAPMS(77.68)PPR	6	2	546.738	-0.081571
419	Bradi1g46550.1|PACid:21816104	Bradi1g46550.1|PACid:21816104;Bradi1g46550.2|PACid:21816105	0.999836	37.8412	S326	7.41668e-10	103.34	_LASQNS(ph)GHLK_	LASQNS(1)GHLK	LAS(-37.84)QNS(37.84)GHLK	6	2	567.769	-0.19691
420	Bradi1g46650.1|PACid:21823574	Bradi1g46650.1|PACid:21823574;Bradi1g46650.3|PACid:21823573	1	90.7071	S600	0.00112552	90.707	_S(ph)RPIEEVAPGEGFK_	S(1)RPIEEVAPGEGFK	S(90.71)RPIEEVAPGEGFK	1	2	798.377	-0.39109
422	Bradi1g46980.1|PACid:21817476	Bradi1g46980.1|PACid:21817476;Bradi1g46980.3|PACid:21817475;Bradi1g46980.4|PACid:21817478;Bradi1g46980.5|PACid:21817477;Bradi1g46980.2|PACid:21817479	0.998804	29.2683	S173	0.000342712	117.09	_GRDES(ph)PTYGNGYR_	GRDES(0.999)PT(0.001)YGNGYR	GRDES(29.27)PT(-29.27)Y(-48.76)GNGY(-60.76)R	5	2	776.315	0.42384
423	Bradi3g48460.2|PACid:21829362	Bradi1g46980.1|PACid:21817476;Bradi1g46980.3|PACid:21817475;Bradi1g46980.4|PACid:21817478;Bradi1g46980.5|PACid:21817477;Bradi1g46980.2|PACid:21817479;Bradi3g48460.2|PACid:21829362;Bradi3g48460.3|PACid:21829363	0.998767	29.0833	S109	0.000107381	133.23	_IGS(ph)GGLGSGR_	IGS(0.999)GGLGS(0.001)GR	IGS(29.08)GGLGS(-29.08)GR	3	2	470.716	0.28133
424	Bradi1g47067.1|PACid:21819260	Bradi1g47067.1|PACid:21819260	1	93.0956	S522	0.00196568	111.06	_IAS(ph)IPQFLFK_	IAS(1)IPQFLFK	IAS(93.1)IPQFLFK	3	2	622.328	-0.17093
425	Bradi1g47367.2|PACid:21820188	Bradi1g47367.2|PACid:21820188;Bradi1g47367.1|PACid:21820189;Bradi1g47367.4|PACid:21820190;Bradi1g47367.3|PACid:21820191	0.9982	27.5178	S23	8.56242e-13	126.07	_YTLDES(ph)DDDLPPLGANGK_	YT(0.002)LDES(0.998)DDDLPPLGANGK	Y(-44.9)T(-27.52)LDES(27.52)DDDLPPLGANGK	6	2	1000.43	0.11573
426	Bradi1g47710.1|PACid:21817718	Bradi1g47710.1|PACid:21817718	0.99995	42.9809	S339	1.75865e-07	143.79	_SIS(ph)VDGLNSLR_	SIS(1)VDGLNSLR	S(-42.98)IS(42.98)VDGLNS(-97.41)LR	3	2	620.8	0.53338
427	Bradi1g48470.1|PACid:21823702	Bradi1g48470.1|PACid:21823702	1	87.9133	S95	0.0100323	87.913	_LRPAGS(ph)GVR_	LRPAGS(1)GVR	LRPAGS(87.91)GVR	6	2	496.755	-0.32016
433	Bradi1g49790.1|PACid:21822588	Bradi1g49790.1|PACid:21822588	0.999723	35.7861	S502	6.66174e-06	138.75	_TPATSIGS(ph)AYR_	TPATSIGS(1)AYR	T(-101.8)PAT(-60.65)S(-35.79)IGS(35.79)AY(-49.18)R	8	2	602.274	0.021269
438	Bradi1g50230.1|PACid:21815833	Bradi1g50230.1|PACid:21815833	0.998991	29.9549	S122	0.0355664	78.516	_SVS(ph)HEFAR_	S(0.001)VS(0.999)HEFAR	S(-29.95)VS(29.95)HEFAR	3	2	506.716	0.059091
440	Bradi1g50990.1|PACid:21815243	Bradi1g50990.1|PACid:21815243	1	125.818	S65	1.66607e-12	154.28	_GAS(ph)PLEDQALVR_	GAS(1)PLEDQALVR	GAS(125.82)PLEDQALVR	3	2	668.319	-0.13052
443	Bradi1g51560.1|PACid:21816262	Bradi1g51560.1|PACid:21816262	0.991837	20.846	S345	0.000983379	123.79	_KFASDDLS(ph)PPR_	KFAS(0.008)DDLS(0.992)PPR	KFAS(-20.85)DDLS(20.85)PPR	8	2	656.8	1.6797
444	Bradi1g51560.1|PACid:21816262	Bradi1g51560.1|PACid:21816262	1	223.312	S175	6.479e-50	223.31	_HGGVAGEDLS(ph)PPR_	HGGVAGEDLS(1)PPR	HGGVAGEDLS(223.31)PPR	10	2	686.306	-0.25928
445	Bradi1g51560.1|PACid:21816262	Bradi1g51560.1|PACid:21816262	0.999999	62.5085	S314	0.000509616	98.676	_KHQDSTQLEDLS(ph)PPR_	KHQDSTQLEDLS(1)PPR	KHQDS(-62.51)T(-62.51)QLEDLS(62.51)PPR	12	3	610.951	0.14331
446	Bradi1g51560.1|PACid:21816262	Bradi1g51560.1|PACid:21816262	0.999993	51.5579	S331	0.00280603	82.877	_RQNLGQSLGDGDIS(ph)PPR_	RQNLGQSLGDGDIS(1)PPR	RQNLGQS(-51.56)LGDGDIS(51.56)PPR	14	2	945.447	-0.20904
447	Bradi1g51670.1|PACid:21821668	Bradi1g51670.1|PACid:21821668	0.945036	12.3538	S313	0.0223457	71.03	_S(ph)VTDKPTLIK_	S(0.945)VT(0.055)DKPTLIK	S(12.35)VT(-12.35)DKPT(-57.02)LIK	1	2	591.312	0.84436
448	Bradi1g51807.1|PACid:21815822	Bradi1g51807.1|PACid:21815822	0.977029	16.2895	S115	0.0015865	88.561	_SMTGEQVQAPSS(ph)PR_	SMTGEQVQAPS(0.023)S(0.977)PR	S(-50.34)MT(-56.36)GEQVQAPS(-16.29)S(16.29)PR	12	2	777.835	-0.65655
449	Bradi1g51817.2|PACid:21815373	Bradi1g51817.2|PACid:21815373;Bradi1g51817.1|PACid:21815374	0.807929	6.24258	S1035	0.00102029	77.08	_ETSSSIPIGGDAMS(ph)PPSDR_	ETSSSIPIGGDAMS(0.808)PPS(0.192)DR	ET(-42.43)S(-42.43)S(-42.43)S(-47.35)IPIGGDAMS(6.24)PPS(-6.24)DR	14	2	992.422	-0.37309
450	Bradi1g51870.1|PACid:21819073	Bradi1g51870.1|PACid:21819073	1	70.9084	S33	0.0360497	70.908	_LAAGQAS(ph)PR_	LAAGQAS(1)PR	LAAGQAS(70.91)PR	7	2	475.726	-0.034456
451	Bradi1g52140.1|PACid:21819525	Bradi1g52140.1|PACid:21819525;Bradi1g52140.4|PACid:21819526	0.999919	43.0247	S1472	0.00338392	69.779	_HPS(ph)MDNILTPSGSGNSSFSK_	HPS(1)MDNILTPSGSGNSSFSK	HPS(43.02)MDNILT(-43.02)PS(-49.12)GS(-49.12)GNS(-54.83)S(-54.83)FS(-64.04)K	3	2	1071.96	0.009301
452	Bradi1g52140.1|PACid:21819525	Bradi1g52140.1|PACid:21819525;Bradi1g52140.4|PACid:21819526	0.817447	6.52121	S1534	0.00455216	69.133	_S(ph)HSNS(ph)SIQLNGLGEDLQEVEL_	S(0.817)HS(0.203)NS(0.584)S(0.396)IQLNGLGEDLQEVEL	S(6.52)HS(-6.52)NS(1.72)S(-1.72)IQLNGLGEDLQEVEL	1	2	1215.02	0.89222
454	Bradi1g52140.1|PACid:21819525	Bradi1g52140.1|PACid:21819525;Bradi1g52140.4|PACid:21819526;Bradi1g52140.3|PACid:21819527;Bradi1g52140.2|PACid:21819528	0.997497	26.004	S1236	0.00517602	117.7	_SVS(ph)EPDFNR_	S(0.003)VS(0.997)EPDFNR	S(-26)VS(26)EPDFNR	3	2	565.729	0.12943
455	Bradi1g52280.1|PACid:21821549	Bradi1g52280.1|PACid:21821549	0.999997	55.7847	S69	8.62722e-26	159.98	_LNFPDS(ph)AHGT(ph)PLIDDASAR_	LNFPDS(1)AHGT(1)PLIDDASAR	LNFPDS(55.78)AHGT(43.38)PLIDDAS(-43.38)AR	6	2	1078.96	0.33672
456	Bradi1g52440.1|PACid:21820448	Bradi1g52440.1|PACid:21820448	0.917046	10.9773	S93	1.1717e-12	124.18	_HPSDLAGVLGPQS(ph)PSAPR_	HPS(0.01)DLAGVLGPQS(0.917)PS(0.073)APR	HPS(-19.74)DLAGVLGPQS(10.98)PS(-10.98)APR	13	2	933.449	0.6947
457	Bradi1g54030.1|PACid:21822143	Bradi1g54030.1|PACid:21822143	1	140.446	S374	0.000109756	140.45	_AMS(ph)FDLDDK_	AMS(1)FDLDDK	AMS(140.45)FDLDDK	3	2	561.215	-0.12024
458	Bradi1g54037.1|PACid:21823223	Bradi1g54037.1|PACid:21823223	0.937155	11.7354	S116	4.72187e-05	102.66	_S(ph)MSAPDLPLEPAIR_	S(0.937)MS(0.063)APDLPLEPAIR	S(11.74)MS(-11.74)APDLPLEPAIR	1	2	788.876	-0.39751
459	Bradi1g54060.1|PACid:21817062	Bradi1g54060.1|PACid:21817062	0.939651	14.6428	S2	0.0283235	52.577	_(ac)M(ox)S(ph)LYLAPATAAAAAAVATAAVAT(ph)FPR_	MS(0.94)LY(0.031)LAPAT(0.03)AAAAAAVAT(0.232)AAVAT(0.768)FPR	MS(14.64)LY(-14.64)LAPAT(-14.81)AAAAAAVAT(-5.15)AAVAT(5.15)FPR	2	3	899.092	-0.44011
460	Bradi1g54250.1|PACid:21823263	Bradi1g54250.1|PACid:21823263	0.999864	38.6717	S193	0.000859858	92.935	_VPFPYVNHS(ph)PNPS(ph)R_	VPFPYVNHS(1)PNPS(1)R	VPFPY(-38.67)VNHS(38.67)PNPS(68.45)R	9	2	885.874	-0.21796
461	Bradi1g54250.1|PACid:21823263	Bradi1g54250.1|PACid:21823263	1	68.4474	S197	0.000859858	92.935	_VPFPYVNHS(ph)PNPS(ph)R_	VPFPYVNHS(1)PNPS(1)R	VPFPY(-38.67)VNHS(38.67)PNPS(68.45)R	13	2	885.874	-0.21796
462	Bradi1g54250.1|PACid:21823263	Bradi1g54250.1|PACid:21823263	1	81.942	S135	1.10954e-06	148.32	_YDS(ph)GEIGLSK_	YDS(1)GEIGLSK	Y(-81.94)DS(81.94)GEIGLS(-102.34)K	3	2	574.747	-0.065765
463	Bradi1g54250.1|PACid:21823263	Bradi1g54250.1|PACid:21823263	1	105.067	S145	0.000180157	149.82	_YDS(ph)GEIPR_	YDS(1)GEIPR	Y(-105.07)DS(105.07)GEIPR	3	2	508.708	-0.02848
464	Bradi1g54457.1|PACid:21818151	Bradi1g54457.1|PACid:21818151;Bradi1g54457.2|PACid:21818152	0.999985	48.2655	S643	4.67269e-18	170.66	_LIVLSLDTLGS(ph)PR_	LIVLSLDTLGS(1)PR	LIVLS(-79.73)LDT(-48.27)LGS(48.27)PR	11	2	732.397	0.015749
466	Bradi1g54817.1|PACid:21819736	Bradi1g54817.1|PACid:21819736	0.964573	14.4344	S144	1.14054e-24	144.72	_HPEYFADS(ph)PSAGMAPSTTEE_	HPEY(0.001)FADS(0.965)PS(0.035)AGMAPSTTEE	HPEY(-31.51)FADS(14.43)PS(-14.43)AGMAPS(-84.99)T(-84.99)T(-87.61)EE	8	2	1102.43	-0.15245
467	Bradi1g55020.1|PACid:21822688	Bradi1g55020.1|PACid:21822688	0.997487	25.9874	S283	0.023718	73.881	_DRPAPYDRPS(ph)R_	DRPAPY(0.003)DRPS(0.997)R	DRPAPY(-25.99)DRPS(25.99)R	10	2	705.32	-0.99317
468	Bradi1g55530.1|PACid:21821380	Bradi1g55530.1|PACid:21821380	0.999999	60.6365	S528	0.0293685	118.5	_ANS(ph)PPRYPR_	ANS(1)PPRYPR	ANS(60.64)PPRY(-60.64)PR	3	2	569.264	0.028454
470	Bradi1g55600.1|PACid:21820743	Bradi1g55600.1|PACid:21820743	0.928275	14.8206	S12	0.00949002	64.589	_(ac)AT(ph)MMST(ph)M(ox)TSFS(ph)GATVSPR_	AT(0.98)MMS(0.473)T(0.536)MT(0.036)S(0.033)FS(0.928)GAT(0.01)VS(0.002)PR	AT(17.03)MMS(-0.61)T(0.61)MT(-14.82)S(-15.4)FS(14.82)GAT(-19.96)VS(-26.23)PR	11	2	1080.88	-0.42291
471	Bradi1g56090.1|PACid:21816659	Bradi1g56090.1|PACid:21816659	0.923729	11.844	S59	0.0202818	91.318	_LGHSSPS(ph)R_	LGHS(0.016)S(0.06)PS(0.924)R	LGHS(-17.65)S(-11.84)PS(11.84)R	7	2	460.703	0.4735
472	Bradi1g56090.1|PACid:21816659	Bradi1g56090.1|PACid:21816659	0.88012	8.83077	S39	0.000215534	98.337	_S(ph)SSGGFTNAENGGR_	S(0.88)S(0.115)S(0.005)GGFTNAENGGR	S(8.83)S(-8.83)S(-22.75)GGFT(-56.34)NAENGGR	1	2	710.778	0.47018
473	Bradi1g56090.1|PACid:21816659	Bradi1g56090.1|PACid:21816659	0.944836	12.337	S209	6.35865e-08	116.86	_S(ph)WDQFETNAALFGVK_	S(0.945)WDQFET(0.055)NAALFGVK	S(12.34)WDQFET(-12.34)NAALFGVK	1	2	896.901	0.11302
478	Bradi1g56970.1|PACid:21821159	Bradi1g56970.1|PACid:21821159	1	91.9373	S557	0.0152253	91.937	_KGQGQMS(ph)FGLR_	KGQGQMS(1)FGLR	KGQGQMS(91.94)FGLR	7	2	644.797	0.3701
479	Bradi1g56970.1|PACid:21821159	Bradi1g56970.1|PACid:21821159	0.999999	60.5272	S85	0.000119241	100.55	_VQS(ph)AGLSAESVLK_	VQS(1)AGLSAESVLK	VQS(60.53)AGLS(-60.53)AES(-77.07)VLK	3	2	684.842	-0.21304
480	Bradi1g58030.1|PACid:21820364	Bradi1g58030.1|PACid:21820364	1	81.0756	S1130	1.59932e-24	159.4	_HDLPDDTEDLFWGS(ph)PVR_	HDLPDDTEDLFWGS(1)PVR	HDLPDDT(-81.08)EDLFWGS(81.08)PVR	14	3	693.633	-0.18854
481	Bradi1g58030.1|PACid:21820364	Bradi1g58030.1|PACid:21820364	0.904981	9.78829	S1429	1.88497e-19	157.35	_SGIVQQQPPS(ph)PTPAK_	SGIVQQQPPS(0.905)PT(0.095)PAK	S(-106.74)GIVQQQPPS(9.79)PT(-9.79)PAK	10	2	807.898	-0.18126
483	Bradi1g58250.1|PACid:21815225	Bradi1g58250.1|PACid:21815225	0.966483	14.5993	S551	0.0165515	70.26	_S(ph)GGFSDFGEGNFGR_	S(0.966)GGFS(0.034)DFGEGNFGR	S(14.6)GGFS(-14.6)DFGEGNFGR	1	2	757.291	0.27088
484	Bradi1g58260.1|PACid:21821022	Bradi1g58260.1|PACid:21821022	0.971782	16.9912	S741	9.13598e-13	125.73	_FS(ph)WS(ph)PDSGEAYAQEGLAR_	FS(0.972)WS(0.975)PDS(0.04)GEAY(0.014)AQEGLAR	FS(16.99)WS(17.77)PDS(-16.99)GEAY(-23.16)AQEGLAR	2	2	1065.91	0.040167
485	Bradi1g58260.1|PACid:21821022	Bradi1g58260.1|PACid:21821022	0.974896	17.7676	S743	9.13598e-13	125.73	_FS(ph)WS(ph)PDSGEAYAQEGLAR_	FS(0.972)WS(0.975)PDS(0.04)GEAY(0.014)AQEGLAR	FS(16.99)WS(17.77)PDS(-16.99)GEAY(-23.16)AQEGLAR	4	2	1065.91	0.040167
486	Bradi1g58260.1|PACid:21821022	Bradi1g58260.1|PACid:21821022	0.916234	10.3894	S733	1.88129e-05	133.07	_LSAVGGFS(ph)PSK_	LSAVGGFS(0.916)PS(0.084)K	LS(-94.19)AVGGFS(10.39)PS(-10.39)K	8	2	565.268	0.38267
488	Bradi1g58380.1|PACid:21818009	Bradi1g58380.1|PACid:21818009	1	157.558	S720	2.09501e-34	196.11	_LEDVDIFEDAQS(ph)R_	LEDVDIFEDAQS(1)R	LEDVDIFEDAQS(157.56)R	12	2	808.846	0.081844
492	Bradi1g58390.1|PACid:21818023	Bradi1g58390.1|PACid:21818023;Bradi1g58390.2|PACid:21818024;Bradi1g58390.3|PACid:21818025	0.951211	12.7144	S393	4.06774e-09	113.47	_GIS(ph)ATS(ph)GINGWVAEGTDR_	GIS(0.951)AT(0.088)S(0.96)GINGWVAEGTDR	GIS(12.71)AT(-12.71)S(13.61)GINGWVAEGT(-70.7)DR	3	2	975.903	-0.048388
493	Bradi1g58390.1|PACid:21818023	Bradi1g58390.1|PACid:21818023;Bradi1g58390.2|PACid:21818024;Bradi1g58390.3|PACid:21818025	0.960301	13.6098	S396	4.06774e-09	113.47	_GIS(ph)ATS(ph)GINGWVAEGTDR_	GIS(0.951)AT(0.088)S(0.96)GINGWVAEGTDR	GIS(12.71)AT(-12.71)S(13.61)GINGWVAEGT(-70.7)DR	6	2	975.903	-0.048388
494	Bradi1g58390.1|PACid:21818023	Bradi1g58390.1|PACid:21818023;Bradi1g58390.2|PACid:21818024;Bradi1g58390.3|PACid:21818025	0.998878	29.497	S807	1.03319e-23	164.15	_GLESNIQHSLS(ph)CNAR_	GLESNIQHS(0.001)LS(0.999)CNAR	GLES(-74)NIQHS(-29.5)LS(29.5)CNAR	11	2	883.388	-0.73661
495	Bradi1g58390.1|PACid:21818023	Bradi1g58390.1|PACid:21818023;Bradi1g58390.2|PACid:21818024;Bradi1g58390.3|PACid:21818025	0.990522	20.1913	S511	4.96194e-05	102.28	_LQPADS(ph)IEGTVIDR_	LQPADS(0.991)IEGT(0.009)VIDR	LQPADS(20.19)IEGT(-20.19)VIDR	6	2	797.38	-0.041545
496	Bradi1g58390.1|PACid:21818023	Bradi1g58390.1|PACid:21818023;Bradi1g58390.2|PACid:21818024;Bradi1g58390.3|PACid:21818025	0.999695	35.9218	S814	0.00666844	101.65	_VYS(ph)GIDLSK_	VYS(1)GIDLSK	VY(-43.04)S(35.92)GIDLS(-35.92)K	3	2	531.249	-0.12032
497	Bradi1g58390.1|PACid:21818023	Bradi1g58390.1|PACid:21818023;Bradi1g58390.2|PACid:21818024;Bradi1g58390.3|PACid:21818025	0.987966	18.6947	S294	0.000750343	83.418	_WLPNVQDWEENS(ph)T(ph)HSAK_	WLPNVQDWEENS(0.988)T(0.903)HS(0.109)AK	WLPNVQDWEENS(18.69)T(9.63)HS(-9.63)AK	12	2	1100.94	0.020244
498	Bradi1g58640.1|PACid:21815028	Bradi1g58640.1|PACid:21815028	0.999967	44.7542	S427	7.52832e-05	107.69	_RANIQPISVEPS(ph)PK_	RANIQPISVEPS(1)PK	RANIQPIS(-44.75)VEPS(44.75)PK	12	2	808.414	-0.57031
499	Bradi1g58640.1|PACid:21815028	Bradi1g58640.1|PACid:21815028	0.981828	17.3264	S443	0.000424522	81.48	_GDS(ph)GNNSVVHPAAEDGEGSVSK_	GDS(0.982)GNNS(0.018)VVHPAAEDGEGSVSK	GDS(17.33)GNNS(-17.33)VVHPAAEDGEGS(-65.44)VS(-72.93)K	3	2	1096.96	-0.075573
501	Bradi1g59100.1|PACid:21822836	Bradi1g59100.1|PACid:21822836	0.838328	7.18337	S638	4.64758e-06	109.48	_DIGQEANLS(ph)ATGSR_	DIGQEANLS(0.838)AT(0.16)GS(0.001)R	DIGQEANLS(7.18)AT(-7.18)GS(-28.03)R	9	2	749.83	-0.26955
503	Bradi1g59110.1|PACid:21817261	Bradi1g59110.1|PACid:21817261	0.892488	9.19145	S2	9.00776e-11	160.18	_(ac)S(ph)DSEEHHFESKADSGASK_	S(0.892)DS(0.108)EEHHFESKADSGASK	S(9.19)DS(-9.19)EEHHFES(-69.14)KADS(-79.29)GAS(-84.72)K	1	2	1035.41	-0.11013
504	Bradi1g59210.1|PACid:21822149	Bradi1g59210.1|PACid:21822149;Bradi2g62060.1|PACid:21806723	1	97.7981	S837	0.0345012	97.798	_VFS(ph)QLIK_	VFS(1)QLIK	VFS(97.8)QLIK	3	2	457.741	-0.12427
505	Bradi1g59280.1|PACid:21819914	Bradi1g59280.1|PACid:21819914	1	77.2405	S196	0.0368551	79.875	_LGS(ph)QLDILAPIKY_	LGS(1)QLDILAPIKY	LGS(77.24)QLDILAPIKY(-77.24)	3	2	755.899	0.40123
506	Bradi1g59350.1|PACid:21816535	Bradi1g59350.1|PACid:21816535	0.999602	34.0078	S353	2.24777e-34	177.58	_GDSHSAGS(ph)PELEDFENR_	GDSHSAGS(1)PELEDFENR	GDS(-60.57)HS(-34.01)AGS(34.01)PELEDFENR	8	2	963.879	-0.0677
507	Bradi1g59430.1|PACid:21820565	Bradi1g59430.1|PACid:21820565	0.982678	17.538	S103	2.29649e-06	143.96	_SQS(ph)LGNMLQK_	S(0.017)QS(0.983)LGNMLQK	S(-17.54)QS(17.54)LGNMLQK	3	2	593.27	0.028115
509	Bradi1g60030.1|PACid:21821797	Bradi1g60030.1|PACid:21821797	1	72.1141	S4	1.16653e-15	129.43	_PDS(ph)DNDS(ph)GGPSNTGGELSSPR_	PDS(1)DNDS(0.998)GGPS(0.002)NTGGELSSPR	PDS(72.11)DNDS(27.61)GGPS(-27.61)NT(-45.34)GGELS(-81.17)S(-77.93)PR	3	2	1103.4	0.059198
510	Bradi1g60030.1|PACid:21821797	Bradi1g60030.1|PACid:21821797	0.99824	27.611	S8	1.16653e-15	129.43	_PDS(ph)DNDS(ph)GGPSNTGGELSSPR_	PDS(1)DNDS(0.998)GGPS(0.002)NTGGELSSPR	PDS(72.11)DNDS(27.61)GGPS(-27.61)NT(-45.34)GGELS(-81.17)S(-77.93)PR	7	2	1103.4	0.059198
511	Bradi1g60397.2|PACid:21816992	Bradi1g60397.2|PACid:21816992;Bradi1g60397.1|PACid:21816993	0.991634	20.7384	S345	0.0051722	87.001	_NVPLTHLAS(ph)GK_	NVPLT(0.008)HLAS(0.992)GK	NVPLT(-20.74)HLAS(20.74)GK	9	2	608.808	0.30761
512	Bradi1g60397.2|PACid:21816992	Bradi1g60397.2|PACid:21816992;Bradi1g60397.1|PACid:21816993	0.838022	7.13843	S370	0.00920216	79.492	_TVS(ph)MNLKPPSK_	T(0.162)VS(0.838)MNLKPPSK	T(-7.14)VS(7.14)MNLKPPS(-47.04)K	3	2	641.317	0.28652
513	Bradi1g60500.1|PACid:21819704	Bradi1g60500.1|PACid:21819704;Bradi1g60500.2|PACid:21819705	0.99998	48.239	S668	0.0180313	68.972	_GAFEDQENPYYS(ph)PR_	GAFEDQENPYYS(1)PR	GAFEDQENPY(-53.17)Y(-48.24)S(48.24)PR	12	2	876.849	-0.4935
514	Bradi1g60500.1|PACid:21819704	Bradi1g60500.1|PACid:21819704;Bradi1g60500.2|PACid:21819705	0.863434	8.27603	S1733	0.00118185	93.348	_TISS(ph)GLGAPGSSR_	TIS(0.128)S(0.863)GLGAPGS(0.007)S(0.001)R	T(-35.99)IS(-8.28)S(8.28)GLGAPGS(-21.1)S(-28.44)R	4	2	635.295	-0.51032
519	Bradi1g61000.1|PACid:21816189	Bradi1g61000.1|PACid:21816189	0.956795	16.5351	S364	1.296e-61	195.15	_NQLSLEDMDTTANVEEVGS(ph)PEKLNLDR_	NQLS(0.001)LEDMDT(0.021)T(0.021)ANVEEVGS(0.957)PEKLNLDR	NQLS(-31.3)LEDMDT(-16.54)T(-16.54)ANVEEVGS(16.54)PEKLNLDR	19	3	1033.14	0.74131
520	Bradi1g61000.1|PACid:21816189	Bradi1g61000.1|PACid:21816189	1	93.0666	S277	9.88886e-09	111.65	_SNNQVPEIS(ph)PDLGS(ph)PVK_	SNNQVPEIS(1)PDLGS(1)PVK	S(-93.07)NNQVPEIS(93.07)PDLGS(108.08)PVK	9	2	970.924	-0.11913
521	Bradi1g61000.1|PACid:21816189	Bradi1g61000.1|PACid:21816189	1	108.078	S282	9.88886e-09	111.65	_SNNQVPEIS(ph)PDLGS(ph)PVK_	SNNQVPEIS(1)PDLGS(1)PVK	S(-93.07)NNQVPEIS(93.07)PDLGS(108.08)PVK	14	2	970.924	-0.11913
524	Bradi1g61590.2|PACid:21819309	Bradi1g61590.2|PACid:21819309	1	76.3411	S595	1.78088e-06	101.42	_AES(ph)EHAFEEERPGLIGR_	AES(1)EHAFEEERPGLIGR	AES(76.34)EHAFEEERPGLIGR	3	3	669.637	0.38308
525	Bradi1g61730.1|PACid:21823717	Bradi1g61730.1|PACid:21823717	0.836403	7.08639	S228	0.0123693	72.315	_QIS(ph)PSHNGHGLPVDR_	QIS(0.836)PS(0.164)HNGHGLPVDR	QIS(7.09)PS(-7.09)HNGHGLPVDR	3	2	847.394	0.020849
526	Bradi1g61890.1|PACid:21819409	Bradi1g61890.1|PACid:21819409;Bradi1g61890.3|PACid:21819410;Bradi1g61890.2|PACid:21819411	0.982335	17.7094	S319	5.24426e-09	109.54	_LAQS(ph)PTAPATTTEDAIAQLR_	LAQS(0.982)PT(0.017)APAT(0.001)TTEDAIAQLR	LAQS(17.71)PT(-17.71)APAT(-32.21)T(-36.62)T(-36.62)EDAIAQLR	4	2	1068.02	0.37631
528	Bradi1g62030.1|PACid:21821830	Bradi1g62030.1|PACid:21821830;Bradi1g62030.3|PACid:21821831;Bradi1g62030.4|PACid:21821832	0.999843	39.2804	S781	0.00949982	93.623	_KLS(ph)LDASSSDSR_	KLS(1)LDASSSDSR	KLS(39.28)LDAS(-47.55)S(-39.28)S(-46.74)DS(-73.5)R	3	2	673.303	0.23149
532	Bradi1g62257.1|PACid:21823529	Bradi1g62257.1|PACid:21823529;Bradi1g62257.2|PACid:21823528	1	64.6593	S140	2.49799e-06	93.407	_AQEDEQGAS(ph)EEEAEQIQYPFYTEGTK_	AQEDEQGAS(1)EEEAEQIQYPFYTEGTK	AQEDEQGAS(64.66)EEEAEQIQY(-64.66)PFY(-74.71)T(-74.29)EGT(-79.51)K	9	3	1019.76	-0.14779
533	Bradi1g62320.1|PACid:21816333	Bradi1g62320.1|PACid:21816333	0.991646	20.7449	S1446	0.00102952	69.361	_ALMEGDIPESGHAEDEEHIAS(ph)PRPK_	ALMEGDIPES(0.008)GHAEDEEHIAS(0.992)PRPK	ALMEGDIPES(-20.74)GHAEDEEHIAS(20.74)PRPK	21	3	932.416	-0.3353
534	Bradi1g62440.1|PACid:21822794	Bradi1g62440.1|PACid:21822794	1	99.8021	S77	0.000458612	145.63	_LGGS(ph)FVNR_	LGGS(1)FVNR	LGGS(99.8)FVNR	4	2	465.216	0.15107
538	Bradi1g63100.1|PACid:21822856	Bradi1g63100.1|PACid:21822856;Bradi1g63100.2|PACid:21822854;Bradi1g63100.3|PACid:21822855	0.999993	51.8442	S708	3.31842e-10	136.6	_FFIDSLVAS(ph)PEAEK_	FFIDSLVAS(1)PEAEK	FFIDS(-51.84)LVAS(51.84)PEAEK	9	2	816.881	-0.04328
543	Bradi1g63480.1|PACid:21818391	Bradi1g63480.1|PACid:21818391	1	86.6702	S25	0.0243897	86.67	_NGS(ph)LNALR_	NGS(1)LNALR	NGS(86.67)LNALR	3	2	462.719	0.1677
544	Bradi1g63610.1|PACid:21817052	Bradi1g63610.1|PACid:21817052;Bradi1g63610.2|PACid:21817053	1	100.182	S186	9.80126e-35	178.51	_ILPWGDEAYAGGS(ph)ANAPR_	ILPWGDEAYAGGS(1)ANAPR	ILPWGDEAY(-100.18)AGGS(100.18)ANAPR	13	2	962.933	0.42043
547	Bradi1g64410.1|PACid:21821913	Bradi1g64410.1|PACid:21821913	0.999049	30.9119	S146	0.0101055	66.045	_AVDAGMM(ox)EYDS(ph)DDNPIVVDK_	AVDAGMMEY(0.001)DS(0.999)DDNPIVVDK	AVDAGMMEY(-30.91)DS(30.91)DDNPIVVDK	11	2	1140.46	-0.57657
548	Bradi1g64410.1|PACid:21821913	Bradi1g64410.1|PACid:21821913	1	91.527	S94	7.64089e-06	105.28	_LGDS(ph)DEDDDPMESFLR_	LGDS(1)DEDDDPMESFLR	LGDS(91.53)DEDDDPMES(-91.53)FLR	4	2	960.864	0.1478
549	Bradi1g64650.1|PACid:21820315	Bradi1g64650.1|PACid:21820315;Bradi2g11664.1|PACid:21807748	1	105.707	S44	8.66601e-13	158.4	_AYFDS(ph)ADWVLGK_	AYFDS(1)ADWVLGK	AY(-105.71)FDS(105.71)ADWVLGK	5	2	726.316	-0.14952
552	Bradi1g65940.1|PACid:21822607	Bradi1g65940.1|PACid:21822607;Bradi1g65940.2|PACid:21822608	1	82.4525	S879	0.0301709	82.452	_S(ph)PHADLGK_	S(1)PHADLGK	S(82.45)PHADLGK	1	2	452.7	1.4184
561	Bradi1g66360.1|PACid:21822314	Bradi1g66360.1|PACid:21822314;Bradi1g66360.3|PACid:21822315;Bradi1g66360.2|PACid:21822316	0.927726	12.9013	S4	0.00217063	127.4	_(ac)MEVS(ph)STPAGK_	MEVS(0.928)S(0.048)T(0.025)PAGK	MEVS(12.9)S(-12.9)T(-15.75)PAGK	4	2	564.736	0.048944
562	Bradi1g66420.1|PACid:21820468	Bradi1g66420.1|PACid:21820468	0.980073	16.9404	S434	1.86989e-20	142.39	_DDSFDS(ph)PSYSNHTATTK_	DDSFDS(0.98)PS(0.02)YSNHTATTK	DDS(-45.3)FDS(16.94)PS(-16.94)Y(-63.7)S(-42.35)NHT(-48.19)AT(-91.56)T(-90.22)K	6	2	976.881	-0.18817
564	Bradi1g66590.1|PACid:21820003	Bradi1g66590.1|PACid:21820003	0.999994	52.3477	S82	5.07512e-05	120.87	_RFS(ph)DASVQSDAK_	RFS(1)DASVQSDAK	RFS(52.35)DAS(-52.35)VQS(-67.83)DAK	3	2	695.804	0.61999
565	Bradi1g66620.1|PACid:21820844	Bradi1g66620.1|PACid:21820844	0.999953	43.2804	S180	0.000231469	130.56	_WGS(ph)PDPYGR_	WGS(1)PDPYGR	WGS(43.28)PDPY(-43.28)GR	3	2	557.721	0.09236
566	Bradi1g66620.1|PACid:21820844	Bradi1g66620.1|PACid:21820844	0.994754	22.7791	S173	3.37519e-76	228.9	_QGANPNAAPSLNGPS(ph)PR_	QGANPNAAPS(0.005)LNGPS(0.995)PR	QGANPNAAPS(-22.78)LNGPS(22.78)PR	15	2	864.397	0.39576
567	Bradi1g66620.1|PACid:21820844	Bradi1g66620.1|PACid:21820844	1	111.441	S361	5.09084e-12	158.4	_S(ph)PPREPEPEPVKEEEPEPDMNSIK_	S(1)PPREPEPEPVKEEEPEPDMNSIK	S(111.44)PPREPEPEPVKEEEPEPDMNS(-111.44)IK	1	3	947.428	-0.20858
570	Bradi1g66870.1|PACid:21818819	Bradi1g66870.1|PACid:21818819	0.9994	32.2468	S530	5.08028e-34	163.79	_KHLPSQDITDAS(ph)GDEEEGSR_	KHLPSQDIT(0.001)DAS(0.999)GDEEEGSR	KHLPS(-54.29)QDIT(-32.25)DAS(32.25)GDEEEGS(-75.21)R	12	2	1125.98	0.14249
572	Bradi1g66870.1|PACid:21818819	Bradi1g66870.1|PACid:21818819	0.994032	22.2159	S345	0.0198596	92.439	_HWS(ph)PSAGRR_	HWS(0.994)PS(0.006)AGRR	HWS(22.22)PS(-22.22)AGRR	3	2	567.254	0.0070658
573	Bradi1g66870.1|PACid:21818819	Bradi1g66870.1|PACid:21818819	1	124.515	S557	4.17269e-05	124.51	_LKDFS(ph)ADPELNK_	LKDFS(1)ADPELNK	LKDFS(124.51)ADPELNK	5	2	728.84	-0.62875
575	Bradi1g66870.1|PACid:21818819	Bradi1g66870.1|PACid:21818819	1	74.7055	S767	4.76533e-13	160.78	_MNYLGT(ph)PPS(ph)DLEK_	MNYLGT(1)PPS(1)DLEK	MNY(-64.72)LGT(64.72)PPS(74.71)DLEK	9	2	812.822	0.21068
576	Bradi1g66870.1|PACid:21818819	Bradi1g66870.1|PACid:21818819	0.99998	47.0442	S409	0.039926	105.14	_NS(ph)PISIK_	NS(1)PISIK	NS(47.04)PIS(-47.04)IK	2	2	419.707	0.47185
577	Bradi1g66870.1|PACid:21818819	Bradi1g66870.1|PACid:21818819	0.995084	23.0627	S614	0.000725131	103.44	_QFDS(ph)PDDSLVK_	QFDS(0.995)PDDS(0.005)LVK	QFDS(23.06)PDDS(-23.06)LVK	4	2	665.782	0.37082
578	Bradi1g66870.1|PACid:21818819	Bradi1g66870.1|PACid:21818819	0.818004	6.52694	S300	0.00258022	144.38	_RIS(ph)PPSGR_	RIS(0.818)PPS(0.182)GR	RIS(6.53)PPS(-6.53)GR	3	2	475.234	-0.13411
582	Bradi1g67120.1|PACid:21817724	Bradi1g67120.1|PACid:21817724	0.999997	56.2353	S12	4.9912e-05	106.32	_SDAHLS(ph)PVDEATR_	SDAHLS(1)PVDEATR	S(-63.14)DAHLS(56.24)PVDEAT(-56.24)R	6	2	739.32	-0.082536
583	Bradi1g67140.1|PACid:21822606	Bradi1g67140.1|PACid:21822606	1	121.021	S1133	9.82713e-06	140.91	_RES(ph)FDNPLAGR_	RES(1)FDNPLAGR	RES(121.02)FDNPLAGR	3	2	671.301	0.28162
586	Bradi1g67360.1|PACid:21816278	Bradi1g67360.1|PACid:21816278	0.999627	34.2869	S337	0.0108895	101.39	_VQS(ph)ISDLDKK_	VQS(1)ISDLDKK	VQS(34.29)IS(-34.29)DLDKK	3	2	606.797	0.087232
587	Bradi1g67730.1|PACid:21818292	Bradi1g67730.1|PACid:21818292;Bradi1g67730.4|PACid:21818293;Bradi1g67730.2|PACid:21818294	0.812928	7.18224	S50	0.000751973	82.406	_S(ph)APTTPIKQPDGASPFAAALSEEDR_	S(0.813)APT(0.156)T(0.032)PIKQPDGASPFAAALSEEDR	S(7.18)APT(-7.18)T(-14.12)PIKQPDGAS(-46.24)PFAAALS(-76.85)EEDR	1	3	879.413	0.21944
588	Bradi1g68020.1|PACid:21820524	Bradi1g68020.1|PACid:21820524	1	98.5073	S63	8.72498e-05	104.45	_KEEES(ph)DDEDNIPLAR_	KEEES(1)DDEDNIPLAR	KEEES(98.51)DDEDNIPLAR	5	2	920.386	-0.17851
589	Bradi1g68070.1|PACid:21822990	Bradi1g68070.1|PACid:21822990	1	61.9583	S91	0.03376	61.958	_VLAPAS(ph)PGAVIR_	VLAPAS(1)PGAVIR	VLAPAS(61.96)PGAVIR	6	2	615.834	-0.30079
591	Bradi1g68180.1|PACid:21814950	Bradi1g68180.1|PACid:21814950	0.900543	13.2462	S1331	8.94072e-05	96.391	_LKESPSSSS(ph)NPPS(ph)PHLTK_	LKES(0.003)PS(0.028)S(0.031)S(0.051)S(0.901)NPPS(0.981)PHLT(0.005)K	LKES(-25.22)PS(-16.22)S(-15.72)S(-13.25)S(13.25)NPPS(23.77)PHLT(-24.54)K	9	2	1026.96	-0.47698
592	Bradi1g68180.1|PACid:21814950	Bradi1g68180.1|PACid:21814950	0.980622	23.7746	S1335	8.94072e-05	96.391	_LKESPSSSS(ph)NPPS(ph)PHLTK_	LKES(0.003)PS(0.028)S(0.031)S(0.051)S(0.901)NPPS(0.981)PHLT(0.005)K	LKES(-25.22)PS(-16.22)S(-15.72)S(-13.25)S(13.25)NPPS(23.77)PHLT(-24.54)K	13	2	1026.96	-0.47698
597	Bradi1g68300.1|PACid:21816947	Bradi1g68300.1|PACid:21816947	1	88.9479	S407	0.0175244	101.64	_LDS(ph)DVQLR_	LDS(1)DVQLR	LDS(88.95)DVQLR	3	2	513.237	0.31841
599	Bradi1g68460.2|PACid:21821750	Bradi1g68460.2|PACid:21821750	0.861082	7.94601	S564	3.15629e-20	160.81	_ISSLLDSES(ph)PQNNVGK_	ISSLLDS(0.138)ES(0.861)PQNNVGK	IS(-33.67)S(-33.67)LLDS(-7.95)ES(7.95)PQNNVGK	9	2	884.412	-0.32276
601	Bradi1g68460.2|PACid:21821750	Bradi1g68460.2|PACid:21821750	1	77.5992	S894	0.00671014	83.314	_S(ph)PMHVDEVEDTK_	S(1)PMHVDEVEDTK	S(77.6)PMHVDEVEDT(-77.6)K	1	2	733.797	0.19334
602	Bradi1g68600.1|PACid:21816280	Bradi1g68600.1|PACid:21816280	1	138.687	S610	9.83893e-16	155.43	_GTGMEMANGNAS(ph)PR_	GTGMEMANGNAS(1)PR	GT(-138.69)GMEMANGNAS(138.69)PR	12	2	736.787	0.18466
603	Bradi1g68970.1|PACid:21818319	Bradi1g68970.1|PACid:21818319	0.964094	14.2895	S88	0.0259604	65.5	_ALAAGALS(ph)PASR_	ALAAGALS(0.964)PAS(0.036)R	ALAAGALS(14.29)PAS(-14.29)R	8	2	582.792	1.8389
604	Bradi1g69000.1|PACid:21820013	Bradi1g69000.1|PACid:21820013	0.989244	20.5842	S26	9.73528e-07	105.39	_KDDDES(ph)EIEYSPFFGIEK_	KDDDES(0.989)EIEY(0.009)S(0.002)PFFGIEK	KDDDES(20.58)EIEY(-20.58)S(-26.71)PFFGIEK	6	2	1114.47	-0.3053
605	Bradi1g69000.1|PACid:21820013	Bradi1g69000.1|PACid:21820013	0.997308	25.6883	S4	2.20141e-24	159.4	_S(ph)LAGDLTDPEM(ox)AQPYM(ox)K_	S(0.997)LAGDLT(0.003)DPEMAQPYMK	S(25.69)LAGDLT(-25.69)DPEMAQPY(-73.33)MK	1	2	989.912	-0.46063
606	Bradi1g69360.2|PACid:21823508	Bradi1g69360.2|PACid:21823508;Bradi1g69360.1|PACid:21823509	0.981008	17.2733	S567	0.0055416	86.313	_VSS(ph)EAWTAGER_	VS(0.018)S(0.981)EAWT(0.001)AGER	VS(-17.27)S(17.27)EAWT(-32.05)AGER	3	2	636.766	-0.57524
607	Bradi1g69360.2|PACid:21823508	Bradi1g69360.2|PACid:21823508;Bradi1g69360.1|PACid:21823509	0.991795	23.3017	S728	0.041806	63.32	_SSTHLS(ph)PQSK_	SST(0.003)HLS(0.992)PQS(0.005)K	S(-33.13)S(-33.13)T(-25.81)HLS(23.3)PQS(-23.3)K	6	2	576.258	-3.4325
611	Bradi1g69480.1|PACid:21820975	Bradi1g69480.1|PACid:21820975;Bradi1g69480.3|PACid:21820976	0.998644	28.673	S372	1.88129e-05	133.07	_LPS(ph)FSAWPNNK_	LPS(0.999)FS(0.001)AWPNNK	LPS(28.67)FS(-28.67)AWPNNK	3	2	670.805	0.14167
612	Bradi1g69520.1|PACid:21823214	Bradi1g69520.1|PACid:21823214	0.913097	10.2148	S677	5.54068e-14	160.48	_SAS(ph)AVILSQEIQR_	S(0.087)AS(0.913)AVILSQEIQR	S(-10.21)AS(10.21)AVILS(-103.95)QEIQR	3	2	741.372	0.048182
614	Bradi1g69650.1|PACid:21817036	Bradi1g69650.1|PACid:21817036;Bradi1g69650.2|PACid:21817037	1	104.824	S77	0.0128399	104.82	_FRLDNLS(ph)PQK_	FRLDNLS(1)PQK	FRLDNLS(104.82)PQK	7	2	649.319	0.080033
615	Bradi1g70080.2|PACid:21818409	Bradi1g70080.2|PACid:21818409;Bradi1g70080.4|PACid:21818408	1	71.1532	S235	0.000342712	117.09	_AGS(ph)PVPVNHLR_	AGS(1)PVPVNHLR	AGS(71.15)PVPVNHLR	3	2	613.806	-0.30627
616	Bradi1g70080.2|PACid:21818409	Bradi1g70080.2|PACid:21818409;Bradi1g70080.4|PACid:21818408	0.997439	27.4699	S521	4.20618e-28	145.9	_INS(ph)PLGQDISSSNQNVFNSDGNFWK_	INS(0.997)PLGQDISSS(0.002)NQNVFNSDGNFWK	INS(27.47)PLGQDIS(-34.76)S(-34.39)S(-27.47)NQNVFNS(-41.02)DGNFWK	3	3	950.091	0.016813
618	Bradi1g70407.1|PACid:21822303	Bradi1g70407.1|PACid:21822303;Bradi1g70407.2|PACid:21822304	0.932539	11.4096	S504	1.70653e-13	136.17	_S(ph)SPELTDHSVEGYSR_	S(0.933)S(0.067)PELTDHSVEGYSR	S(11.41)S(-11.41)PELT(-42.56)DHS(-56.62)VEGY(-96.37)S(-83.13)R	1	2	872.365	-0.17209
619	Bradi1g70440.1|PACid:21819708	Bradi1g70440.1|PACid:21819708	0.912946	10.2558	S10	0.0423272	76.221	_LSS(ph)FTIPR_	LS(0.001)S(0.913)FT(0.086)IPR	LS(-29.68)S(10.26)FT(-10.26)IPR	3	2	500.747	-0.015458
620	Bradi1g70620.1|PACid:21819969	Bradi1g70620.1|PACid:21819969	0.992155	21.0199	S217	3.15842e-07	135.58	_VSS(ph)FEALQSATK_	VS(0.008)S(0.992)FEALQSATK	VS(-21.02)S(21.02)FEALQS(-94.83)AT(-104.59)K	3	2	674.313	-0.25589
621	Bradi1g70750.1|PACid:21819737	Bradi1g70750.1|PACid:21819737	0.9829	17.8866	S2	0.000663003	78.088	_S(ph)PTTTPSPAAAPKPSSGGAK_	S(0.983)PT(0.016)T(0.001)TPSPAAAPKPSSGGAK	S(17.89)PT(-17.89)T(-31.27)T(-42.94)PS(-36.1)PAAAPKPS(-43.66)S(-43.66)GGAK	1	2	945.454	0.056861
622	Bradi1g70760.1|PACid:21819257	Bradi1g70760.1|PACid:21819257	0.982379	18.1832	S376	1.37451e-05	78.653	_GLDYNT(ph)DDDFVSVAS(ph)PPPTDVALVGR_	GLDY(0.456)NT(0.543)DDDFVS(0.003)VAS(0.982)PPPT(0.015)DVALVGR	GLDY(-0.76)NT(0.76)DDDFVS(-26.33)VAS(18.18)PPPT(-18.18)DVALVGR	15	3	960.751	-0.091992
623	Bradi1g70960.1|PACid:21821513	Bradi1g70960.1|PACid:21821513	0.991259	20.5465	S91	0.0295478	62.861	_NDPLPAEGKPLS(ph)DTK_	NDPLPAEGKPLS(0.991)DT(0.009)K	NDPLPAEGKPLS(20.55)DT(-20.55)K	12	2	831.393	-0.13907
625	Bradi1g71310.1|PACid:21818226	Bradi1g71310.1|PACid:21818226	1	104.523	S105	7.93273e-22	178.1	_DIFPGGES(ph)LS(ph)PR_	DIFPGGES(1)LS(1)PR	DIFPGGES(104.52)LS(104.52)PR	8	2	717.789	-0.077494
626	Bradi1g71310.1|PACid:21818226	Bradi1g71310.1|PACid:21818226	1	104.523	S107	7.93273e-22	178.1	_DIFPGGES(ph)LS(ph)PR_	DIFPGGES(1)LS(1)PR	DIFPGGES(104.52)LS(104.52)PR	10	2	717.789	-0.077494
630	Bradi1g71310.1|PACid:21818226	Bradi1g71310.1|PACid:21818226	0.997111	22.8558	S429	2.45825e-07	130.27	_FSIS(ph)S(ph)LEADEDVK_	FS(0.442)IS(0.561)S(0.997)LEADEDVK	FS(-1.03)IS(1.03)S(22.86)LEADEDVK	5	2	800.315	0.63152
632	Bradi1g71310.1|PACid:21818226	Bradi1g71310.1|PACid:21818226	1	160.675	S394	2.42862e-12	176.95	_KFS(ph)PEVS(ph)PK_	KFS(1)PEVS(1)PK	KFS(160.67)PEVS(160.67)PK	3	2	589.748	-0.095591
633	Bradi1g71310.1|PACid:21818226	Bradi1g71310.1|PACid:21818226	1	160.675	S398	2.42862e-12	176.95	_KFS(ph)PEVS(ph)PK_	KFS(1)PEVS(1)PK	KFS(160.67)PEVS(160.67)PK	7	2	589.748	-0.095591
634	Bradi1g71310.1|PACid:21818226	Bradi1g71310.1|PACid:21818226	0.970735	15.2501	S366	8.70978e-22	151.41	_QSTNNANNNVSAAS(ph)PSAK_	QSTNNANNNVSAAS(0.971)PS(0.029)AK	QS(-97)T(-106.22)NNANNNVS(-35.31)AAS(15.25)PS(-15.25)AK	14	2	927.903	0.48371
635	Bradi1g71310.1|PACid:21818226	Bradi1g71310.1|PACid:21818226	0.991554	20.6968	S68	0.0403413	57.148	_S(ph)GGESGPGERPVFGER_	S(0.992)GGES(0.008)GPGERPVFGER	S(20.7)GGES(-20.7)GPGERPVFGER	1	2	849.368	0.31826
637	Bradi1g71360.1|PACid:21817774	Bradi1g71360.1|PACid:21817774	1	110.769	S254	3.1343e-11	116.39	_NAVGIPEGVS(ph)DDDEVAAIAR_	NAVGIPEGVS(1)DDDEVAAIAR	NAVGIPEGVS(110.77)DDDEVAAIAR	10	2	1039.48	0.047466
638	Bradi1g71450.2|PACid:21822715	Bradi1g71450.2|PACid:21822715;Bradi1g71450.3|PACid:21822716	0.959035	13.6953	S64	0.0152341	72.652	_TAPAPPVS(ph)PSPQK_	TAPAPPVS(0.959)PS(0.041)PQK	T(-49.74)APAPPVS(13.7)PS(-13.7)PQK	8	2	678.832	0.19805
641	Bradi1g71810.2|PACid:21820955	Bradi1g71810.2|PACid:21820955	0.956318	13.403	S594	0.00138025	120.06	_NNDS(ph)WSELLK_	NNDS(0.956)WS(0.044)ELLK	NNDS(13.4)WS(-13.4)ELLK	4	2	643.277	-0.25836
642	Bradi1g71810.2|PACid:21820955	Bradi1g71810.2|PACid:21820955	0.999976	46.2316	S973	0.00179289	128.03	_VKS(ph)M(ox)VQYPDAR_	VKS(1)MVQYPDAR	VKS(46.23)MVQY(-46.23)PDAR	3	2	695.315	-0.071123
644	Bradi1g72086.1|PACid:21817759	Bradi1g72086.1|PACid:21817759	0.998879	29.5006	S520	0.0212677	88.948	_SLS(ph)DLLFR_	S(0.001)LS(0.999)DLLFR	S(-29.5)LS(29.5)DLLFR	3	2	515.752	-0.79154
647	Bradi1g72430.1|PACid:21823473	Bradi1g72430.1|PACid:21823473;Bradi1g72430.3|PACid:21823474	1	105.391	S382	5.89061e-75	246.3	_S(ph)FDDDDFS(ph)NKPVPK_	S(1)FDDDDFS(1)NKPVPK	S(105.39)FDDDDFS(105.39)NKPVPK	1	2	885.837	0.43642
648	Bradi1g72430.1|PACid:21823473	Bradi1g72430.1|PACid:21823473;Bradi1g72430.3|PACid:21823474	1	105.391	S389	5.89061e-75	246.3	_S(ph)FDDDDFS(ph)NKPVPK_	S(1)FDDDDFS(1)NKPVPK	S(105.39)FDDDDFS(105.39)NKPVPK	8	2	885.837	0.43642
650	Bradi1g72490.1|PACid:21822466	Bradi1g72490.1|PACid:21822466	0.913777	10.2522	S607	1.65077e-34	174.78	_S(ph)LSDGNILCENSVPISDR_	S(0.914)LS(0.086)DGNILCENSVPISDR	S(10.25)LS(-10.25)DGNILCENS(-78.64)VPIS(-129.44)DR	1	2	1028.46	-0.45456
651	Bradi1g72560.1|PACid:21820704	Bradi1g72560.1|PACid:21820704	0.900975	10.0223	S29	6.26754e-09	112.8	_GVEPSGPDAGS(ph)PTFSVR_	GVEPSGPDAGS(0.901)PT(0.09)FS(0.009)VR	GVEPS(-57.99)GPDAGS(10.02)PT(-10.02)FS(-19.82)VR	11	2	870.385	-0.60168
652	Bradi1g72650.1|PACid:21820998	Bradi1g72650.1|PACid:21820998;Bradi1g72650.5|PACid:21820999;Bradi1g72650.3|PACid:21821000;Bradi1g72650.2|PACid:21821001;Bradi1g72650.6|PACid:21821002;Bradi1g72650.7|PACid:21821003	0.998578	28.4659	S294	2.70685e-05	144.77	_EHVSLDS(ph)PR_	EHVS(0.001)LDS(0.999)PR	EHVS(-28.47)LDS(28.47)PR	7	2	560.245	0.76079
653	Bradi1g72927.2|PACid:21821944	Bradi1g72927.2|PACid:21821944;Bradi1g72927.1|PACid:21821945	1	66.4263	S52	0.0141815	72.321	_S(ph)PPAVEPPTPPLSK_	S(1)PPAVEPPTPPLSK	S(66.43)PPAVEPPT(-66.43)PPLS(-69.89)K	1	2	748.873	0.55832
655	Bradi1g72950.1|PACid:21820242	Bradi1g72950.1|PACid:21820242	1	55.4522	S246	0.0243734	69.721	_S(ph)KPLDLPIFE_	S(1)KPLDLPIFE	S(55.45)KPLDLPIFE	1	2	619.807	0.23092
658	Bradi1g73110.1|PACid:21820741	Bradi1g73110.1|PACid:21820741	0.913669	10.2462	S255	2.17449e-06	91.584	_SLSPLQGSS(ph)QK_	SLSPLQGS(0.086)S(0.914)QK	S(-91.58)LS(-75.69)PLQGS(-10.25)S(10.25)QK	9	2	606.287	-0.36785
659	Bradi1g73670.1|PACid:21819329	Bradi1g73670.1|PACid:21819329;Bradi1g73670.2|PACid:21819330	1	77.6964	S57	8.09226e-06	91.583	_AS(ph)LGGDEDLLAQSQQQQQQQKPAK_	AS(1)LGGDEDLLAQSQQQQQQQKPAK	AS(77.7)LGGDEDLLAQS(-77.7)QQQQQQQKPAK	2	3	892.759	-0.34143
660	Bradi1g73770.1|PACid:21821238	Bradi1g73770.1|PACid:21821238	1	76.7593	S229	0.00738142	76.759	_GVNPWIEVDGGVS(ph)PK_	GVNPWIEVDGGVS(1)PK	GVNPWIEVDGGVS(76.76)PK	13	2	817.385	0.88479
661	Bradi1g74060.1|PACid:21817712	Bradi1g74060.1|PACid:21817712	0.95026	12.8627	S448	2.68729e-13	161.48	_DEFQS(ph)PTSAAAR_	DEFQS(0.95)PT(0.049)S(0.001)AAAR	DEFQS(12.86)PT(-12.86)S(-32.11)AAAR	5	2	680.282	-0.3145
664	Bradi1g74530.1|PACid:21815350	Bradi1g74530.1|PACid:21815350	1	54.7643	S83	0.00274477	74.296	_NPAS(ph)PAAAIRPPHQQPPR_	NPAS(1)PAAAIRPPHQQPPR	NPAS(54.76)PAAAIRPPHQQPPR	4	2	992.997	0.13418
665	Bradi1g74560.1|PACid:21817160	Bradi1g74560.1|PACid:21817160	1	77.8062	S437	1.53318e-10	156.58	_S(ph)FGHNVTIAVK_	S(1)FGHNVTIAVK	S(77.81)FGHNVT(-77.81)IAVK	1	2	626.808	0.31297
666	Bradi1g74560.1|PACid:21817160	Bradi1g74560.1|PACid:21817160	0.823422	6.94161	S298	9.9683e-08	118.55	_YQNKS(ph)PTPQQTGM(ox)NNR_	YQNKS(0.823)PT(0.167)PQQT(0.01)GMNNR	Y(-42.06)QNKS(6.94)PT(-6.94)PQQT(-19.15)GMNNR	5	2	980.423	0.36897
667	Bradi1g74620.1|PACid:21823588	Bradi1g74620.1|PACid:21823588	0.908658	9.99273	S191	0.0051124	62.582	_M(ox)RPGEEDEHMTS(ph)GDEGGIAEAAAAR_	MRPGEEDEHMT(0.091)S(0.909)GDEGGIAEAAAAR	MRPGEEDEHMT(-9.99)S(9.99)GDEGGIAEAAAAR	12	3	895.03	-0.70561
668	Bradi1g74640.1|PACid:21822699	Bradi1g74640.1|PACid:21822699	0.999887	39.8236	S99	0.0353061	60.474	_FDVEELVSSGAALS(ph)R_	FDVEELVSSGAALS(1)R	FDVEELVS(-50.33)S(-39.82)GAALS(39.82)R	14	2	830.385	0.37027
669	Bradi1g74660.1|PACid:21816129	Bradi1g74660.1|PACid:21816129	0.997672	26.3203	S363	0.0257606	85.67	_SNS(ph)PVANK_	S(0.002)NS(0.998)PVANK	S(-26.32)NS(26.32)PVANK	3	2	448.697	-0.1187
672	Bradi1g74840.1|PACid:21819853	Bradi1g74840.1|PACid:21819853	0.894478	9.28225	S738	0.000408432	128.81	_LNS(ph)VVAGSPK_	LNS(0.894)VVAGS(0.106)PK	LNS(9.28)VVAGS(-9.28)PK	3	2	526.263	-0.39333
673	Bradi1g74930.1|PACid:21822457	Bradi1g74930.1|PACid:21822457;Bradi2g17272.1|PACid:21807360	0.802863	6.10001	S141	0.0467462	58.098	_NGTWGGASGS(ph)R_	NGTWGGAS(0.197)GS(0.803)R	NGT(-41.44)WGGAS(-6.1)GS(6.1)R	10	2	565.225	0.31592
674	Bradi1g74930.1|PACid:21822457	Bradi1g74930.1|PACid:21822457;Bradi2g17272.1|PACid:21807360	1	77.5268	S201	0.000355186	100.22	_NMAS(ph)DMNEELDR_	NMAS(1)DMNEELDR	NMAS(77.53)DMNEELDR	4	2	752.776	-0.15077
678	Bradi1g75010.1|PACid:21821963	Bradi1g75010.1|PACid:21821963	0.999733	35.9035	S315	0.00250484	74.793	_YAVS(ph)PPADIPLAGSGLTR_	YAVS(1)PPADIPLAGSGLTR	Y(-35.9)AVS(35.9)PPADIPLAGS(-52.94)GLT(-52.94)R	4	2	932.964	-0.18469
679	Bradi1g75220.1|PACid:21817383	Bradi1g75220.1|PACid:21817383	0.998465	28.1418	S271	0.00242728	99.283	_SAS(ph)VNDTSLR_	S(0.002)AS(0.998)VNDTSLR	S(-28.14)AS(28.14)VNDT(-56.11)S(-63.06)LR	3	2	565.248	-0.31461
683	Bradi1g75360.1|PACid:21822693	Bradi1g75360.1|PACid:21822693	1	40.2076	S26	0.0353475	47.507	_NGLVDDDDGDHAEAFAALS(ph)EDEEAPLPPHLR_	NGLVDDDDGDHAEAFAALS(1)EDEEAPLPPHLR	NGLVDDDDGDHAEAFAALS(40.21)EDEEAPLPPHLR	19	3	1132.49	-0.56823
684	Bradi5g03460.1|PACid:21825521	Bradi5g03460.1|PACid:21825521;Bradi2g12727.2|PACid:21805613;Bradi2g12727.1|PACid:21805614;Bradi1g75590.1|PACid:21821231;Bradi2g04577.2|PACid:21808964;Bradi5g03477.1|PACid:21826319;Bradi2g04577.1|PACid:21808965;Bradi2g00417.1|PACid:21804880;Bradi4g39174.1|PACid:21812642	1	92.8379	S798	0.00821332	92.838	_GINLS(ph)GGQK_	GINLS(1)GGQK	GINLS(92.84)GGQK	5	2	477.226	0.31194
685	Bradi1g75750.1|PACid:21820282	Bradi1g75750.1|PACid:21820282	1	110.405	S523	1.56554e-09	116.45	_IFGLPGDEQMEEAKS(ph)PVS(ph)E_	IFGLPGDEQMEEAKS(1)PVS(1)E	IFGLPGDEQMEEAKS(110.4)PVS(110.4)E	15	2	1111.95	0.11961
686	Bradi1g75750.1|PACid:21820282	Bradi1g75750.1|PACid:21820282	1	110.405	S526	1.56554e-09	116.45	_IFGLPGDEQMEEAKS(ph)PVS(ph)E_	IFGLPGDEQMEEAKS(1)PVS(1)E	IFGLPGDEQMEEAKS(110.4)PVS(110.4)E	18	2	1111.95	0.11961
687	Bradi1g75860.1|PACid:21816321	Bradi1g75860.1|PACid:21816321	0.999574	33.7012	S371	0.0353841	100.19	_LGGYS(ph)PR_	LGGYS(1)PR	LGGY(-33.7)S(33.7)PR	5	2	415.184	0.23924
688	Bradi3g32330.1|PACid:21833476	Bradi3g32330.1|PACid:21833476;Bradi1g76227.1|PACid:21822547;Bradi3g32330.2|PACid:21833477	0.838351	10.1772	S233	0.00488175	79.771	_S(ph)YSTNLAYTPPEYLR_	S(0.838)Y(0.001)S(0.08)T(0.08)NLAYTPPEYLR	S(10.18)Y(-31.07)S(-10.18)T(-10.18)NLAY(-63.11)T(-45.27)PPEY(-72.55)LR	1	2	927.919	0.15454
689	Bradi1g76356.1|PACid:21819341	Bradi1g76356.1|PACid:21819341	1	51.0662	S309	0.0185687	107.66	_LVHGAS(ph)FR_	LVHGAS(1)FR	LVHGAS(51.07)FR	6	2	483.731	0.11555
690	Bradi1g76370.1|PACid:21816553	Bradi1g76370.1|PACid:21816553	0.999409	32.2834	S261	0.00694024	85.813	_DVS(ph)PDLSNPK_	DVS(0.999)PDLS(0.001)NPK	DVS(32.28)PDLS(-32.28)NPK	3	2	576.253	0.58075
692	Bradi1g76400.1|PACid:21820106	Bradi1g76400.1|PACid:21820106	0.999994	54.3737	S1058	9.60063e-13	128.26	_FDS(ph)FDEADPFGSTGPFK_	FDS(1)FDEADPFGSTGPFK	FDS(54.37)FDEADPFGS(-54.37)T(-57.3)GPFK	3	2	972.39	-0.14055
698	Bradi1g76400.1|PACid:21820106	Bradi1g76400.1|PACid:21820106	0.902625	12.8258	S993	0.000411075	81.884	_STFFDDSVPSS(ph)PAYTSGFS(ph)PK_	S(0.001)T(0.001)FFDDS(0.001)VPS(0.364)S(0.412)PAY(0.116)T(0.072)S(0.13)GFS(0.903)PK	S(-28.03)T(-27.71)FFDDS(-28.97)VPS(-0.57)S(0.57)PAY(-5.87)T(-10.51)S(-5.86)GFS(12.83)PK	19	2	1192.47	0.70772
699	Bradi1g76400.1|PACid:21820106	Bradi1g76400.1|PACid:21820106	0.998445	28.7701	S964	7.76664e-06	123.84	_VGS(ph)PSGASVYGKK_	VGS(0.998)PS(0.001)GASVYGKK	VGS(28.77)PS(-28.77)GAS(-36.39)VY(-69.64)GKK	3	2	658.816	0.18428
701	Bradi1g76660.1|PACid:21820549	Bradi1g76660.1|PACid:21820549	0.829642	6.87528	S770	0.0422592	58.098	_LLPILGS(ph)FELSK_	LLPILGS(0.83)FELS(0.17)K	LLPILGS(6.88)FELS(-6.88)K	7	2	698.878	-1.6164
702	Bradi5g19250.1|PACid:21824726	Bradi5g19250.1|PACid:21824726;Bradi5g19240.1|PACid:21826599;Bradi1g77040.1|PACid:21820322	0.986607	18.8203	S122	0.019441	93.551	_LSTS(ph)FNVR_	LST(0.013)S(0.987)FNVR	LS(-33.43)T(-18.82)S(18.82)FNVR	4	2	502.234	0.43831
705	Bradi1g77700.1|PACid:21820112	Bradi1g77700.1|PACid:21820112	0.936791	11.7087	S538	0.00496514	90.05	_ASANSLS(ph)APR_	ASANS(0.063)LS(0.937)APR	AS(-62.57)ANS(-11.71)LS(11.71)APR	7	2	527.24	-0.041169
706	Bradi1g77700.1|PACid:21820112	Bradi1g77700.1|PACid:21820112	0.998149	27.3191	S562	0.000484499	109.24	_ASANSMS(ph)APIR_	ASANS(0.002)MS(0.998)APIR	AS(-63.53)ANS(-27.32)MS(27.32)APIR	7	2	592.76	0.28316
707	Bradi1g77700.1|PACid:21820112	Bradi1g77700.1|PACid:21820112	0.987018	18.8098	S625	3.95417e-08	99.5	_SAS(ph)VGAWPVNAK_	S(0.013)AS(0.987)VGAWPVNAK	S(-18.81)AS(18.81)VGAWPVNAK	3	2	633.798	-0.27349
708	Bradi1g77940.1|PACid:21815016	Bradi1g77940.1|PACid:21815016	1	72.7049	S598	2.10952e-07	142.08	_GGS(ph)NPHILS(ph)PR_	GGS(1)NPHILS(1)PR	GGS(72.7)NPHILS(72.7)PR	3	2	647.771	-0.84166
709	Bradi1g77940.1|PACid:21815016	Bradi1g77940.1|PACid:21815016	1	72.7049	S604	2.10952e-07	142.08	_GGS(ph)NPHILS(ph)PR_	GGS(1)NPHILS(1)PR	GGS(72.7)NPHILS(72.7)PR	9	2	647.771	-0.84166
710	Bradi1g77940.1|PACid:21815016	Bradi1g77940.1|PACid:21815016	0.826997	7.58611	S27	0.000110508	83.362	_RPSTPLLEGS(ph)DDGDVEYTASEIADR_	RPS(0.026)T(0.144)PLLEGS(0.827)DDGDVEY(0.001)T(0.001)ASEIADR	RPS(-14.95)T(-7.59)PLLEGS(7.59)DDGDVEY(-30.05)T(-28.48)AS(-33.08)EIADR	10	3	925.078	0.17554
711	Bradi1g78090.1|PACid:21817757	Bradi1g78090.1|PACid:21817757	0.997038	27.2235	S1198	8.67206e-06	94.384	_LES(ph)DLSASEASHVHEAELK_	LES(0.997)DLS(0.002)AS(0.001)EASHVHEAELK	LES(27.22)DLS(-27.22)AS(-31.63)EAS(-34.1)HVHEAELK	3	3	711.323	-0.40459
712	Bradi1g78550.1|PACid:21818115	Bradi1g78550.1|PACid:21818115;Bradi1g78550.2|PACid:21818116	0.955897	13.3594	S1820	0.0113684	74.769	_RPGS(ph)PESLQQLIEK_	RPGS(0.956)PES(0.044)LQQLIEK	RPGS(13.36)PES(-13.36)LQQLIEK	4	2	831.417	-0.25365
713	Bradi2g00370.1|PACid:21804839	Bradi2g00370.1|PACid:21804839	1	110.382	S287	0.00956002	110.38	_RDVS(ph)PAANGR_	RDVS(1)PAANGR	RDVS(110.38)PAANGR	4	2	561.756	-0.78965
714	Bradi2g00370.1|PACid:21804839	Bradi2g00370.1|PACid:21804839	1	81.0165	S27	0.0246206	92.866	_S(ph)RDLEDLFGR_	S(1)RDLEDLFGR	S(81.02)RDLEDLFGR	1	2	644.29	0.19097
715	Bradi2g00600.1|PACid:21806255	Bradi2g00600.1|PACid:21806255	1	86.9106	S75	0.00326495	86.911	_GVAAPPS(ph)PPQVPR_	GVAAPPS(1)PPQVPR	GVAAPPS(86.91)PPQVPR	7	2	676.84	0.24932
716	Bradi2g00610.1|PACid:21805004	Bradi2g00610.1|PACid:21805004	0.962748	14.209	S530	1.48717e-12	126.63	_ASEGIAGLVSDSCAS(ph)PK_	ASEGIAGLVS(0.001)DS(0.037)CAS(0.963)PK	AS(-47.72)EGIAGLVS(-31.33)DS(-14.21)CAS(14.21)PK	15	2	864.879	0.0041727
719	Bradi2g01180.1|PACid:21808576	Bradi2g01180.1|PACid:21808576	1	69.0503	S133	0.027653	106.6	_ASLVNCS(ph)R_	ASLVNCS(1)R	AS(-69.05)LVNCS(69.05)R	7	2	493.71	-0.14874
720	Bradi2g01490.1|PACid:21805786	Bradi2g01490.1|PACid:21805786;Bradi2g01490.3|PACid:21805785	0.955326	13.5669	S22	7.02339e-17	128.19	_VVGFEVPTS(ph)PDSSYSNPIPGNEDEAR_	VVGFEVPT(0.042)S(0.955)PDS(0.002)S(0.001)YSNPIPGNEDEAR	VVGFEVPT(-13.57)S(13.57)PDS(-26.61)S(-32.51)Y(-44.75)S(-56.4)NPIPGNEDEAR	9	2	1422.12	0.30226
721	Bradi2g01520.1|PACid:21804980	Bradi2g01520.1|PACid:21804980	0.98466	18.0767	S128	5.20237e-18	141.13	_LDTSAFFSTLGGTES(ph)PGR_	LDTSAFFSTLGGT(0.015)ES(0.985)PGR	LDT(-83.22)S(-78.13)AFFS(-66.34)T(-51.72)LGGT(-18.08)ES(18.08)PGR	15	2	961.93	0.37589
722	Bradi2g01550.1|PACid:21803396	Bradi2g01550.1|PACid:21803396	0.938407	12.128	S909	0.000618096	88.311	_RGDSSS(ph)QRPAVAPEQDR_	RGDS(0.004)S(0.057)S(0.938)QRPAVAPEQDR	RGDS(-23.59)S(-12.13)S(12.13)QRPAVAPEQDR	6	2	968.437	0.16245
723	Bradi2g01550.1|PACid:21803396	Bradi2g01550.1|PACid:21803396	1	118.507	S864	2.13665e-25	176.89	_S(ph)PDAAPAAVAPPAR_	S(1)PDAAPAAVAPPAR	S(118.51)PDAAPAAVAPPAR	1	2	685.827	-0.3741
724	Bradi2g02010.1|PACid:21804853	Bradi2g02010.1|PACid:21804853	0.993878	22.3279	S740	0.002766	90.793	_ASLQTAAS(ph)ALGK_	ASLQT(0.006)AAS(0.994)ALGK	AS(-35.1)LQT(-22.33)AAS(22.33)ALGK	8	2	599.297	-0.26282
725	Bradi2g02340.1|PACid:21803150	Bradi2g02340.1|PACid:21803150	0.999764	36.2734	S45	0.000512404	108.56	_IS(ph)PSELAAVSR_	IS(1)PSELAAVSR	IS(36.27)PS(-36.27)ELAAVS(-93.4)R	2	2	605.297	0.076183
730	Bradi2g02600.1|PACid:21805946	Bradi2g02600.1|PACid:21805946	0.842759	9.41724	S160	0.0366888	60.628	_VAATSSGGGSS(ph)R_	VAAT(0.001)S(0.005)S(0.055)GGGS(0.096)S(0.843)R	VAAT(-29.41)S(-21.99)S(-11.89)GGGS(-9.42)S(9.42)R	11	2	558.738	-0.46431
732	Bradi2g02990.1|PACid:21807747	Bradi2g02990.1|PACid:21807747	0.960901	15.6176	S105	8.22177e-05	79.304	_LNEEASGHQTQSAS(ph)PSNS(ph)QEDGANPSR_	LNEEAS(0.073)GHQT(0.129)QS(0.119)AS(0.677)PS(0.032)NS(0.961)QEDGANPS(0.008)R	LNEEAS(-9.65)GHQT(-7.29)QS(-7.64)AS(7.29)PS(-15.62)NS(15.62)QEDGANPS(-21.03)R	18	3	986.723	0.64017
733	Bradi2g03120.1|PACid:21806812	Bradi2g03120.1|PACid:21806812;Bradi2g03120.2|PACid:21806813;Bradi2g03120.3|PACid:21806814;Bradi3g05120.1|PACid:21832974	0.999999	64.2262	S51	2.35627e-05	86.546	_DRS(ph)PT(ph)PVHGDDGAGSSSRPR_	DRS(1)PT(1)PVHGDDGAGSSSRPR	DRS(64.23)PT(40.81)PVHGDDGAGS(-40.81)S(-46.37)S(-52.07)RPR	3	3	737.637	-0.46628
734	Bradi2g03120.1|PACid:21806812	Bradi2g03120.1|PACid:21806812;Bradi2g03120.2|PACid:21806813;Bradi2g03120.3|PACid:21806814	0.999982	47.433	S177	8.133e-21	134.66	_EIQELWDTIAGAGS(ph)EDDQEGVR_	EIQELWDTIAGAGS(1)EDDQEGVR	EIQELWDT(-47.43)IAGAGS(47.43)EDDQEGVR	14	3	833.362	-0.79426
735	Bradi2g03120.1|PACid:21806812	Bradi2g03120.1|PACid:21806812;Bradi2g03120.2|PACid:21806813;Bradi2g03120.3|PACid:21806814	0.999772	36.4273	S212	8.8468e-07	93.147	_TADDDNFIDDTGVDPADRYDNDNGGHS(ph)PR_	TADDDNFIDDTGVDPADRYDNDNGGHS(1)PR	T(-84.93)ADDDNFIDDT(-74.14)GVDPADRY(-36.43)DNDNGGHS(36.43)PR	27	3	1082.1	-0.7206
738	Bradi2g03820.1|PACid:21804448	Bradi2g03820.1|PACid:21804448	1	73.2332	S7	0.0418418	82.287	_(ac)ADRPPS(ph)PR_	ADRPPS(1)PR	ADRPPS(73.23)PR	6	2	509.229	-1.0785
739	Bradi2g03820.1|PACid:21804448	Bradi2g03820.1|PACid:21804448	0.996431	24.5422	S341	1.30027e-27	149.47	_EAAEAIDETATDMNAS(ph)PEPQPIK_	EAAEAIDETAT(0.004)DMNAS(0.996)PEPQPIK	EAAEAIDET(-41.68)AT(-24.54)DMNAS(24.54)PEPQPIK	16	2	1254.55	0.41779
740	Bradi2g03820.1|PACid:21804448	Bradi2g03820.1|PACid:21804448	0.996754	24.8728	S21	0.0456199	75.109	_EFNAS(ph)PSR_	EFNAS(0.997)PS(0.003)R	EFNAS(24.87)PS(-24.87)R	5	2	494.2	-0.0051722
742	Bradi2g04297.1|PACid:21804891	Bradi2g04297.1|PACid:21804891	0.772863	5.59375	S54	0.0211813	56.819	_HHS(ph)TNGSAAADVLPSYDFQPIR_	HHS(0.773)T(0.213)NGS(0.014)AAADVLPSYDFQPIR	HHS(5.59)T(-5.59)NGS(-17.43)AAADVLPS(-53.55)Y(-53.65)DFQPIR	3	3	821.708	-1.8035
749	Bradi2g05357.1|PACid:21802940	Bradi2g05357.1|PACid:21802940	1	96.2529	S421	0.0184235	96.253	_NLNS(ph)PLVR_	NLNS(1)PLVR	NLNS(96.25)PLVR	4	2	496.75	0.96138
757	Bradi2g06080.1|PACid:21803907	Bradi2g06080.1|PACid:21803907	1	72.0057	S309	0.0334034	72.006	_QFS(ph)DVAAER_	QFS(1)DVAAER	QFS(72.01)DVAAER	3	2	551.732	0.18751
758	Bradi2g06467.1|PACid:21807999	Bradi2g06467.1|PACid:21807999;Bradi2g06467.2|PACid:21808000;Bradi2g32640.1|PACid:21803464;Bradi3g09030.1|PACid:21833400;Bradi3g09030.2|PACid:21833401	0.999904	40.1614	S46	1.11066e-31	186.68	_VLEQLSGQS(ph)PVFSK_	VLEQLSGQS(1)PVFSK	VLEQLS(-40.16)GQS(40.16)PVFS(-85.7)K	9	2	799.895	0.010077
759	Bradi2g06680.1|PACid:21805129	Bradi2g06680.1|PACid:21805129	0.997729	26.5509	S496	1.39351e-08	108.44	_S(ph)PDELTGPYKDDPAPTSFVPAAAYHK_	S(0.998)PDELT(0.002)GPYKDDPAPTSFVPAAAYHK	S(26.55)PDELT(-26.55)GPY(-41.97)KDDPAPT(-92.32)S(-92.1)FVPAAAY(-100.13)HK	1	3	952.104	0.18274
763	Bradi2g08500.2|PACid:21808959	Bradi2g08500.2|PACid:21808959	0.903261	9.73659	S606	0.0182843	111.17	_SLTSTLS(ph)R_	SLTS(0.001)T(0.096)LS(0.903)R	S(-90.47)LT(-58.69)S(-30.73)T(-9.74)LS(9.74)R	7	2	472.726	0.24122
764	Bradi2g08500.2|PACid:21808959	Bradi2g08500.2|PACid:21808959	0.983216	18.5967	S517	0.00097349	91.207	_SSGQGGM(ox)FNLGS(ph)FFR_	S(0.014)S(0.003)GQGGMFNLGS(0.983)FFR	S(-18.6)S(-24.87)GQGGMFNLGS(18.6)FFR	12	2	844.35	-0.062389
765	Bradi2g08920.2|PACid:21808431	Bradi2g08920.2|PACid:21808431	0.99998	46.9257	S6	0.0136912	65.374	_EPS(ph)PEIDDELFNEVYGK_	EPS(1)PEIDDELFNEVYGK	EPS(46.93)PEIDDELFNEVY(-46.93)GK	3	2	1030.94	0.2689
766	Bradi2g09080.1|PACid:21808836	Bradi2g09080.1|PACid:21808836	0.89644	9.3733	S709	4.50336e-07	105.99	_NS(ph)PAKPSPMLNGGDPSSR_	NS(0.896)PAKPS(0.104)PMLNGGDPSSR	NS(9.37)PAKPS(-9.37)PMLNGGDPS(-74.79)S(-74.79)R	2	3	631.284	0.45371
767	Bradi2g09080.1|PACid:21808836	Bradi2g09080.1|PACid:21808836	0.930842	12.0183	S1123	1.84427e-12	125.53	_TPASSATS(ph)NPAADQNQR_	T(0.001)PAS(0.008)S(0.001)AT(0.058)S(0.931)NPAADQNQR	T(-28.77)PAS(-20.55)S(-28.77)AT(-12.02)S(12.02)NPAADQNQR	8	2	898.384	0.38981
768	Bradi2g09080.1|PACid:21808836	Bradi2g09080.1|PACid:21808836	0.863283	8.00331	S213	8.02051e-07	125.03	_TS(ph)PVPVPLATVPK_	T(0.137)S(0.863)PVPVPLATVPK	T(-8)S(8)PVPVPLAT(-92.11)VPK	2	2	693.376	0.63352
769	Bradi2g09120.1|PACid:21804632	Bradi2g09120.1|PACid:21804632	1	81.5653	S2	0.010694	81.565	_(ac)S(ph)FQDLEAGNGPR_	S(1)FQDLEAGNGPR	S(81.57)FQDLEAGNGPR	1	2	706.796	-1.3723
770	Bradi2g09140.2|PACid:21805417	Bradi2g09140.2|PACid:21805417	0.928317	15.5734	S49	6.16298e-05	72.158	_RPNAVSATAALGS(ph)PPPASAGAAAASPTAPK_	RPNAVS(0.019)AT(0.019)AALGS(0.928)PPPAS(0.026)AGAAAAS(0.006)PT(0.002)APK	RPNAVS(-16.86)AT(-16.86)AALGS(15.57)PPPAS(-15.57)AGAAAAS(-21.97)PT(-27.18)APK	13	4	685.097	-0.10519
771	Bradi2g09350.1|PACid:21805372	Bradi2g09350.1|PACid:21805372;Bradi2g09350.2|PACid:21805373	0.838485	8.16798	S435	1.9899e-06	100.39	_AQTTTTAGGSSS(ph)PGAGR_	AQTTTT(0.001)AGGS(0.033)S(0.128)S(0.838)PGAGR	AQT(-54.52)T(-46.81)T(-37.88)T(-30.66)AGGS(-14.08)S(-8.17)S(8.17)PGAGR	12	2	793.844	0.54847
774	Bradi2g09860.1|PACid:21806041	Bradi2g09860.1|PACid:21806041	0.970918	22.0942	S756	0.0338048	59.426	_LSSSPHGIPTGS(ph)S(ph)PHGIPTGT(ph)SPIGS(ph)VPK_	LS(0.141)S(0.153)S(0.166)PHGIPT(0.116)GS(0.448)S(0.971)PHGIPT(0.226)GT(0.391)S(0.391)PIGS(0.997)VPK	LS(-6.31)S(-5.95)S(-5.59)PHGIPT(-6.27)GS(5.59)S(22.09)PHGIPT(-5.35)GT(0)S(0)PIGS(26.43)VPK	13	3	1024.77	0.014939
776	Bradi2g09860.1|PACid:21806041	Bradi2g09860.1|PACid:21806041	0.997107	26.4258	S769	0.0338048	59.426	_LSSSPHGIPTGS(ph)S(ph)PHGIPTGT(ph)SPIGS(ph)VPK_	LS(0.141)S(0.153)S(0.166)PHGIPT(0.116)GS(0.448)S(0.971)PHGIPT(0.226)GT(0.391)S(0.391)PIGS(0.997)VPK	LS(-6.31)S(-5.95)S(-5.59)PHGIPT(-6.27)GS(5.59)S(22.09)PHGIPT(-5.35)GT(0)S(0)PIGS(26.43)VPK	26	3	1024.77	0.014939
777	Bradi2g09990.1|PACid:21804715	Bradi2g09990.1|PACid:21804715	0.820123	6.49062	S5	3.16931e-06	75.893	_PSPS(ph)LS(ph)AAAVANPVSPLALDPSPAASRPAAAATAALR_	PS(0.198)PS(0.82)LS(0.981)AAAVANPVSPLALDPSPAASRPAAAATAALR	PS(-6.49)PS(6.49)LS(16.36)AAAVANPVS(-44.76)PLALDPS(-52.38)PAAS(-55.02)RPAAAAT(-51.87)AALR	4	3	1199.6	-0.17346
778	Bradi2g09990.1|PACid:21804715	Bradi2g09990.1|PACid:21804715	0.981422	16.3643	S7	3.16931e-06	75.893	_PSPS(ph)LS(ph)AAAVANPVSPLALDPSPAASRPAAAATAALR_	PS(0.198)PS(0.82)LS(0.981)AAAVANPVSPLALDPSPAASRPAAAATAALR	PS(-6.49)PS(6.49)LS(16.36)AAAVANPVS(-44.76)PLALDPS(-52.38)PAAS(-55.02)RPAAAAT(-51.87)AALR	6	3	1199.6	-0.17346
780	Bradi2g10270.1|PACid:21809084	Bradi2g10270.1|PACid:21809084	0.999994	52.3552	S3	1.21314e-10	122.33	_(ac)AS(ph)PDAEAPPPTEPER_	AS(1)PDAEAPPPTEPER	AS(52.36)PDAEAPPPT(-52.36)EPER	2	2	843.356	0.0053258
782	Bradi2g11560.1|PACid:21806027	Bradi2g11560.1|PACid:21806027	0.888193	9.05229	S881	0.00674555	105.2	_TLINSIS(ph)SR_	TLINS(0.001)IS(0.888)S(0.11)R	T(-91.08)LINS(-28.25)IS(9.05)S(-9.05)R	7	2	535.766	-0.028411
783	Bradi2g11560.1|PACid:21806027	Bradi2g11560.1|PACid:21806027	0.918819	11.2096	S892	1.40708e-13	156.81	_WNLTDDSAS(ph)PTNR_	WNLTDDS(0.012)AS(0.919)PT(0.07)NR	WNLT(-57.87)DDS(-18.98)AS(11.21)PT(-11.21)NR	9	2	778.822	0.20329
784	Bradi2g11790.1|PACid:21803324	Bradi2g11790.1|PACid:21803324;Bradi2g11790.2|PACid:21803325	0.977573	20.1676	S120	0.0426596	49.638	_LPGYQDGWNSNNNGNNS(ph)EENKPVSSK_	LPGYQDGWNS(0.004)NNNGNNS(0.978)EENKPVS(0.009)S(0.009)K	LPGY(-40.9)QDGWNS(-24.42)NNNGNNS(20.17)EENKPVS(-20.17)S(-20.17)K	17	3	977.084	0.3672
786	Bradi2g12120.1|PACid:21809057	Bradi2g12120.1|PACid:21809057;Bradi2g12120.2|PACid:21809059;Bradi2g12120.3|PACid:21809058	0.880772	8.75012	S149	0.000344589	91.457	_DAGFQSAEEGGS(ph)GTFR_	DAGFQS(0.002)AEEGGS(0.881)GT(0.117)FR	DAGFQS(-26.95)AEEGGS(8.75)GT(-8.75)FR	12	2	848.336	0.49197
787	Bradi2g12290.1|PACid:21806922	Bradi2g12290.1|PACid:21806922	0.981725	17.3013	S177	0.000120182	88.551	_AAGAS(ph)PSAVDNILEQIR_	AAGAS(0.982)PS(0.018)AVDNILEQIR	AAGAS(17.3)PS(-17.3)AVDNILEQIR	5	2	896.435	-0.15941
788	Bradi2g12790.2|PACid:21804049	Bradi2g12790.2|PACid:21804049	0.999985	51.1557	S79	3.85204e-27	146.97	_AVDDGGS(ph)GHGGGFDGLSSSSSR_	AVDDGGS(1)GHGGGFDGLSSSSSR	AVDDGGS(51.16)GHGGGFDGLS(-51.16)S(-56.81)S(-62.31)S(-56.04)S(-56.04)R	7	2	1044.92	0.22941
789	Bradi2g12790.2|PACid:21804049	Bradi2g12790.2|PACid:21804049	0.99999	50.0534	S678	1.64855e-07	100.39	_AVFSEACRPPADGES(ph)GLLR_	AVFSEACRPPADGES(1)GLLR	AVFS(-50.05)EACRPPADGES(50.05)GLLR	15	3	704.658	-0.3848
791	Bradi2g12790.2|PACid:21804049	Bradi2g12790.2|PACid:21804049	0.988483	21.8819	S136	0.0124449	107.06	_SKS(ph)TAAVALK_	S(0.006)KS(0.988)T(0.005)AAVALK	S(-21.88)KS(21.88)T(-22.87)AAVALK	3	2	528.278	-0.13781
792	Bradi2g12830.1|PACid:21805959	Bradi2g12830.1|PACid:21805959	0.997348	25.7522	S15	0.0107731	77.593	_VVKPAGLSDS(ph)R_	VVKPAGLS(0.003)DS(0.997)R	VVKPAGLS(-25.75)DS(25.75)R	10	2	604.805	-0.077291
793	Bradi2g12937.2|PACid:21804888	Bradi2g12937.2|PACid:21804888;Bradi2g12937.1|PACid:21804889	0.984585	22.8352	S509	1.25724e-08	108.71	_GTSQTWS(ph)GPLFDPSALGQSR_	GT(0.005)S(0.005)QT(0.005)WS(0.985)GPLFDPSALGQSR	GT(-22.84)S(-22.84)QT(-22.84)WS(22.84)GPLFDPS(-45.21)ALGQS(-50.6)R	7	2	1086.49	0.13827
794	Bradi2g13180.1|PACid:21804504	Bradi2g13180.1|PACid:21804504	0.999776	36.4963	S102	0.00200959	110.38	_ALTVAGS(ph)FGK_	ALTVAGS(1)FGK	ALT(-36.5)VAGS(36.5)FGK	7	2	515.752	0.56372
799	Bradi2g13257.1|PACid:21803991	Bradi2g13257.1|PACid:21803991	0.874623	8.43772	S689	0.000444991	79.511	_LYSDTDAPLLDNEIGS(ph)PTK_	LYSDTDAPLLDNEIGS(0.875)PT(0.125)K	LY(-74.42)S(-54.96)DT(-42.83)DAPLLDNEIGS(8.44)PT(-8.44)K	16	2	1064.99	-0.31587
800	Bradi2g13390.1|PACid:21804459	Bradi2g13390.1|PACid:21804459	0.998799	29.1984	S14	0.00222232	64.574	_(ac)AASNDVEVVDFDS(ph)DDDDLM(ox)DDDAPENNPAPAPR_	AAS(0.001)NDVEVVDFDS(0.999)DDDDLMDDDAPENNPAPAPR	AAS(-29.2)NDVEVVDFDS(29.2)DDDDLMDDDAPENNPAPAPR	13	3	1223.82	-0.094036
801	Bradi2g13487.1|PACid:21808027	Bradi2g13487.1|PACid:21808027	0.902413	9.75024	S107	0.000574716	92.856	_YDPAYVATS(ph)PVVPAK_	Y(0.002)DPAYVAT(0.096)S(0.902)PVVPAK	Y(-27.2)DPAY(-35.01)VAT(-9.75)S(9.75)PVVPAK	9	2	829.397	0.83218
803	Bradi2g14190.1|PACid:21806415	Bradi2g14190.1|PACid:21806415	0.999995	53.1211	S159	2.66434e-38	200.97	_VDYS(ph)DDDDDFIVK_	VDYS(1)DDDDDFIVK	VDY(-53.12)S(53.12)DDDDDFIVK	4	2	813.316	-0.97177
804	Bradi2g14210.1|PACid:21809288	Bradi2g14210.1|PACid:21809288	0.999874	38.9791	S198	8.63707e-07	124.51	_NIIHGS(ph)DGPETAK_	NIIHGS(1)DGPETAK	NIIHGS(38.98)DGPET(-38.98)AK	6	2	709.819	-0.063188
805	Bradi2g14310.1|PACid:21807179	Bradi2g14310.1|PACid:21807179	0.998518	31.2964	S415	0.000725405	103.43	_TTDAS(ph)PGAFQR_	T(0.001)T(0.001)DAS(0.999)PGAFQR	T(-31.3)T(-31.3)DAS(31.3)PGAFQR	5	2	615.761	0.57415
809	Bradi2g14710.1|PACid:21802946	Bradi2g14710.1|PACid:21802946;Bradi2g14690.1|PACid:21806157	0.86296	7.99142	S40	0.0267511	78.326	_KDVFADLGSPVS(ph)PLR_	KDVFADLGS(0.137)PVS(0.863)PLR	KDVFADLGS(-7.99)PVS(7.99)PLR	12	2	840.921	0.45544
810	Bradi2g14720.1|PACid:21807463	Bradi2g14720.1|PACid:21807463;Bradi2g14720.2|PACid:21807464	0.993597	21.9538	S45	2.5048e-05	85.982	_LRDPS(ph)PAPAPPTPVEQSADEAHDYPPLR_	LRDPS(0.994)PAPAPPT(0.006)PVEQSADEAHDYPPLR	LRDPS(21.95)PAPAPPT(-21.95)PVEQS(-44.56)ADEAHDY(-44.89)PPLR	5	3	1035.16	-0.11724
811	Bradi2g14900.1|PACid:21809468	Bradi2g14900.1|PACid:21809468	1	72.2124	S39	0.00189595	112.13	_MSAAAGLGS(ph)R_	MSAAAGLGS(1)R	MS(-72.21)AAAGLGS(72.21)R	9	2	500.718	0.62568
812	Bradi2g15520.1|PACid:21807871	Bradi2g15520.1|PACid:21807871;Bradi2g43910.1|PACid:21803183	1	96.2294	S537	0.00145546	118.9	_NNS(ph)PEIVPNR_	NNS(1)PEIVPNR	NNS(96.23)PEIVPNR	3	2	610.277	0.037538
813	Bradi2g15526.1|PACid:21806959	Bradi2g15526.1|PACid:21806959	1	50.6068	S19	0.0424268	84.568	_IEVPS(ph)PK_	IEVPS(1)PK	IEVPS(50.61)PK	5	2	425.21	0.29167
814	Bradi2g15526.1|PACid:21806959	Bradi2g15526.1|PACid:21806959	0.845063	8.67206	S698	0.00716628	95.428	_KISGELASSS(ph)PK_	KISGELAS(0.04)S(0.115)S(0.845)PK	KIS(-65.79)GELAS(-13.23)S(-8.67)S(8.67)PK	10	2	642.316	0.033479
815	Bradi2g15630.1|PACid:21806047	Bradi2g15630.1|PACid:21806047;Bradi2g15630.2|PACid:21806048	0.996391	24.4099	S371	0.00242728	99.283	_QLMLEYGS(ph)ER_	QLMLEY(0.004)GS(0.996)ER	QLMLEY(-24.41)GS(24.41)ER	8	2	653.281	0.28931
816	Bradi2g15630.1|PACid:21806047	Bradi2g15630.1|PACid:21806047;Bradi2g15630.2|PACid:21806048	1	84.8652	S547	2.2507e-11	141.46	_FGGGYSSALVPS(ph)PK_	FGGGYSSALVPS(1)PK	FGGGY(-116.14)S(-86.87)S(-84.87)ALVPS(84.87)PK	12	2	723.837	0.49983
817	Bradi2g15630.1|PACid:21806047	Bradi2g15630.1|PACid:21806047;Bradi2g15630.2|PACid:21806048	0.998579	28.4715	S392	0.000490138	93.909	_S(ph)EDFDTVSIDSSSSR_	S(0.999)EDFDT(0.001)VSIDSSSSR	S(28.47)EDFDT(-28.47)VS(-58.09)IDS(-78.07)S(-78.07)S(-78.07)S(-80.6)R	1	2	856.338	-0.015916
818	Bradi2g15630.1|PACid:21806047	Bradi2g15630.1|PACid:21806047;Bradi2g15630.2|PACid:21806048	0.818572	7.23012	S435	5.81498e-63	206.01	_SKDDSSNLSS(ph)PTQSLTS(ph)GSPK_	SKDDS(0.003)S(0.003)NLS(0.018)S(0.819)PT(0.156)QS(0.02)LT(0.077)S(0.506)GS(0.398)PK	S(-32.74)KDDS(-25.1)S(-24.7)NLS(-16.64)S(7.23)PT(-7.23)QS(-14.34)LT(-8.22)S(1.05)GS(-1.05)PK	10	2	1141.97	0.56008
820	Bradi2g16070.1|PACid:21808121	Bradi2g16070.1|PACid:21808121;Bradi2g16070.2|PACid:21808122	0.906913	9.88678	S33	2.2107e-05	113.77	_KPLLVNTGS(ph)WYR_	KPLLVNT(0.093)GS(0.907)WYR	KPLLVNT(-9.89)GS(9.89)WY(-61.93)R	9	2	757.382	0.2584
821	Bradi2g16237.1|PACid:21804577	Bradi2g16237.1|PACid:21804577	1	63.7118	S429	3.55973e-06	97.352	_S(ph)IDNNVELPVEEESEPVDQIDTR_	S(1)IDNNVELPVEEESEPVDQIDTR	S(63.71)IDNNVELPVEEES(-63.71)EPVDQIDT(-90.51)R	1	2	1354.1	-0.22298
822	Bradi2g16310.1|PACid:21807808	Bradi2g16310.1|PACid:21807808;Bradi2g08560.1|PACid:21805457;Bradi2g08560.2|PACid:21805458	1	142.08	S71	3.02493e-34	203.51	_AYFDS(ph)ADWALGK_	AYFDS(1)ADWALGK	AY(-142.08)FDS(142.08)ADWALGK	5	2	712.3	-0.064022
823	Bradi2g16310.1|PACid:21807808	Bradi2g16310.1|PACid:21807808	0.995238	25.057	S121	4.50726e-18	122.73	_FLHASADNEEGGNS(ph)PTEATSQNQDSTEGK_	FLHAS(0.003)ADNEEGGNS(0.995)PT(0.002)EATSQNQDSTEGK	FLHAS(-25.06)ADNEEGGNS(25.06)PT(-27.79)EAT(-59.59)S(-67.11)QNQDS(-87.78)T(-90.77)EGK	14	3	1034.42	-0.22303
825	Bradi2g16627.1|PACid:21805072	Bradi2g16627.1|PACid:21805072	0.892094	10.0212	S10	6.583e-08	80.944	_LGLRGS(ph)PSAPAEDGASVSAPPAVAPSGNGGAGLGRPLR_	LGLRGS(0.892)PS(0.089)APAEDGAS(0.014)VS(0.004)APPAVAPS(0.001)GNGGAGLGRPLR	LGLRGS(10.02)PS(-10.02)APAEDGAS(-17.95)VS(-23.74)APPAVAPS(-29.21)GNGGAGLGRPLR	6	3	1182.93	-0.14799
826	Bradi2g16627.1|PACid:21805072	Bradi2g16627.1|PACid:21805072	0.999994	52.5824	S950	0.0133472	83.869	_LNETALDS(ph)K_	LNETALDS(1)K	LNET(-52.58)ALDS(52.58)K	8	2	535.742	2.7504
827	Bradi2g16740.1|PACid:21809258	Bradi2g16740.1|PACid:21809258	0.999941	42.8116	S196	0.00686747	73.887	_DYSFLLSDDADIPS(ph)PK_	DYSFLLSDDADIPS(1)PK	DY(-60.41)S(-52.78)FLLS(-42.81)DDADIPS(42.81)PK	14	2	931.908	-0.06547
830	Bradi2g17660.1|PACid:21805908	Bradi2g17660.1|PACid:21805908;Bradi2g17660.3|PACid:21805907	1	93.3272	S545	0.0270732	128.75	_S(ph)IWWSR_	S(1)IWWSR	S(93.33)IWWS(-93.33)R	1	2	457.7	0.12959
832	Bradi2g17810.1|PACid:21807253	Bradi2g17810.1|PACid:21807253;Bradi2g17810.2|PACid:21807252;Bradi5g20650.1|PACid:21825808;Bradi5g20650.2|PACid:21825809	1	66.1517	S8	0.0200555	66.325	_RQS(ph)GIQQLLAAEQEAQQIVNAAR_	RQS(1)GIQQLLAAEQEAQQIVNAAR	RQS(66.15)GIQQLLAAEQEAQQIVNAAR	3	3	868.108	0.035844
833	Bradi2g17926.1|PACid:21806417	Bradi2g17926.1|PACid:21806417	0.865898	10.9613	S66	0.00120723	63.901	_VYDNVVESSMEESSNPPS(ph)PLLHRPYIPDELADR_	VY(0.002)DNVVES(0.002)S(0.004)MEES(0.028)S(0.028)NPPS(0.866)PLLHRPY(0.069)IPDELADR	VY(-26.86)DNVVES(-26.64)S(-23.15)MEES(-14.84)S(-14.84)NPPS(10.96)PLLHRPY(-10.96)IPDELADR	18	3	1279.26	-0.55759
835	Bradi2g18070.1|PACid:21803896	Bradi2g18070.1|PACid:21803896	1	75.8194	S103	0.0122211	76.332	_VPPPLDPPS(ph)PR_	VPPPLDPPS(1)PR	VPPPLDPPS(75.82)PR	9	2	626.31	0.090129
837	Bradi2g18240.1|PACid:21803674	Bradi2g18240.1|PACid:21803674	1	110.633	S96	0.0396606	117.16	_APS(ph)VLER_	APS(1)VLER	APS(110.63)VLER	3	2	426.205	0.036221
839	Bradi2g18240.1|PACid:21803674	Bradi2g18240.1|PACid:21803674;Bradi2g47950.1|PACid:21803143	1	75.9289	S196	0.00596899	129.1	_LNS(ph)LLNYK_	LNS(1)LLNYK	LNS(75.93)LLNY(-75.93)K	3	2	522.76	-0.4419
840	Bradi2g18240.1|PACid:21803674	Bradi2g18240.1|PACid:21803674	0.999994	52.2315	S103	0.00689026	140.5	_LRS(ph)FSLYR_	LRS(1)FSLYR	LRS(52.23)FS(-52.23)LY(-91.79)R	3	2	561.279	-0.26877
841	Bradi2g18250.1|PACid:21803636	Bradi2g18250.1|PACid:21803636;Bradi2g18250.2|PACid:21803637	0.99934	31.7991	S426	6.76816e-06	124.86	_FMDAPPS(ph)PPQSK_	FMDAPPS(0.999)PPQS(0.001)K	FMDAPPS(31.8)PPQS(-31.8)K	7	2	691.297	0.24656
843	Bradi2g18640.2|PACid:21808196	Bradi2g18640.2|PACid:21808196	0.999989	49.5702	S525	0.0190218	89.301	_RHS(ph)LPSPANGK_	RHS(1)LPSPANGK	RHS(49.57)LPS(-49.57)PANGK	3	2	622.301	-0.3215
846	Bradi2g18710.1|PACid:21808640	Bradi2g18710.1|PACid:21808640	1	49.0886	S202	9.78558e-21	132.26	_KPPLPGVS(ph)DDES(ph)DDEGGVDNILR_	KPPLPGVS(1)DDES(1)DDEGGVDNILR	KPPLPGVS(49.09)DDES(49.09)DDEGGVDNILR	8	3	862.033	0.20772
847	Bradi2g18710.1|PACid:21808640	Bradi2g18710.1|PACid:21808640	1	49.0886	S206	9.78558e-21	132.26	_KPPLPGVS(ph)DDES(ph)DDEGGVDNILR_	KPPLPGVS(1)DDES(1)DDEGGVDNILR	KPPLPGVS(49.09)DDES(49.09)DDEGGVDNILR	12	3	862.033	0.20772
848	Bradi2g48500.1|PACid:21805063	Bradi2g48500.1|PACid:21805063;Bradi2g18860.1|PACid:21807261	0.85303	7.63736	S317	0.00703461	77.068	_SVS(ph)INEFLKPAEGER_	S(0.147)VS(0.853)INEFLKPAEGER	S(-7.64)VS(7.64)INEFLKPAEGER	3	2	878.419	0.13073
852	Bradi2g19230.1|PACid:21807314	Bradi2g19230.1|PACid:21807314;Bradi2g19230.3|PACid:21807315	0.998046	30.172	S25	2.64991e-35	167.16	_LHGGSSS(ph)GS(ph)DDESSSAAAAVK_	LHGGS(0.159)S(0.189)S(0.654)GS(0.998)DDESSSAAAAVK	LHGGS(-6.16)S(-5.42)S(5.42)GS(30.17)DDES(-51.43)S(-44.63)S(-44.63)AAAAVK	9	2	1040.4	0.1901
853	Bradi2g19326.2|PACid:21804551	Bradi2g19326.2|PACid:21804551;Bradi2g19326.1|PACid:21804552;Bradi2g19326.3|PACid:21804553;Bradi2g49280.1|PACid:21806409	0.99946	33.5342	S46	0.032652	88.441	_ISRDS(ph)YPNLR_	ISRDS(0.999)YPNLR	IS(-33.53)RDS(33.53)Y(-40.12)PNLR	5	2	650.806	0.18882
854	Bradi2g19326.2|PACid:21804551	Bradi2g19326.2|PACid:21804551;Bradi2g19326.1|PACid:21804552;Bradi2g19326.3|PACid:21804553	0.996591	24.6588	S57	3.18465e-10	136.81	_NAS(ph)AVSLADAAYAK_	NAS(0.997)AVS(0.003)LADAAYAK	NAS(24.66)AVS(-24.66)LADAAY(-99.57)AK	3	2	716.329	-0.041182
855	Bradi2g19500.1|PACid:21802926	Bradi2g19500.1|PACid:21802926	0.999936	43.7852	S89	1.79194e-35	155.05	_FAAADFSPDPTASDLLPVANS(ph)PS(ph)PR_	FAAADFSPDPTASDLLPVANS(1)PS(1)PR	FAAADFS(-55.16)PDPT(-47.89)AS(-43.79)DLLPVANS(43.79)PS(55)PR	21	3	901.729	-0.39203
856	Bradi2g19500.1|PACid:21802926	Bradi2g19500.1|PACid:21802926	0.999991	54.9991	S91	1.79194e-35	155.05	_FAAADFSPDPTASDLLPVANS(ph)PS(ph)PR_	FAAADFSPDPTASDLLPVANS(1)PS(1)PR	FAAADFS(-55.16)PDPT(-47.89)AS(-43.79)DLLPVANS(43.79)PS(55)PR	23	3	901.729	-0.39203
857	Bradi2g20087.1|PACid:21805494	Bradi2g20087.1|PACid:21805494	0.995953	23.9111	S175	9.67197e-21	142.26	_ASAAHQEEAPPS(ph)PPPPPR_	AS(0.004)AAHQEEAPPS(0.996)PPPPPR	AS(-23.91)AAHQEEAPPS(23.91)PPPPPR	12	2	958.439	-0.26889
858	Bradi2g20134.1|PACid:21803651	Bradi2g20134.1|PACid:21803651	0.840404	7.21471	S420	0.000105404	86.357	_ASLGQEEDVSFS(ph)DLEDDDDDDNKGLGK_	ASLGQEEDVS(0.16)FS(0.84)DLEDDDDDDNKGLGK	AS(-56.33)LGQEEDVS(-7.21)FS(7.21)DLEDDDDDDNKGLGK	12	3	998.407	0.35218
859	Bradi2g20134.1|PACid:21803651	Bradi2g20134.1|PACid:21803651	0.992193	21.0412	S59	7.55594e-05	99.069	_GPVEEEPEQPNS(ph)PTR_	GPVEEEPEQPNS(0.992)PT(0.008)R	GPVEEEPEQPNS(21.04)PT(-21.04)R	12	2	873.373	0.11499
862	Bradi2g20220.1|PACid:21807700	Bradi2g20220.1|PACid:21807700;Bradi2g20210.1|PACid:21805714	1	108.564	S350	0.000512404	108.56	_FDHVPNLPS(ph)PR_	FDHVPNLPS(1)PR	FDHVPNLPS(108.56)PR	9	2	679.816	0.61683
863	Bradi2g20347.1|PACid:21806507	Bradi2g20347.1|PACid:21806507	1	76.6439	S234	3.64475e-11	114.46	_FIYTGADLDNS(ph)EDDHEFVVER_	FIYTGADLDNS(1)EDDHEFVVER	FIY(-77.6)T(-76.64)GADLDNS(76.64)EDDHEFVVER	11	2	1276.04	-0.11034
866	Bradi2g20415.1|PACid:21805807	Bradi2g20415.1|PACid:21805807	0.998652	28.6985	S1255	2.7094e-29	178.23	_GSLADLEMASASS(ph)PR_	GSLADLEMASAS(0.001)S(0.999)PR	GS(-124.59)LADLEMAS(-71.24)AS(-28.7)S(28.7)PR	13	2	786.342	0.18441
867	Bradi2g20517.2|PACid:21808534	Bradi2g20517.2|PACid:21808534;Bradi2g20517.1|PACid:21808535	1	165.642	S116	4.95876e-20	165.64	_EEELS(ph)GDELEQFVK_	EEELS(1)GDELEQFVK	EEELS(165.64)GDELEQFVK	5	2	866.372	-0.021333
870	Bradi2g20680.1|PACid:21809728	Bradi2g20680.1|PACid:21809728	0.887978	8.99098	S8	6.0248e-05	103.21	_(ac)AATHPAS(ph)PTAAGDK_	AATHPAS(0.888)PT(0.112)AAGDK	AAT(-70.56)HPAS(8.99)PT(-8.99)AAGDK	7	2	708.811	-0.30583
873	Bradi2g20897.1|PACid:21804306	Bradi2g20897.1|PACid:21804306	0.977086	18.9746	S48	0.00621905	87.184	_VQS(ph)PSLASAR_	VQS(0.977)PS(0.011)LAS(0.012)AR	VQS(18.97)PS(-19.67)LAS(-18.97)AR	3	2	548.263	-0.62338
874	Bradi5g05668.1|PACid:21824473	Bradi2g20977.1|PACid:21806202;Bradi3g27284.1|PACid:21827609;Bradi5g05668.1|PACid:21824473	1	94.4747	S135	0.000618533	106.01	_S(ph)APAFIELDTK_	S(1)APAFIELDTK	S(94.47)APAFIELDT(-94.47)K	1	2	636.3	-0.13158
876	Bradi2g21120.1|PACid:21804215	Bradi2g21120.1|PACid:21804215;Bradi2g21120.2|PACid:21804216	1	86.3126	S274	0.0055416	86.313	_RPFAAIVGGS(ph)K_	RPFAAIVGGS(1)K	RPFAAIVGGS(86.31)K	10	2	591.805	0.082325
877	Bradi2g21217.1|PACid:21804587	Bradi2g21217.1|PACid:21804587;Bradi2g21217.2|PACid:21804588;Bradi2g21217.3|PACid:21804589	0.996766	24.9263	S140	0.010481	73.918	_EFEMGDHSGFS(ph)DDDGSGKR_	EFEMGDHS(0.003)GFS(0.997)DDDGSGKR	EFEMGDHS(-24.93)GFS(24.93)DDDGS(-45.45)GKR	11	3	718.269	-0.13107
878	Bradi2g22090.1|PACid:21805362	Bradi2g22090.1|PACid:21805362	1	104.434	S261	1.26667e-06	147.74	_ELALLNS(ph)PLR_	ELALLNS(1)PLR	ELALLNS(104.43)PLR	7	2	603.318	0.061719
879	Bradi2g22097.1|PACid:21805172	Bradi2g22097.1|PACid:21805172	0.858371	7.92464	S415	0.00537345	85.522	_SLASHGSFS(ph)ETR_	SLASHGS(0.138)FS(0.858)ET(0.003)R	S(-65.84)LAS(-51.34)HGS(-7.92)FS(7.92)ET(-24.29)R	9	2	679.79	0.6883
880	Bradi2g22170.1|PACid:21803037	Bradi2g22170.1|PACid:21803037	1	78.6526	S604	0.00965266	78.653	_FEPLPEPFS(ph)PL_	FEPLPEPFS(1)PL	FEPLPEPFS(78.65)PL	9	2	676.812	-0.16346
881	Bradi2g22430.1|PACid:21808948	Bradi2g22430.1|PACid:21808948	0.906079	9.84405	S69	0.0454554	88.495	_LGPSPS(ph)VK_	LGPS(0.094)PS(0.906)VK	LGPS(-9.84)PS(9.84)VK	6	2	432.715	-0.52433
883	Bradi2g22850.1|PACid:21808233	Bradi2g22850.1|PACid:21808233	1	115.781	S703	0.00770943	115.78	_ALS(ph)PLPS(ph)PR_	ALS(1)PLPS(1)PR	ALS(115.78)PLPS(115.78)PR	3	2	549.243	-0.016525
884	Bradi2g22850.1|PACid:21808233	Bradi2g22850.1|PACid:21808233	1	115.781	S707	0.00770943	115.78	_ALS(ph)PLPS(ph)PR_	ALS(1)PLPS(1)PR	ALS(115.78)PLPS(115.78)PR	7	2	549.243	-0.016525
888	Bradi2g23770.1|PACid:21804979	Bradi2g23770.1|PACid:21804979	0.999992	51.2544	S150	3.80975e-30	166.52	_SVTDAEVVDYDSRPQPS(ph)PR_	SVTDAEVVDYDSRPQPS(1)PR	S(-122.28)VT(-122.28)DAEVVDY(-106.79)DS(-51.25)RPQPS(51.25)PR	17	2	1099.49	0.13384
889	Bradi2g23830.1|PACid:21809424	Bradi2g23830.1|PACid:21809424;Bradi3g07550.1|PACid:21830940	0.999991	50.6098	S103	2.12258e-49	219.42	_VEEKEES(ph)DDDMGFSLFD_	VEEKEES(1)DDDMGFSLFD	VEEKEES(50.61)DDDMGFS(-50.61)LFD	7	2	1036.39	-0.2336
890	Bradi2g24190.1|PACid:21807559	Bradi2g24190.1|PACid:21807559	0.992541	21.2407	S387	0.0346356	98.523	_HSS(ph)WDQR_	HS(0.007)S(0.993)WDQR	HS(-21.24)S(21.24)WDQR	3	2	498.19	0.1602
891	Bradi2g24190.1|PACid:21807559	Bradi2g24190.1|PACid:21807559	0.988588	19.3766	S407	0.0203758	91.069	_SAS(ph)DVIGR_	S(0.011)AS(0.989)DVIGR	S(-19.38)AS(19.38)DVIGR	3	2	442.697	-0.0935
892	Bradi2g24190.1|PACid:21807559	Bradi2g24190.1|PACid:21807559	0.987835	19.6503	S415	1.4736e-05	134.98	_SAS(ph)VSEVASQR_	S(0.011)AS(0.988)VS(0.001)EVASQR	S(-19.65)AS(19.65)VS(-28.31)EVAS(-92.89)QR	3	2	600.766	-0.42573
893	Bradi2g25227.1|PACid:21808184	Bradi2g25227.1|PACid:21808184	0.999982	47.5663	S120	8.73644e-29	167.99	_NLSLEELAGQVGLS(ph)PDRR_	NLSLEELAGQVGLS(1)PDRR	NLS(-47.57)LEELAGQVGLS(47.57)PDRR	14	2	1017.5	1.3383
895	Bradi2g25640.1|PACid:21808022	Bradi2g25640.1|PACid:21808022;Bradi2g25640.3|PACid:21808023	0.872557	7.30885	S154	2.39182e-21	135.29	_LTEAS(ph)SFNS(ph)APSVGDEHSAFPTSK_	LT(0.121)EAS(0.529)S(0.47)FNS(0.873)APS(0.008)VGDEHSAFPTSK	LT(-7.31)EAS(0.62)S(-0.62)FNS(7.31)APS(-20.68)VGDEHS(-50.74)AFPT(-51.26)S(-51.26)K	9	3	876.03	0.0073216
896	Bradi2g25640.1|PACid:21808022	Bradi2g25640.1|PACid:21808022;Bradi2g25640.3|PACid:21808023	1	94.3009	S224	0.00206469	127.3	_GYAPLS(ph)PPRR_	GYAPLS(1)PPRR	GY(-94.3)APLS(94.3)PPRR	6	2	597.295	-0.14536
899	Bradi2g25640.1|PACid:21808022	Bradi2g25640.1|PACid:21808022;Bradi2g25640.3|PACid:21808023	0.992587	24.8348	S215	0.00559377	121.9	_SHVYLPS(ph)YNSTPKLTPPGS(ph)PPR_	SHVYLPS(0.558)Y(0.042)NS(0.104)T(0.112)PKLT(0.19)PPGS(0.993)PPR	S(-31.86)HVY(-40.5)LPS(4.67)Y(-11.63)NS(-7.41)T(-6.97)PKLT(-4.67)PPGS(24.83)PPR	19	3	852.396	-0.0021403
902	Bradi2g26115.1|PACid:21804753	Bradi2g26115.1|PACid:21804753	1	79.4686	S27	0.0329727	89.55	_APLPS(ph)PR_	APLPS(1)PR	APLPS(79.47)PR	5	2	409.202	-0.058118
904	Bradi2g26510.1|PACid:21806645	Bradi2g26510.1|PACid:21806645	1	94.5285	S337	4.69591e-05	97.839	_GDSGNNKIPDLNLQGGPAVLS(ph)PPRK_	GDSGNNKIPDLNLQGGPAVLS(1)PPRK	GDS(-94.53)GNNKIPDLNLQGGPAVLS(94.53)PPRK	21	3	875.445	0.2105
905	Bradi2g26530.1|PACid:21808575	Bradi2g26530.1|PACid:21808575	0.973819	15.7049	S120	7.76664e-06	123.84	_DLFGS(ph)DNEEYVK_	DLFGS(0.974)DNEEY(0.026)VK	DLFGS(15.7)DNEEY(-15.7)VK	5	2	748.303	0.45987
906	Bradi2g26547.1|PACid:21806134	Bradi2g26547.1|PACid:21806134;Bradi2g26547.2|PACid:21806135	1	84.2437	S972	0.0277157	84.244	_VGFPGAS(ph)R_	VGFPGAS(1)R	VGFPGAS(84.24)R	7	2	435.697	0.31772
907	Bradi2g26720.1|PACid:21807309	Bradi2g26720.1|PACid:21807309	0.960886	13.9116	S2	1.51133e-05	103.13	_(ac)S(ph)QNNPSQLLPSELIDR_	S(0.961)QNNPS(0.039)QLLPSELIDR	S(13.91)QNNPS(-13.91)QLLPS(-41.12)ELIDR	1	2	966.957	0.45291
908	Bradi2g26807.1|PACid:21804732	Bradi2g26807.1|PACid:21804732	0.998927	30.9923	S970	0.000233081	83.31	_LPPLSGIPLPSDISM(ox)AYENLGS(ph)PR_	LPPLSGIPLPSDISMAY(0.001)ENLGS(0.999)PR	LPPLS(-73.31)GIPLPS(-53.83)DIS(-35.62)MAY(-30.99)ENLGS(30.99)PR	22	3	874.096	-0.1133
912	Bradi2g26910.1|PACid:21805636	Bradi2g26910.1|PACid:21805636	1	82.1934	S44	1.97299e-06	118.24	_TQSPAVPKPVS(ph)PR_	TQSPAVPKPVS(1)PR	T(-82.19)QS(-82.19)PAVPKPVS(82.19)PR	11	2	722.371	-0.042824
913	Bradi2g27260.1|PACid:21807581	Bradi2g27260.1|PACid:21807581	0.909314	10.0175	S298	2.45496e-07	129.71	_GVNSELS(ph)PNSVTR_	GVNSELS(0.909)PNS(0.091)VTR	GVNS(-38.98)ELS(10.02)PNS(-10.02)VT(-53.35)R	7	2	720.33	0.2255
914	Bradi2g27350.1|PACid:21805143	Bradi2g27350.1|PACid:21805143	0.999086	30.3903	S444	1.15418e-30	158.44	_SALDDGDATGSQVGS(ph)PAHAGR_	SALDDGDATGS(0.001)QVGS(0.999)PAHAGR	S(-105.53)ALDDGDAT(-60.95)GS(-30.39)QVGS(30.39)PAHAGR	15	2	1024.94	0.2235
917	Bradi2g28450.1|PACid:21805697	Bradi2g28450.1|PACid:21805697;Bradi2g28450.4|PACid:21805698;Bradi2g28450.3|PACid:21805699	0.978812	16.7627	S174	2.12747e-12	120.32	_SVPGASTFESVEGS(ph)DEDVAMK_	SVPGASTFES(0.021)VEGS(0.979)DEDVAMK	S(-54.53)VPGAS(-35.16)T(-35.77)FES(-16.76)VEGS(16.76)DEDVAMK	14	2	1111.46	0.26395
923	Bradi2g31550.1|PACid:21805048	Bradi2g31550.1|PACid:21805048	0.998986	30.1482	S815	1.55091e-19	132.01	_RDVS(ph)PERPEQESQGPHTGLPVR_	RDVS(0.999)PERPEQES(0.001)QGPHTGLPVR	RDVS(30.15)PERPEQES(-30.15)QGPHT(-43.15)GLPVR	4	3	851.073	-0.55477
924	Bradi2g31910.1|PACid:21807051	Bradi2g31910.1|PACid:21807051	0.892724	9.51866	S667	0.0133242	93.258	_ETLAMTSLS(ph)KR_	ETLAMT(0.008)S(0.1)LS(0.893)KR	ET(-52.87)LAMT(-20.74)S(-9.52)LS(9.52)KR	9	2	658.818	-0.51886
925	Bradi2g31910.1|PACid:21807051	Bradi2g31910.1|PACid:21807051	1	119.377	S14	3.95738e-34	175.8	_(ac)GEGNGVAWAGALS(ph)PAAR_	GEGNGVAWAGALS(1)PAAR	GEGNGVAWAGALS(119.38)PAAR	13	2	853.388	-0.17242
926	Bradi2g33037.2|PACid:21807087	Bradi2g33037.2|PACid:21807087;Bradi2g33037.1|PACid:21807088	0.998988	30.4734	S10	2.2144e-07	91.115	_S(ph)ADKADAPPGDDGSSTPLPETIQIGLSPTYK_	S(0.999)ADKADAPPGDDGS(0.001)STPLPETIQIGLSPTYK	S(30.47)ADKADAPPGDDGS(-30.47)S(-41.63)T(-43.3)PLPET(-64.67)IQIGLS(-66.73)PT(-69.64)Y(-70.35)K	1	3	1070.17	-0.50549
928	Bradi2g34240.1|PACid:21807049	Bradi2g34240.1|PACid:21807049	0.921417	7.78752	S160	1.58502e-24	156.13	_LT(ph)SGQQLS(ph)GDIPDASPDR_	LT(0.538)S(0.538)GQQLS(0.921)GDIPDAS(0.002)PDR	LT(0)S(0)GQQLS(7.79)GDIPDAS(-26.65)PDR	8	2	1008.92	1.0263
931	Bradi2g34580.1|PACid:21804745	Bradi2g34580.1|PACid:21804745	0.999758	36.1661	S320	3.10867e-09	142.1	_QKGLYVDTGVVS(ph)PK_	QKGLYVDTGVVS(1)PK	QKGLY(-75.08)VDT(-36.17)GVVS(36.17)PK	12	2	785.897	-0.45909
932	Bradi2g34580.1|PACid:21804745	Bradi2g34580.1|PACid:21804745	0.882882	8.77278	S328	1.22613e-28	165.8	_SFS(ph)ACALASGLSFASTK_	S(0.117)FS(0.883)ACALASGLSFASTK	S(-8.77)FS(8.77)ACALAS(-78.54)GLS(-89.62)FAS(-96.36)T(-100.47)K	3	2	892.9	-0.079767
933	Bradi2g34580.1|PACid:21804745	Bradi2g34580.1|PACid:21804745	0.998679	28.7846	S296	0.00167202	115.57	_S(ph)VGTLIPLQKQDR_	S(0.999)VGT(0.001)LIPLQKQDR	S(28.78)VGT(-28.78)LIPLQKQDR	1	2	767.903	-0.23087
934	Bradi2g34710.1|PACid:21808554	Bradi2g34710.1|PACid:21808554	1	55.7892	S614	3.16415e-09	109.56	_S(ph)PM(ox)KPEHQLDPDAELANLGADFGK_	S(1)PMKPEHQLDPDAELANLGADFGK	S(55.79)PMKPEHQLDPDAELANLGADFGK	1	3	892.739	-1.1391
938	Bradi2g35587.1|PACid:21809257	Bradi2g35587.1|PACid:21809257	1	121.092	S706	0.0114474	121.09	_AFS(ph)LDNAR_	AFS(1)LDNAR	AFS(121.09)LDNAR	3	2	487.211	-0.18287
939	Bradi2g35587.1|PACid:21809257	Bradi2g35587.1|PACid:21809257	0.99445	22.7489	S527	1.54338e-08	109.5	_ELGEGS(ph)SSGS(ph)PVSGLSSSR_	ELGEGS(0.994)S(0.005)S(0.001)GS(0.999)PVS(0.001)GLSSSR	ELGEGS(22.75)S(-22.75)S(-35.81)GS(31.04)PVS(-31.04)GLS(-38.19)S(-58.03)S(-58.64)R	6	2	970.388	-0.14835
940	Bradi2g35587.1|PACid:21809257	Bradi2g35587.1|PACid:21809257	0.998774	31.0415	S531	1.54338e-08	109.5	_ELGEGS(ph)SSGS(ph)PVSGLSSSR_	ELGEGS(0.994)S(0.005)S(0.001)GS(0.999)PVS(0.001)GLSSSR	ELGEGS(22.75)S(-22.75)S(-35.81)GS(31.04)PVS(-31.04)GLS(-38.19)S(-58.03)S(-58.64)R	10	2	970.388	-0.14835
941	Bradi2g36000.1|PACid:21806744	Bradi2g36000.1|PACid:21806744	1	108.997	S524	1.77882e-05	109	_GFVPFVPGS(ph)PVER_	GFVPFVPGS(1)PVER	GFVPFVPGS(109)PVER	9	2	734.355	0.035718
942	Bradi2g36370.1|PACid:21804735	Bradi2g36370.1|PACid:21804735	0.997036	25.3644	S847	8.31204e-21	143.67	_LIHPLPPPINS(ph)PESSPER_	LIHPLPPPINS(0.997)PES(0.003)SPER	LIHPLPPPINS(25.36)PES(-25.36)S(-41.89)PER	11	3	687.345	-0.28854
943	Bradi2g36370.1|PACid:21804735	Bradi2g36370.1|PACid:21804735;Bradi2g36370.2|PACid:21804736	1	79.252	S500	1.63815e-06	130.1	_QLS(ph)LDQFENESR_	QLS(1)LDQFENESR	QLS(79.25)LDQFENES(-79.25)R	3	2	773.333	-0.029574
944	Bradi2g37450.1|PACid:21809390	Bradi2g37450.1|PACid:21809390	0.899247	9.50623	S283	0.00863718	78.486	_VHAIPLSPNS(ph)VLR_	VHAIPLS(0.101)PNS(0.899)VLR	VHAIPLS(-9.51)PNS(9.51)VLR	10	2	741.895	-0.15323
945	Bradi2g37450.1|PACid:21809390	Bradi2g37450.1|PACid:21809390	0.995144	23.1159	S465	4.64061e-07	154.56	_VYS(ph)DSALIR_	VYS(0.995)DS(0.005)ALIR	VY(-85.82)S(23.12)DS(-23.12)ALIR	3	2	552.26	-0.094273
946	Bradi2g37640.1|PACid:21805648	Bradi2g37640.1|PACid:21805648	0.946854	12.5082	S309	6.93658e-06	138.63	_GNVDGVS(ph)PSPR_	GNVDGVS(0.947)PS(0.053)PR	GNVDGVS(12.51)PS(-12.51)PR	7	2	582.756	0.79184
947	Bradi2g37640.1|PACid:21805648	Bradi2g37640.1|PACid:21805648	1	86.7939	S247	0.037676	86.794	_HNVDS(ph)PR_	HNVDS(1)PR	HNVDS(86.79)PR	5	2	452.687	0.14857
948	Bradi2g37720.1|PACid:21805152	Bradi2g37720.1|PACid:21805152	1	102.061	S851	1.87243e-09	146.16	_LVVVDEAHHS(ph)AR_	LVVVDEAHHS(1)AR	LVVVDEAHHS(102.06)AR	10	3	471.561	-0.10582
951	Bradi2g37720.1|PACid:21805152	Bradi2g37720.1|PACid:21805152	0.999474	33.6008	S963	0.00533235	81.703	_VAMS(ph)PTTKPQQQQKK_	VAMS(0.999)PTTKPQQQQKK	VAMS(33.6)PT(-33.6)T(-40.45)KPQQQQKK	4	2	890.445	0.23296
952	Bradi2g37750.1|PACid:21806559	Bradi2g37750.1|PACid:21806559	0.990843	23.3604	S1044	2.9954e-11	124.78	_HVSEEAQEPAS(ph)PSSVKR_	HVSEEAQEPAS(0.991)PS(0.005)S(0.005)VKR	HVS(-47.88)EEAQEPAS(23.36)PS(-23.36)S(-23.36)VKR	11	3	639.962	-0.18188
953	Bradi2g37980.2|PACid:21803850	Bradi2g37980.2|PACid:21803850;Bradi2g54170.1|PACid:21804285;Bradi2g54170.2|PACid:21804283;Bradi2g54170.3|PACid:21804284;Bradi2g54170.4|PACid:21804281;Bradi2g54170.5|PACid:21804282	1	72.2885	S230	0.00351047	90.913	_ALAYAFS(ph)HQWK_	ALAYAFS(1)HQWK	ALAY(-72.29)AFS(72.29)HQWK	7	2	701.321	1.1857
954	Bradi2g37980.2|PACid:21803850	Bradi2g37980.2|PACid:21803850	0.96748	16.0553	S438	0.0102243	75.764	_LSFPAGSAS(ph)PAPTR_	LSFPAGS(0.024)AS(0.967)PAPT(0.009)R	LS(-55.03)FPAGS(-16.06)AS(16.06)PAPT(-20.55)R	9	2	719.84	0.23346
955	Bradi2g37980.2|PACid:21803850	Bradi2g37980.2|PACid:21803850	0.905827	9.83118	S287	0.000611538	96.734	_SIS(ph)LNLGEGEITK_	S(0.094)IS(0.906)LNLGEGEITK	S(-9.83)IS(9.83)LNLGEGEIT(-69.02)K	3	2	720.853	0.13063
957	Bradi2g38247.1|PACid:21807949	Bradi2g38247.1|PACid:21807949	1	53.5537	S397	0.0436721	53.554	_ANWGAANGGLGS(ph)PHAVAQAPPR_	ANWGAANGGLGS(1)PHAVAQAPPR	ANWGAANGGLGS(53.55)PHAVAQAPPR	12	3	727.011	0.25858
959	Bradi2g38247.1|PACid:21807949	Bradi2g38247.1|PACid:21807949	0.99996	44.0256	S550	0.0328972	89.142	_SAS(ph)FGFR_	SAS(1)FGFR	S(-44.03)AS(44.03)FGFR	3	2	426.176	0.30557
961	Bradi2g39240.1|PACid:21802949	Bradi2g39240.1|PACid:21802949	0.896617	9.38157	S216	4.50049e-06	127.17	_AYASILGPS(ph)LSR_	AYASILGPS(0.897)LS(0.103)R	AY(-123.46)AS(-87.44)ILGPS(9.38)LS(-9.38)R	9	2	657.826	-0.23292
962	Bradi2g39240.1|PACid:21802949	Bradi2g39240.1|PACid:21802949;Bradi2g39410.1|PACid:21806446	0.951554	16.0196	S370	0.00465304	66.075	_NQM(ox)NAGNFISSDNSSVGSGFAS(ph)PR_	NQMNAGNFIS(0.001)S(0.003)DNS(0.006)S(0.024)VGS(0.015)GFAS(0.952)PR	NQMNAGNFIS(-30.08)S(-24.46)DNS(-22.18)S(-16.02)VGS(-18.16)GFAS(16.02)PR	22	2	1270.53	-1.2941
963	Bradi2g39240.1|PACid:21802949	Bradi2g39240.1|PACid:21802949	1	102.727	S233	1.14283e-05	116.63	_RVPS(ph)PCLPPIGVK_	RVPS(1)PCLPPIGVK	RVPS(102.73)PCLPPIGVK	4	2	750.394	0.18225
964	Bradi2g39240.1|PACid:21802949	Bradi2g39240.1|PACid:21802949	0.989782	19.8617	S222	0.00206901	108.7	_SAS(ph)PDPELVR_	S(0.01)AS(0.99)PDPELVR	S(-19.86)AS(19.86)PDPELVR	3	2	575.761	-0.31445
965	Bradi2g39240.1|PACid:21802949	Bradi2g39240.1|PACid:21802949	0.977184	16.3174	S141	2.3786e-10	145.81	_S(ph)FSGIFQEDSNQR_	S(0.977)FS(0.023)GIFQEDSNQR	S(16.32)FS(-16.32)GIFQEDS(-87.83)NQR	1	2	797.83	-0.057093
966	Bradi2g39240.1|PACid:21802949	Bradi2g39240.1|PACid:21802949;Bradi2g39410.1|PACid:21806446	0.999995	56.4476	S377	0.0154215	81.338	_S(ph)PGGNLSSR_	S(1)PGGNLSSR	S(56.45)PGGNLS(-56.45)S(-56.45)R	1	2	477.706	0.58774
970	Bradi2g39600.1|PACid:21806146	Bradi2g39600.1|PACid:21806146;Bradi2g61670.1|PACid:21804544	0.99999	49.9208	S592	0.0334083	91.9	_AVS(ph)PFSR_	AVS(1)PFSR	AVS(49.92)PFS(-49.92)R	3	2	422.192	-0.12714
971	Bradi2g39730.1|PACid:21807430	Bradi2g39730.1|PACid:21807430	0.966002	14.5368	S185	1.17663e-19	155.2	_FAPAPQQTAAAPSS(ph)PK_	FAPAPQQTAAAPS(0.034)S(0.966)PK	FAPAPQQT(-48.8)AAAPS(-14.54)S(14.54)PK	14	2	824.89	-0.025059
972	Bradi2g40052.1|PACid:21805602	Bradi2g40052.1|PACid:21805602;Bradi2g40052.2|PACid:21805603;Bradi2g40052.3|PACid:21805604	1	65.467	S218	0.0232603	65.467	_DIS(ph)VDRPDLEHDPER_	DIS(1)VDRPDLEHDPER	DIS(65.47)VDRPDLEHDPER	3	3	624.942	0.21798
974	Bradi2g40760.1|PACid:21804766	Bradi2g40760.1|PACid:21804766	0.999173	30.8187	S786	1.2994e-06	109.35	_AVEVSQKPDPAS(ph)PPHR_	AVEVS(0.001)QKPDPAS(0.999)PPHR	AVEVS(-30.82)QKPDPAS(30.82)PPHR	12	2	897.93	-0.3501
975	Bradi2g40760.1|PACid:21804766	Bradi2g40760.1|PACid:21804766	1	116.728	S762	1.36425e-69	229.96	_GKDS(ph)M(ox)S(ph)PIGQPVVEAK_	GKDS(1)MS(1)PIGQPVVEAK	GKDS(116.73)MS(116.73)PIGQPVVEAK	4	2	909.891	0.13637
976	Bradi2g40760.1|PACid:21804766	Bradi2g40760.1|PACid:21804766	1	116.728	S764	1.36425e-69	229.96	_GKDS(ph)M(ox)S(ph)PIGQPVVEAK_	GKDS(1)MS(1)PIGQPVVEAK	GKDS(116.73)MS(116.73)PIGQPVVEAK	6	2	909.891	0.13637
977	Bradi2g40760.1|PACid:21804766	Bradi2g40760.1|PACid:21804766	0.974782	15.8754	S753	0.00449632	96.229	_SAPYS(ph)PVYS(ph)K_	SAPY(0.025)S(0.975)PVY(0.033)S(0.967)K	S(-45.07)APY(-15.88)S(15.88)PVY(-14.72)S(14.72)K	5	2	629.743	0.078395
978	Bradi2g40760.1|PACid:21804766	Bradi2g40760.1|PACid:21804766	0.967432	14.7174	S757	0.00449632	96.229	_SAPYS(ph)PVYS(ph)K_	SAPY(0.025)S(0.975)PVY(0.033)S(0.967)K	S(-45.07)APY(-15.88)S(15.88)PVY(-14.72)S(14.72)K	9	2	629.743	0.078395
979	Bradi2g41087.1|PACid:21807209	Bradi2g41087.1|PACid:21807209	0.887792	10.4619	S39	0.000421379	111.86	_TAHGMSS(ph)SSLR_	TAHGMS(0.08)S(0.888)S(0.016)S(0.016)LR	T(-59.13)AHGMS(-10.46)S(10.46)S(-17.39)S(-17.39)LR	7	2	607.255	0.34419
983	Bradi2g41977.1|PACid:21807627	Bradi2g41977.1|PACid:21807627;Bradi2g41977.3|PACid:21807625;Bradi2g41977.2|PACid:21807626	0.976527	16.1912	S1055	0.0022451	95.094	_QQAVAIS(ph)PTAK_	QQAVAIS(0.977)PT(0.023)AK	QQAVAIS(16.19)PT(-16.19)AK	7	2	597.3	-0.15297
984	Bradi2g42040.1|PACid:21809556	Bradi2g42040.1|PACid:21809556	0.843724	7.98515	S101	2.62442e-06	115.8	_AEELGVTLS(ph)SLEK_	AEELGVT(0.134)LS(0.844)S(0.022)LEK	AEELGVT(-7.99)LS(7.99)S(-15.82)LEK	9	2	728.353	0.040383
985	Bradi2g42320.1|PACid:21808482	Bradi2g42320.1|PACid:21808482	1	89.3546	S33	0.0210212	89.355	_GGVS(ph)PPWR_	GGVS(1)PPWR	GGVS(89.35)PPWR	4	2	468.21	-0.079888
986	Bradi2g42540.1|PACid:21803328	Bradi2g42540.1|PACid:21803328	1	73.1093	S667	1.26008e-19	159.18	_S(ph)PPPNDVVTEELDQR_	S(1)PPPNDVVTEELDQR	S(73.11)PPPNDVVT(-73.11)EELDQR	1	2	888.396	0.90151
987	Bradi2g42540.1|PACid:21803328	Bradi2g42540.1|PACid:21803328;Bradi2g42540.2|PACid:21803329	0.756057	7.92297	S503	0.0325199	62.338	_IGNSS(ph)PTAQHLPAR_	IGNS(0.122)S(0.756)PT(0.122)AQHLPAR	IGNS(-7.92)S(7.92)PT(-7.92)AQHLPAR	5	3	510.247	-0.015443
988	Bradi2g42540.1|PACid:21803328	Bradi2g42540.1|PACid:21803328	1	95.9482	S694	0.0324731	108.9	_RYSEMNFS(ph)Q_	RYSEMNFS(1)Q	RY(-103.12)S(-95.95)EMNFS(95.95)Q	8	2	621.236	0.19336
990	Bradi2g42870.1|PACid:21804675	Bradi2g42870.1|PACid:21804675	0.999963	44.4946	S105	0.000951294	94.717	_ASNGYLS(ph)DGPHGR_	ASNGYLS(1)DGPHGR	AS(-58.5)NGY(-44.49)LS(44.49)DGPHGR	7	2	705.794	0.77461
991	Bradi2g42980.1|PACid:21807879	Bradi2g42980.1|PACid:21807879	0.948842	14.2152	S553	0.016472	71.558	_SLTSTNS(ph)NLDQHR_	S(0.005)LT(0.005)S(0.005)T(0.036)NS(0.949)NLDQHR	S(-22.55)LT(-22.55)S(-23.09)T(-14.22)NS(14.22)NLDQHR	7	2	776.841	-0.52648
992	Bradi2g43110.1|PACid:21806595	Bradi2g43110.1|PACid:21806595	0.999126	31.8499	S654	8.36395e-18	134.21	_MIEEIGGGHGQTTTEES(ph)AR_	MIEEIGGGHGQTTT(0.001)EES(0.999)AR	MIEEIGGGHGQT(-39.84)T(-39.3)T(-31.85)EES(31.85)AR	17	2	1041.94	0.069131
993	Bradi2g43300.1|PACid:21806991	Bradi2g43300.1|PACid:21806991	0.900333	12.5688	S130	0.0334094	91.906	_LLS(ph)SLSR_	LLS(0.9)S(0.05)LS(0.05)R	LLS(12.57)S(-12.57)LS(-12.57)R	3	2	428.22	-0.31
994	Bradi2g43460.2|PACid:21803154	Bradi2g43460.2|PACid:21803154	1	112.437	S430	1.12691e-09	148.62	_GQDPQGGMS(ph)PGR_	GQDPQGGMS(1)PGR	GQDPQGGMS(112.44)PGR	9	2	633.75	0.19993
995	Bradi2g43460.2|PACid:21803154	Bradi2g43460.2|PACid:21803154	0.999999	60.2922	S19	2.36191e-06	99.135	_RKPDENGAVAAS(ph)PAAGAAALGLTR_	RKPDENGAVAAS(1)PAAGAAALGLTR	RKPDENGAVAAS(60.29)PAAGAAALGLT(-60.29)R	12	3	782.064	-1.3458
996	Bradi2g43470.1|PACid:21809460	Bradi2g43470.1|PACid:21809460	0.99547	22.9285	S220	1.43859e-05	92.913	_LPPPPPS(ph)PVSPT(ph)DSGVPFSPFK_	LPPPPPS(0.995)PVS(0.241)PT(0.584)DS(0.18)GVPFSPFK	LPPPPPS(22.93)PVS(-3.89)PT(3.89)DS(-5.13)GVPFS(-35.27)PFK	7	3	803.039	0.37924
997	Bradi2g43680.1|PACid:21808829	Bradi2g43680.1|PACid:21808829	0.999999	59.391	S138	0.00020329	104.82	_YSSAAPLS(ph)PDAR_	YSSAAPLS(1)PDAR	Y(-81.36)S(-74.26)S(-59.39)AAPLS(59.39)PDAR	8	2	657.79	0.22225
1004	Bradi2g44856.1|PACid:21808316	Bradi2g44856.1|PACid:21808316	1	90.7254	S122	7.00139e-11	124.16	_DGADDS(ph)FHFVEDWVR_	DGADDS(1)FHFVEDWVR	DGADDS(90.73)FHFVEDWVR	6	2	937.873	0.018151
1005	Bradi2g44856.1|PACid:21808316	Bradi2g44856.1|PACid:21808316	1	100.748	S194	5.25546e-07	131.43	_LVGGHYDFVS(ph)GK_	LVGGHYDFVS(1)GK	LVGGHY(-100.75)DFVS(100.75)GK	10	2	679.811	0.38392
1007	Bradi2g45580.1|PACid:21803452	Bradi2g45580.1|PACid:21803452	0.838871	7.16639	S280	6.7148e-09	109.44	_ANVHEPEILVDHSVYLPPS(ph)PSR_	ANVHEPEILVDHSVYLPPS(0.839)PS(0.161)R	ANVHEPEILVDHS(-49.37)VY(-43.99)LPPS(7.17)PS(-7.17)R	19	3	846.079	0.15376
1008	Bradi2g45860.1|PACid:21808453	Bradi2g45860.1|PACid:21808453;Bradi2g45860.5|PACid:21808455;Bradi2g45860.6|PACid:21808454;Bradi2g45860.2|PACid:21808456	1	162.602	S130	9.2227e-28	191.26	_AFFDS(ph)ADWALGK_	AFFDS(1)ADWALGK	AFFDS(162.6)ADWALGK	5	2	704.303	0.25843
1009	Bradi2g46230.1|PACid:21807598	Bradi2g46230.1|PACid:21807598	0.997658	26.3545	S952	9.376e-18	167.89	_SNAAGTSSVS(ph)PLR_	SNAAGTSS(0.002)VS(0.998)PLR	S(-126.66)NAAGT(-62.7)S(-44.92)S(-26.35)VS(26.35)PLR	10	2	663.806	-1.0042
1010	Bradi2g46320.1|PACid:21804576	Bradi2g46320.1|PACid:21804576	0.987064	21.8358	S20	1.9964e-32	173.37	_EDCWS(ph)EGETSALVDSWGSR_	EDCWS(0.987)EGET(0.006)S(0.006)ALVDSWGSR	EDCWS(21.84)EGET(-21.84)S(-21.84)ALVDS(-78.13)WGS(-89.78)R	5	2	1125.94	-0.5366
1011	Bradi2g46320.1|PACid:21804576	Bradi2g46320.1|PACid:21804576	0.876434	6.54367	S143	0.000394662	83.039	_SPS(ph)PPS(ph)PAPPM(ox)ALPLPNYR_	S(0.442)PS(0.876)PPS(0.681)PAPPMALPLPNYR	S(-2.43)PS(6.54)PPS(2.43)PAPPMALPLPNY(-66.77)R	3	2	1082.98	0.75971
1013	Bradi2g46340.1|PACid:21808364	Bradi2g46340.1|PACid:21808364	0.918198	15.1592	S333	0.0083028	72.184	_LSTSCS(ph)EPNIANAFWR_	LS(0.026)T(0.028)S(0.028)CS(0.918)EPNIANAFWR	LS(-15.51)T(-15.16)S(-15.16)CS(15.16)EPNIANAFWR	6	2	966.919	0.43404
1014	Bradi2g46340.1|PACid:21808364	Bradi2g46340.1|PACid:21808364	0.968378	14.9122	S410	3.78124e-05	104.17	_S(ph)ISITPEIGDDIVR_	S(0.968)IS(0.031)ITPEIGDDIVR	S(14.91)IS(-14.91)IT(-34.14)PEIGDDIVR	1	2	797.89	-0.38896
1017	Bradi2g47000.1|PACid:21804102	Bradi2g47000.1|PACid:21804102	0.794959	5.88579	S682	0.000558205	80.975	_DLVAPFS(ph)PNTVHAPWDSR_	DLVAPFS(0.795)PNT(0.205)VHAPWDSR	DLVAPFS(5.89)PNT(-5.89)VHAPWDS(-43.55)R	7	2	1044.98	-0.093478
1018	Bradi2g47130.1|PACid:21806201	Bradi2g47130.1|PACid:21806201	1	84.687	S268	1.46455e-05	143.24	_AMEKNPVS(ph)PK_	AMEKNPVS(1)PK	AMEKNPVS(84.69)PK	8	2	590.775	0.11216
1021	Bradi2g47267.1|PACid:21808974	Bradi2g47267.1|PACid:21808974;Bradi2g47267.2|PACid:21808975	0.870667	8.28141	S515	9.28923e-21	133.65	_VETTSVHQTDNFSNIPSPIS(ph)GK_	VETTSVHQTDNFSNIPS(0.129)PIS(0.871)GK	VET(-82.35)T(-82.35)S(-82.35)VHQT(-83.4)DNFS(-68.56)NIPS(-8.28)PIS(8.28)GK	20	2	1219.57	0.61905
1022	Bradi2g47440.1|PACid:21805626	Bradi2g47440.1|PACid:21805626	0.840667	7.30679	S10	4.0532e-73	219.35	_(ac)MENGDETLAS(ph)PTAAAAAAAEK_	MENGDET(0.003)LAS(0.841)PT(0.156)AAAAAAAEK	MENGDET(-24.42)LAS(7.31)PT(-7.31)AAAAAAAEK	10	3	714.308	0.099782
1024	Bradi2g47850.1|PACid:21805824	Bradi2g47850.1|PACid:21805824	0.999872	41.9443	S417	0.0047906	90.685	_TTDAS(ph)PGAFR_	TTDAS(1)PGAFR	T(-41.94)T(-41.94)DAS(41.94)PGAFR	5	2	551.732	-0.19675
1027	Bradi2g48210.1|PACid:21804970	Bradi2g48210.1|PACid:21804970;Bradi2g48210.5|PACid:21804969;Bradi2g48210.2|PACid:21804972;Bradi2g48210.6|PACid:21804971	0.999416	32.3314	S427	1.71665e-12	120.9	_DIEHDLETPFS(ph)PALIGEK_	DIEHDLET(0.001)PFS(0.999)PALIGEK	DIEHDLET(-32.33)PFS(32.33)PALIGEK	11	2	1045.99	0.05617
1028	Bradi2g48650.1|PACid:21806894	Bradi2g48650.1|PACid:21806894	0.991946	20.9045	S118	2.79673e-07	136.3	_FQDLGS(ph)PETLQR_	FQDLGS(0.992)PET(0.008)LQR	FQDLGS(20.9)PET(-20.9)LQR	6	2	735.835	-0.13355
1030	Bradi2g49180.1|PACid:21806889	Bradi2g49180.1|PACid:21806889	0.999997	55.3247	S109	2.40369e-09	130.21	_DQTAISPLEVPS(ph)PK_	DQTAISPLEVPS(1)PK	DQT(-95.36)AIS(-55.32)PLEVPS(55.32)PK	12	2	781.379	-0.20693
1031	Bradi2g49180.1|PACid:21806889	Bradi2g49180.1|PACid:21806889	1	65.1965	S225	0.00239402	87.083	_EEDTVGPQEVPS(ph)PK_	EEDTVGPQEVPS(1)PK	EEDT(-65.2)VGPQEVPS(65.2)PK	12	2	796.348	-0.59348
1036	Bradi2g49790.1|PACid:21808241	Bradi2g49790.1|PACid:21808241	1	87.298	S129	0.00615924	87.298	_VAPMHVDS(ph)DR_	VAPMHVDS(1)DR	VAPMHVDS(87.3)DR	8	2	603.752	0.081362
1037	Bradi2g49800.1|PACid:21809331	Bradi2g49800.1|PACid:21809331	0.972657	15.5112	S77	0.0011066	76.733	_SRPVS(ph)PGAAPGEPFVCSFQK_	S(0.027)RPVS(0.973)PGAAPGEPFVCSFQK	S(-15.51)RPVS(15.51)PGAAPGEPFVCS(-62.16)FQK	5	2	1099.51	-0.78724
1038	Bradi2g49860.1|PACid:21808800	Bradi2g49860.1|PACid:21808800;Bradi2g49860.2|PACid:21808801	0.999922	41.3239	S230	0.00095343	97.463	_DLTNS(ph)PAHELSR_	DLTNS(1)PAHELSR	DLT(-41.32)NS(41.32)PAHELS(-53.87)R	5	2	710.317	-0.43718
1040	Bradi2g49912.1|PACid:21808231	Bradi2g49912.1|PACid:21808231	0.999995	52.6247	S91	0.000124514	131.83	_VTIASQLS(ph)DR_	VTIASQLS(1)DR	VT(-109.11)IAS(-52.62)QLS(52.62)DR	8	2	585.282	-0.31735
1041	Bradi2g50140.1|PACid:21805710	Bradi2g50140.1|PACid:21805710	0.94442	12.3025	S1039	0.00698979	98.033	_HLATFGS(ph)IR_	HLAT(0.056)FGS(0.944)IR	HLAT(-12.3)FGS(12.3)IR	7	2	541.263	-0.98626
1042	Bradi2g50450.1|PACid:21807957	Bradi2g50450.1|PACid:21807957	0.908368	11.324	S61	4.41238e-14	116.65	_TGGESSNPNPNPDPS(ph)PERPSLPLSEGQADR_	TGGESSNPNPNPDPS(0.908)PERPS(0.067)LPLS(0.025)EGQADR	T(-44.05)GGES(-46.6)S(-46.6)NPNPNPDPS(11.32)PERPS(-11.32)LPLS(-15.68)EGQADR	15	3	1061.47	0.1825
1043	Bradi2g50450.1|PACid:21807957	Bradi2g50450.1|PACid:21807957	0.999979	46.763	S81	0.000408432	128.81	_TLAS(ph)PQLLPR_	TLAS(1)PQLLPR	T(-46.76)LAS(46.76)PQLLPR	4	2	588.313	0.017959
1044	Bradi2g50526.1|PACid:21806040	Bradi2g50526.1|PACid:21806040	0.785309	10.1402	S56	9.3235e-14	138.73	_AAQDSPGTS(ph)SGSIVK_	AAQDSPGT(0.063)S(0.785)S(0.076)GS(0.076)IVK	AAQDS(-74.28)PGT(-10.98)S(10.14)S(-10.14)GS(-10.14)IVK	9	2	742.835	-0.098942
1050	Bradi2g50990.1|PACid:21808176	Bradi2g50990.1|PACid:21808176	0.99114	23.5694	S771	8.09873e-08	115.82	_LEVSPS(ph)VSTPISWVR_	LEVS(0.004)PS(0.991)VS(0.004)TPISWVR	LEVS(-23.57)PS(23.57)VS(-23.57)T(-38.48)PIS(-52.29)WVR	6	2	868.935	0.27937
1051	Bradi2g50990.1|PACid:21808176	Bradi2g50990.1|PACid:21808176	1	110.564	S919	9.60135e-25	161.35	_LPVDPAS(ph)S(ph)DDLAFANGK_	LPVDPAS(1)S(1)DDLAFANGK	LPVDPAS(110.56)S(110.56)DDLAFANGK	7	2	938.892	0.88549
1052	Bradi2g50990.1|PACid:21808176	Bradi2g50990.1|PACid:21808176	1	110.564	S920	9.60135e-25	161.35	_LPVDPAS(ph)S(ph)DDLAFANGK_	LPVDPAS(1)S(1)DDLAFANGK	LPVDPAS(110.56)S(110.56)DDLAFANGK	8	2	938.892	0.88549
1053	Bradi2g50990.1|PACid:21808176	Bradi2g50990.1|PACid:21808176	0.999993	51.3862	S6	1.02433e-70	234.85	_S(ph)PVGGAAAGDETIWKK_	S(1)PVGGAAAGDETIWKK	S(51.39)PVGGAAAGDET(-51.39)IWKK	1	2	833.895	0.52545
1055	Bradi2g51510.1|PACid:21805295	Bradi2g51510.1|PACid:21805295;Bradi2g51510.3|PACid:21805296;Bradi2g51510.2|PACid:21805297	0.924651	10.8922	S533	1.81176e-08	154.24	_LLLSQLS(ph)ASR_	LLLSQLS(0.925)AS(0.075)R	LLLS(-42.3)QLS(10.89)AS(-10.89)R	7	2	584.31	0.063406
1056	Bradi2g51580.1|PACid:21805265	Bradi2g51580.1|PACid:21805265	1	81.865	S395	0.0206323	81.865	_LAS(ph)PVQS(ph)IR_	LAS(1)PVQS(1)IR	LAS(81.87)PVQS(81.87)IR	3	2	565.754	-0.3662
1057	Bradi2g51580.1|PACid:21805265	Bradi2g51580.1|PACid:21805265	1	81.865	S399	0.0206323	81.865	_LAS(ph)PVQS(ph)IR_	LAS(1)PVQS(1)IR	LAS(81.87)PVQS(81.87)IR	7	2	565.754	-0.3662
1058	Bradi2g51580.1|PACid:21805265	Bradi2g51580.1|PACid:21805265	0.993773	22.5019	S128	0.0207215	90.15	_SNS(ph)GILSR_	S(0.006)NS(0.994)GILS(0.001)R	S(-22.5)NS(22.5)GILS(-31.91)R	3	2	457.211	0.092429
1059	Bradi2g51760.1|PACid:21804494	Bradi2g51760.1|PACid:21804494;Bradi2g51760.2|PACid:21804495	0.953658	14.0257	S638	0.00715907	68.129	_ADS(ph)PPTSLAGPIQGYEK_	ADS(0.954)PPT(0.038)S(0.009)LAGPIQGYEK	ADS(14.03)PPT(-14.03)S(-20.45)LAGPIQGY(-61.53)EK	3	2	905.917	1.0919
1062	Bradi2g51890.1|PACid:21803835	Bradi2g51890.1|PACid:21803835	0.995765	23.7131	S37	2.93194e-24	170.78	_LSAAQAATIQPSS(ph)PR_	LSAAQAATIQPS(0.004)S(0.996)PR	LS(-138.44)AAQAAT(-81.27)IQPS(-23.71)S(23.71)PR	13	2	789.388	0.3909
1063	Bradi2g52350.1|PACid:21803736	Bradi2g52350.1|PACid:21803736	0.881675	9.10543	S301	8.12756e-17	151.56	_GVYSYGGSS(ph)PSVKPK_	GVYSYGGS(0.108)S(0.882)PS(0.01)VKPK	GVY(-101.47)S(-44.21)Y(-50.02)GGS(-9.11)S(9.11)PS(-19.48)VKPK	9	2	796.871	-0.51674
1064	Bradi2g52362.1|PACid:21805616	Bradi2g52362.1|PACid:21805616;Bradi2g52362.2|PACid:21805615	0.882456	9.02044	S170	0.000567344	127.42	_RPASLSS(ph)PAR_	RPAS(0.007)LS(0.111)S(0.882)PAR	RPAS(-21.02)LS(-9.02)S(9.02)PAR	7	2	561.277	-0.22831
1067	Bradi2g53100.1|PACid:21807681	Bradi2g53100.1|PACid:21807681;Bradi2g53100.3|PACid:21807680;Bradi2g53100.2|PACid:21807682;Bradi2g53100.4|PACid:21807683	1	77.736	S195	5.59054e-12	171.85	_LGSFLQS(ph)PGR_	LGSFLQS(1)PGR	LGS(-77.74)FLQS(77.74)PGR	7	2	571.274	-0.14881
1071	Bradi2g53100.1|PACid:21807681	Bradi2g53100.1|PACid:21807681;Bradi2g53100.3|PACid:21807680;Bradi2g53100.2|PACid:21807682;Bradi2g53100.4|PACid:21807683	0.998196	27.435	S254	0.000659025	105.03	_NVS(ph)TENLQSHR_	NVS(0.998)T(0.002)ENLQSHR	NVS(27.43)T(-27.43)ENLQS(-56.08)HR	3	2	682.801	-0.11029
1072	Bradi2g53100.1|PACid:21807681	Bradi2g53100.1|PACid:21807681;Bradi2g53100.3|PACid:21807680;Bradi2g53100.2|PACid:21807682;Bradi2g53100.4|PACid:21807683	0.882171	8.79612	S341	1.33086e-10	148.68	_SIS(ph)SSASQSAPSR_	S(0.001)IS(0.882)S(0.116)S(0.001)ASQSAPSR	S(-31.61)IS(8.8)S(-8.8)S(-30.31)AS(-56.39)QS(-63.79)APS(-106.26)R	3	2	672.793	0.23845
1073	Bradi2g53220.1|PACid:21806407	Bradi2g53220.1|PACid:21806407;Bradi2g53220.3|PACid:21806406;Bradi3g38917.1|PACid:21826954	0.999975	46.0762	S84	0.000316648	101.39	_S(ph)IVGATLEVIQK_	S(1)IVGATLEVIQK	S(46.08)IVGAT(-46.08)LEVIQK	1	2	669.357	-0.10685
1074	Bradi2g53267.2|PACid:21808833	Bradi2g53267.2|PACid:21808833;Bradi2g53267.1|PACid:21808834	0.988927	19.509	S1871	0.00671595	103.83	_FAPS(ph)PVHTK_	FAPS(0.989)PVHT(0.011)K	FAPS(19.51)PVHT(-19.51)K	4	2	532.252	-0.31492
1075	Bradi2g53267.2|PACid:21808833	Bradi2g53267.2|PACid:21808833;Bradi2g53267.1|PACid:21808834	0.999986	47.9427	S1865	0.00529323	68.369	_TPSSLPLST(ph)PPPIAAIPS(ph)PK_	TPSS(0.001)LPLS(0.47)T(0.528)PPPIAAIPS(1)PK	T(-33.95)PS(-33.35)S(-25.91)LPLS(-0.51)T(0.51)PPPIAAIPS(47.94)PK	18	2	1066.03	-0.88435
1076	Bradi2g53340.3|PACid:21804327	Bradi2g53340.3|PACid:21804327;Bradi2g53340.2|PACid:21804328	0.999987	48.9125	S81	4.19013e-30	148	_AHGTAVGLPSDDDMGNS(ph)EVGHNALGAGR_	AHGTAVGLPSDDDMGNS(1)EVGHNALGAGR	AHGT(-78.74)AVGLPS(-48.91)DDDMGNS(48.91)EVGHNALGAGR	17	2	1393.1	0.84733
1077	Bradi2g54170.1|PACid:21804285	Bradi2g54170.1|PACid:21804285;Bradi2g54170.2|PACid:21804283;Bradi2g54170.3|PACid:21804284;Bradi2g54170.4|PACid:21804281;Bradi2g54170.5|PACid:21804282	1	68.2366	S335	2.69347e-05	110.8	_ALS(ph)IQRPAT(ph)PSK_	ALS(1)IQRPAT(0.932)PS(0.068)K	ALS(68.24)IQRPAT(11.38)PS(-11.38)K	3	2	714.836	-0.07915
1080	Bradi2g54190.1|PACid:21807011	Bradi2g54190.1|PACid:21807011;Bradi2g54190.2|PACid:21807012	0.999126	30.5886	S688	0.00414212	73.168	_FLGTSEMDPDSEPDS(ph)AR_	FLGTSEMDPDS(0.001)EPDS(0.999)AR	FLGT(-65.33)S(-61.32)EMDPDS(-30.59)EPDS(30.59)AR	15	2	967.38	-1.0826
1083	Bradi2g55497.1|PACid:21805137	Bradi2g55497.1|PACid:21805137;Bradi4g41930.1|PACid:21811552	0.965612	14.4852	S499	0.00186141	94.122	_NQTPKPPATGS(ph)P_	NQTPKPPAT(0.034)GS(0.966)P	NQT(-49.78)PKPPAT(-14.49)GS(14.49)P	11	2	637.792	-0.51967
1084	Bradi2g55697.1|PACid:21807954	Bradi2g55697.1|PACid:21807954	1	76.1359	S236	2.35463e-22	136.3	_AATWGQEALAAAAAAAS(ph)PGEAQEGEEK_	AATWGQEALAAAAAAAS(1)PGEAQEGEEK	AAT(-76.14)WGQEALAAAAAAAS(76.14)PGEAQEGEEK	17	3	889.064	-0.047342
1085	Bradi2g55697.1|PACid:21807954	Bradi2g55697.1|PACid:21807954	0.868186	8.18699	S36	1.05198e-06	100.39	_IGSS(ph)DEAAFSELNPIYER_	IGS(0.132)S(0.868)DEAAFSELNPIYER	IGS(-8.19)S(8.19)DEAAFS(-47.77)ELNPIY(-80.24)ER	4	2	1039.46	1.4614
1087	Bradi2g55720.1|PACid:21809576	Bradi2g55720.1|PACid:21809576	0.997861	23.6792	S19	0.0117031	78.69	_GRPT(ph)SPAGS(ph)PPLR_	GRPT(0.501)S(0.501)PAGS(0.998)PPLR	GRPT(0)S(0)PAGS(23.68)PPLR	9	2	726.823	-0.22409
1088	Bradi2g55720.1|PACid:21809576	Bradi2g55720.1|PACid:21809576	0.864491	8.04793	S116	1.68418e-06	101.9	_LSAS(ph)EPELCGAADELLR_	LS(0.136)AS(0.864)EPELCGAADELLR	LS(-8.05)AS(8.05)EPELCGAADELLR	4	2	955.932	-0.016981
1092	Bradi2g55760.1|PACid:21806524	Bradi2g55760.1|PACid:21806524	0.977479	16.3751	S14	6.2534e-28	151.45	_S(ph)PSAAAAAGAPFLSISVTDPVK_	S(0.977)PS(0.023)AAAAAGAPFLSISVTDPVK	S(16.38)PS(-16.38)AAAAAGAPFLS(-103.24)IS(-113.34)VT(-117.77)DPVK	1	2	1069.03	0.77515
1099	Bradi2g56267.1|PACid:21807140	Bradi2g56267.1|PACid:21807140	0.999166	30.7864	S158	4.11478e-08	115.5	_S(ph)AVGTPAYIAPEVLSR_	S(0.999)AVGT(0.001)PAYIAPEVLSR	S(30.79)AVGT(-30.79)PAY(-75.13)IAPEVLS(-94.32)R	1	2	855.927	0.072425
1100	Bradi2g56460.1|PACid:21808172	Bradi2g56460.1|PACid:21808172	0.999942	42.7113	S394	0.00137838	120.09	_LASIDS(ph)FDSR_	LASIDS(1)FDSR	LAS(-53.49)IDS(42.71)FDS(-42.71)R	6	2	595.758	0.11544
1101	Bradi2g56500.1|PACid:21809590	Bradi2g56500.1|PACid:21809590	1	44.1931	S618	0.00607383	84.365	_S(ph)LLPVIDFQIDR_	S(1)LLPVIDFQIDR	S(44.19)LLPVIDFQIDR	1	2	748.381	0.026236
1102	Bradi2g56530.2|PACid:21809568	Bradi2g56530.2|PACid:21809568	0.997295	25.666	S63	2.63767e-17	120.34	_KAEEPAATDAAEAEAEETGAVADDGGAIEATGS(ph)FK_	KAEEPAATDAAEAEAEETGAVADDGGAIEAT(0.003)GS(0.997)FK	KAEEPAAT(-114.57)DAAEAEAEET(-114.96)GAVADDGGAIEAT(-25.67)GS(25.67)FK	33	3	1153.84	-0.14043
1104	Bradi2g56682.1|PACid:21806976	Bradi2g56682.1|PACid:21806976	0.958739	13.7007	S41	0.000134336	65.899	_QAPEPEPLS(ph)EEEEDDFSGGVEAAPTEGISKPLADVLR_	QAPEPEPLS(0.959)EEEEDDFS(0.041)GGVEAAPTEGISKPLADVLR	QAPEPEPLS(13.7)EEEEDDFS(-13.7)GGVEAAPT(-34.36)EGIS(-46.92)KPLADVLR	9	3	1330.28	-1.235
1105	Bradi2g57567.1|PACid:21809176	Bradi2g57567.1|PACid:21809176	0.967835	14.7842	S455	0.00362605	70.114	_GGAAPPASVHGGGGGGS(ph)IR_	GGAAPPAS(0.032)VHGGGGGGS(0.968)IR	GGAAPPAS(-14.78)VHGGGGGGS(14.78)IR	17	2	821.378	-0.51163
1108	Bradi2g57657.1|PACid:21808390	Bradi2g57657.1|PACid:21808390	0.817666	6.55791	S615	0.0125289	67.685	_HLEDSS(ph)PVPESATTDK_	HLEDS(0.181)S(0.818)PVPESAT(0.001)TDK	HLEDS(-6.56)S(6.56)PVPES(-35.32)AT(-28.35)T(-34.83)DK	6	2	896.885	0.22641
1109	Bradi2g57657.1|PACid:21808390	Bradi2g57657.1|PACid:21808390	1	73.8867	S313	8.84291e-23	184.34	_VHES(ph)PVLS(ph)PQRK_	VHES(1)PVLS(1)PQRK	VHES(73.89)PVLS(73.89)PQRK	4	2	768.852	2.066
1110	Bradi2g57657.1|PACid:21808390	Bradi2g57657.1|PACid:21808390	1	73.8867	S317	8.84291e-23	184.34	_VHES(ph)PVLS(ph)PQRK_	VHES(1)PVLS(1)PQRK	VHES(73.89)PVLS(73.89)PQRK	8	2	768.852	2.066
1111	Bradi2g57800.1|PACid:21806009	Bradi2g57800.1|PACid:21806009	0.982923	17.6022	S161	0.00955509	88.495	_LSSQWS(ph)FSR_	LSSQWS(0.983)FS(0.017)R	LS(-66.03)S(-53.36)QWS(17.6)FS(-17.6)R	6	2	589.256	0.16219
1115	Bradi2g58697.1|PACid:21808555	Bradi2g58697.1|PACid:21808555	0.999992	51.1266	S1610	1.11838e-05	96.55	_FRGQS(ph)LPPPPPLPASFVPQSVGSNR_	FRGQS(1)LPPPPPLPASFVPQSVGSNR	FRGQS(51.13)LPPPPPLPAS(-51.13)FVPQS(-65.68)VGS(-78.48)NR	5	3	904.793	-0.11488
1116	Bradi2g58770.1|PACid:21807931	Bradi2g58770.1|PACid:21807931	0.874342	8.42491	S206	0.0058549	80.746	_FNHPELFNAVASS(ph)R_	FNHPELFNAVAS(0.126)S(0.874)R	FNHPELFNAVAS(-8.42)S(8.42)R	13	2	834.88	0.95576
1117	Bradi2g58770.1|PACid:21807931	Bradi2g58770.1|PACid:21807931	1	79.8123	S286	2.55932e-10	137.8	_LQS(ph)PGAQQNYGTYR_	LQS(1)PGAQQNYGTYR	LQS(79.81)PGAQQNY(-79.81)GT(-84.4)Y(-99.33)R	3	2	831.867	0.32574
1119	Bradi2g58860.1|PACid:21809000	Bradi2g58860.1|PACid:21809000	1	98.1947	S725	4.69978e-41	185.85	_GAS(ph)LNEPASSDPQDQVQK_	GAS(1)LNEPASSDPQDQVQK	GAS(98.19)LNEPAS(-98.19)S(-104.85)DPQDQVQK	3	2	975.926	0.073879
1120	Bradi2g58860.1|PACid:21809000	Bradi2g58860.1|PACid:21809000	0.999994	52.3345	S165	8.67377e-43	203.27	_NFS(ph)DLTVWSDDNKEK_	NFS(1)DLTVWSDDNKEK	NFS(52.33)DLT(-52.33)VWS(-72.28)DDNKEK	3	2	939.401	0.20708
1121	Bradi2g58860.1|PACid:21809000	Bradi2g58860.1|PACid:21809000	0.999543	33.5063	S44	5.81565e-09	128.22	_SAVAGAGASSAS(ph)PR_	SAVAGAGASSAS(1)PR	S(-100.13)AVAGAGAS(-49.72)S(-33.51)AS(33.51)PR	12	2	634.785	-0.30833
1122	Bradi2g58950.1|PACid:21803004	Bradi2g58950.1|PACid:21803004	0.898429	9.46715	S15	0.0207597	68.893	_DLGFPS(ph)SPPLK_	DLGFPS(0.898)S(0.102)PPLK	DLGFPS(9.47)S(-9.47)PPLK	6	2	619.297	-0.35958
1128	Bradi2g59247.1|PACid:21803177	Bradi2g59247.1|PACid:21803177	1	64.2245	S612	0.0248509	66.004	_NNS(ph)WFLLPEPEK_	NNS(1)WFLLPEPEK	NNS(64.22)WFLLPEPEK	3	2	777.355	1.3395
1129	Bradi2g59247.1|PACid:21803177	Bradi2g59247.1|PACid:21803177	1	136.963	S1166	8.99739e-49	200.45	_NWS(ph)DANGQLQNSLIEASR_	NWS(1)DANGQLQNSLIEASR	NWS(136.96)DANGQLQNS(-136.96)LIEAS(-161.09)R	3	2	1041.97	-0.045666
1132	Bradi2g59247.1|PACid:21803177	Bradi2g59247.1|PACid:21803177	0.999973	45.7554	S1078	0.0413024	114.78	_SLS(ph)LHER_	SLS(1)LHER	S(-45.76)LS(45.76)LHER	3	2	461.213	0.10832
1137	Bradi2g59510.1|PACid:21809062	Bradi2g59510.1|PACid:21809062	0.822984	6.79026	S29	0.0246855	61.181	_SGSST(ph)GSTSPGGVS(ph)PSHHR_	S(0.044)GS(0.056)S(0.295)T(0.34)GS(0.078)T(0.089)S(0.1)PGGVS(0.823)PS(0.175)HHR	S(-9.05)GS(-7.94)S(-0.64)T(0.64)GS(-6.41)T(-5.86)S(-5.31)PGGVS(6.79)PS(-6.79)HHR	14	2	971.378	1.8793
1138	Bradi2g59510.1|PACid:21809062	Bradi2g59510.1|PACid:21809062	0.999783	36.64	S132	0.0355664	78.516	_SPS(ph)PALGR_	SPS(1)PALGR	S(-36.64)PS(36.64)PALGR	3	2	432.702	0.20212
1140	Bradi2g60150.2|PACid:21805003	Bradi2g60150.2|PACid:21805003	1	78.1235	S184	9.29757e-96	243.18	_VGPLPQEQISAVVTDIPS(ph)PVR_	VGPLPQEQISAVVTDIPS(1)PVR	VGPLPQEQIS(-142.9)AVVT(-78.12)DIPS(78.12)PVR	18	2	1141.59	-0.33026
1143	Bradi2g60910.1|PACid:21809045	Bradi2g60910.1|PACid:21809045	0.969558	19.9398	S899	0.0245372	45.253	_DAVVDEVPS(ph)EGDGAEPEAPEEQTTEHVGEVTFSYDR_	DAVVDEVPS(0.97)EGDGAEPEAPEEQT(0.01)T(0.01)EHVGEVT(0.004)FS(0.004)Y(0.004)DR	DAVVDEVPS(19.94)EGDGAEPEAPEEQT(-19.94)T(-19.94)EHVGEVT(-24.38)FS(-24.17)Y(-24.38)DR	9	3	1324.23	0.22842
1146	Bradi2g60910.1|PACid:21809045	Bradi2g60910.1|PACid:21809045	0.832181	7.14667	S789	0.00485251	69.935	_QANDSRPASS(ph)GDGGPTQR_	QANDS(0.007)RPAS(0.161)S(0.832)GDGGPTQR	QANDS(-20.6)RPAS(-7.15)S(7.15)GDGGPT(-42.35)QR	10	2	940.898	0.1849
1147	Bradi2g61190.1|PACid:21803689	Bradi2g61190.1|PACid:21803689	0.974872	18.8981	S6	0.0312654	63.091	_MAAAAS(ph)HVSTAR_	MAAAAS(0.975)HVS(0.013)T(0.013)AR	MAAAAS(18.9)HVS(-18.9)T(-18.9)AR	6	2	626.779	-0.35056
1148	Bradi2g61310.1|PACid:21803775	Bradi2g61310.1|PACid:21803775	0.867282	8.15231	S93	0.010158	79.693	_EIVTS(ph)PGPER_	EIVT(0.133)S(0.867)PGPER	EIVT(-8.15)S(8.15)PGPER	5	2	582.768	0.13476
1149	Bradi2g61380.1|PACid:21806817	Bradi2g61380.1|PACid:21806817	0.818967	6.55508	S187	0.00827372	88.282	_ASS(ph)PIKPPPPPPKR_	AS(0.181)S(0.819)PIKPPPPPPKR	AS(-6.56)S(6.56)PIKPPPPPPKR	3	2	774.919	-0.37799
1151	Bradi2g61380.1|PACid:21806817	Bradi2g61380.1|PACid:21806817	1	86.6702	S267	0.0243897	86.67	_RPDPS(ph)PVR_	RPDPS(1)PVR	RPDPS(86.67)PVR	5	2	502.24	-0.28416
1152	Bradi2g61380.1|PACid:21806817	Bradi2g61380.1|PACid:21806817	1	110.807	S278	0.0440481	110.81	_RPGS(ph)PIR_	RPGS(1)PIR	RPGS(110.81)PIR	4	2	431.718	0.28102
1153	Bradi2g61380.1|PACid:21806817	Bradi2g61380.1|PACid:21806817	0.863435	8.00889	S248	0.0281214	83.948	_RPS(ph)DPSPR_	RPS(0.863)DPS(0.137)PR	RPS(8.01)DPS(-8.01)PR	3	2	496.221	-0.18024
1154	Bradi5g10170.1|PACid:21824197	Bradi5g10170.1|PACid:21824197;Bradi3g43060.1|PACid:21828329;Bradi2g61560.1|PACid:21806896	1	84.8919	S156	4.90068e-06	126.76	_GGAPAEFQPS(ph)FR_	GGAPAEFQPS(1)FR	GGAPAEFQPS(84.89)FR	10	2	672.293	0.063641
1155	Bradi2g61842.1|PACid:21806451	Bradi2g61842.1|PACid:21806451	0.938043	14.7062	S1162	0.0114722	74.678	_VTEPSPSFPS(ph)PSPR_	VTEPS(0.001)PS(0.029)FPS(0.938)PS(0.032)PR	VT(-53.52)EPS(-29.59)PS(-15.07)FPS(14.71)PS(-14.71)PR	10	2	782.856	-0.13549
1157	Bradi2g62680.1|PACid:21808710	Bradi2g62680.1|PACid:21808710	0.997377	26.4959	S489	2.24725e-12	124.29	_DADS(ph)LETVGGSNLPDEK_	DADS(0.997)LET(0.002)VGGSNLPDEK	DADS(26.5)LET(-26.5)VGGS(-34.1)NLPDEK	4	2	913.888	0.17464
1161	Bradi3g00280.1|PACid:21829679	Bradi3g00280.1|PACid:21829679	0.999417	32.6745	S97	1.10573e-05	136.7	_LSNS(ph)FLTNS(ph)FR_	LS(0.001)NS(0.999)FLT(0.002)NS(0.998)FR	LS(-32.67)NS(32.67)FLT(-26.48)NS(26.48)FR	4	2	723.297	0.0079154
1162	Bradi3g00280.1|PACid:21829679	Bradi3g00280.1|PACid:21829679	0.997754	26.4784	S102	1.10573e-05	136.7	_LSNS(ph)FLTNS(ph)FR_	LS(0.001)NS(0.999)FLT(0.002)NS(0.998)FR	LS(-32.67)NS(32.67)FLT(-26.48)NS(26.48)FR	9	2	723.297	0.0079154
1164	Bradi3g00697.1|PACid:21827848	Bradi3g00697.1|PACid:21827848	0.870214	8.26398	S665	4.12388e-06	127.56	_AAS(ph)SELLDAVVK_	AAS(0.87)S(0.13)ELLDAVVK	AAS(8.26)S(-8.26)ELLDAVVK	3	2	641.818	0.013136
1165	Bradi3g00697.1|PACid:21827848	Bradi3g00697.1|PACid:21827848	0.962316	14.0972	S282	2.6482e-05	97.502	_DKAPTPES(ph)PSPAANAAANYFK_	DKAPTPES(0.962)PS(0.037)PAANAAANYFK	DKAPT(-36.41)PES(14.1)PS(-14.1)PAANAAANY(-58.51)FK	8	3	743.007	-0.11663
1166	Bradi3g00697.1|PACid:21827848	Bradi3g00697.1|PACid:21827848	0.999949	42.9171	S418	1.19874e-08	124.62	_S(ph)QEAATAASSFFER_	S(1)QEAATAASSFFER	S(42.92)QEAAT(-42.92)AAS(-83.08)S(-83.08)FFER	1	2	791.333	0.080455
1167	Bradi3g00792.1|PACid:21831676	Bradi3g00792.1|PACid:21831676	0.987357	18.9261	S47	7.79201e-05	89.261	_GVSGLS(ph)LADEDEPAPVR_	GVS(0.013)GLS(0.987)LADEDEPAPVR	GVS(-18.93)GLS(18.93)LADEDEPAPVR	6	2	896.412	-0.51303
1168	Bradi3g01080.1|PACid:21830983	Bradi3g01080.1|PACid:21830983	0.811274	9.43522	S42	0.00889459	74.611	_RAPPSPSPSSAS(ph)R_	RAPPS(0.003)PS(0.076)PS(0.092)S(0.017)AS(0.811)R	RAPPS(-24.38)PS(-10.28)PS(-9.44)S(-16.71)AS(9.44)R	12	2	688.82	-0.24803
1169	Bradi3g01080.1|PACid:21830983	Bradi3g01080.1|PACid:21830983	0.999322	31.6833	S597	6.53609e-13	159.5	_SLENLFGS(ph)NAQR_	S(0.001)LENLFGS(0.999)NAQR	S(-31.68)LENLFGS(31.68)NAQR	8	2	708.319	-0.13121
1170	Bradi3g01080.1|PACid:21830983	Bradi3g01080.1|PACid:21830983	0.963452	14.2097	S50	9.6015e-05	73.13	_S(ph)LGGQQQAGPETDEAALDNPDLGPFLLK_	S(0.963)LGGQQQAGPET(0.037)DEAALDNPDLGPFLLK	S(14.21)LGGQQQAGPET(-14.21)DEAALDNPDLGPFLLK	1	3	987.801	-0.37563
1171	Bradi3g01150.1|PACid:21832401	Bradi3g01150.1|PACid:21832401	0.857691	7.801	S23	7.5107e-05	88.071	_SHAAVAPPPPEGDGGGS(ph)SPGK_	SHAAVAPPPPEGDGGGS(0.858)S(0.142)PGK	S(-60.13)HAAVAPPPPEGDGGGS(7.8)S(-7.8)PGK	17	2	976.431	-0.31356
1172	Bradi3g01297.1|PACid:21826879	Bradi3g01297.1|PACid:21826879	0.79283	8.83882	S2124	0.023857	67.153	_VGPLS(ph)PTNTGR_	VGPLS(0.793)PT(0.104)NT(0.104)GR	VGPLS(8.84)PT(-8.84)NT(-8.84)GR	5	2	589.782	-0.095849
1173	Bradi3g01310.1|PACid:21829540	Bradi3g01310.1|PACid:21829540	0.979006	17.3779	S32	0.00351547	79.568	_M(ox)FESNPYFAVNAGS(ph)PLDPSKR_	MFESNPY(0.003)FAVNAGS(0.979)PLDPS(0.018)KR	MFES(-38.72)NPY(-25.2)FAVNAGS(17.38)PLDPS(-17.38)KR	14	3	808.363	-0.01181
1174	Bradi3g01340.3|PACid:21833680	Bradi3g01340.3|PACid:21833680;Bradi3g01340.4|PACid:21833679;Bradi3g01340.2|PACid:21833681	0.827021	9.49428	S1081	1.39847e-05	118.76	_FDPATTNTS(ph)SPR_	FDPAT(0.001)T(0.007)NT(0.093)S(0.827)S(0.072)PR	FDPAT(-29.55)T(-20.51)NT(-9.49)S(9.49)S(-10.61)PR	9	2	687.29	1.0695
1175	Bradi3g01570.1|PACid:21827976	Bradi3g01570.1|PACid:21827976	0.99474	22.8293	S19	0.00117772	85.988	_IEKPSFPTQGGGFS(ph)PK_	IEKPSFPT(0.005)QGGGFS(0.995)PK	IEKPS(-41.26)FPT(-22.83)QGGGFS(22.83)PK	14	2	878.919	-0.50753
1176	Bradi3g01960.1|PACid:21830868	Bradi3g01960.1|PACid:21830868	0.999982	47.5434	S94	3.72025e-05	76.208	_AVDVTGPDGSFVQGGGGGGGGGGGGFGS(ph)R_	AVDVTGPDGSFVQGGGGGGGGGGGGFGS(1)R	AVDVT(-70.55)GPDGS(-47.54)FVQGGGGGGGGGGGGFGS(47.54)R	28	3	835.026	0.29737
1177	Bradi3g01960.1|PACid:21830868	Bradi3g01960.1|PACid:21830868	0.837262	7.11374	S37	7.88841e-21	134.87	_GFGFISPDDGGEDLFVHQS(ph)SIK_	GFGFISPDDGGEDLFVHQS(0.837)S(0.163)IK	GFGFIS(-60.28)PDDGGEDLFVHQS(7.11)S(-7.11)IK	19	2	1216.54	0.0079108
1178	Bradi3g01960.1|PACid:21830868	Bradi3g01960.1|PACid:21830868	0.999742	35.8753	S114	1.46573e-05	90.718	_GGDGS(ph)GGYGGGWGGGGGAR_	GGDGS(1)GGYGGGWGGGGGAR	GGDGS(35.88)GGY(-35.88)GGGWGGGGGAR	5	2	809.805	0.0012533
1179	Bradi3g02087.1|PACid:21832516	Bradi3g02087.1|PACid:21832516	0.976995	16.3921	S119	5.32369e-20	159.4	_LADLAASCS(ph)PGSQFNR_	LADLAAS(0.001)CS(0.977)PGS(0.022)QFNR	LADLAAS(-32.24)CS(16.39)PGS(-16.39)QFNR	9	2	887.385	-0.48384
1180	Bradi3g02227.1|PACid:21831576	Bradi3g02227.1|PACid:21831576	0.994158	22.3092	S656	0.00225478	102.53	_REAS(ph)PGYDRPR_	REAS(0.994)PGY(0.006)DRPR	REAS(22.31)PGY(-22.31)DRPR	4	2	692.312	-0.19013
1181	Bradi3g02227.1|PACid:21831576	Bradi3g02227.1|PACid:21831576	0.99999	49.9284	S615	0.0456837	94.692	_ERGS(ph)PDYGK_	ERGS(1)PDYGK	ERGS(49.93)PDY(-49.93)GK	4	2	544.724	0.057699
1183	Bradi3g02227.1|PACid:21831576	Bradi3g02227.1|PACid:21831576	0.999501	35.9582	S483	0.0197608	77.662	_S(ph)PTSVKPTK_	S(1)PTSVKPTK	S(35.96)PT(-35.96)S(-36.26)VKPT(-50.18)K	1	2	512.757	-0.61659
1186	Bradi3g02910.1|PACid:21829558	Bradi3g02910.1|PACid:21829558	0.999772	36.4267	S2558	7.86247e-43	195.6	_FSNDTDDLES(ph)PLSTR_	FSNDTDDLES(1)PLSTR	FS(-122.31)NDT(-92.97)DDLES(36.43)PLS(-36.43)T(-61.35)R	10	2	888.87	-0.58879
1188	Bradi3g03250.1|PACid:21829797	Bradi3g03250.1|PACid:21829797;Bradi3g03250.2|PACid:21829798	0.7832	5.57856	S831	1.75823e-06	101.53	_LASNS(ph)FNAAQATFGDLR_	LAS(0.217)NS(0.783)FNAAQATFGDLR	LAS(-5.58)NS(5.58)FNAAQAT(-45.78)FGDLR	5	2	931.925	0.025878
1189	Bradi3g03330.1|PACid:21832618	Bradi3g03330.1|PACid:21832618	0.995102	23.1051	S792	1.30977e-11	129.93	_M(ox)RPAS(ph)PSAPEHEISR_	MRPAS(0.995)PS(0.005)APEHEISR	MRPAS(23.11)PS(-23.11)APEHEIS(-45.21)R	5	2	880.893	-0.88571
1191	Bradi3g03850.1|PACid:21828429	Bradi3g03850.1|PACid:21828429	1	80.5802	S208	3.38693e-12	120.77	_AGGGS(ph)DEEHATSPTHSR_	AGGGS(1)DEEHATSPTHSR	AGGGS(80.58)DEEHAT(-80.58)S(-86.56)PT(-80.58)HS(-96.47)R	5	2	888.353	-0.56766
1192	Bradi3g03850.1|PACid:21828429	Bradi3g03850.1|PACid:21828429	1	94.2137	S227	1.19098e-13	116.2	_DADFAAS(ph)ADDDDDNDVQWATDTSAEAAK_	DADFAAS(1)ADDDDDNDVQWATDTSAEAAK	DADFAAS(94.21)ADDDDDNDVQWAT(-94.21)DT(-101)S(-103.93)AEAAK	7	2	1505.57	-0.32365
1193	Bradi3g03850.1|PACid:21828429	Bradi3g03850.1|PACid:21828429	0.894099	9.26484	S451	4.41541e-35	182.7	_NAKPVVEWLQSAES(ph)DEE_	NAKPVVEWLQS(0.106)AES(0.894)DEE	NAKPVVEWLQS(-9.26)AES(9.26)DEE	14	3	670.961	0.34688
1194	Bradi3g03990.1|PACid:21828540	Bradi3g03990.1|PACid:21828540	1	77.82	S12	8.40048e-11	122.75	_S(ph)DDEDNYEEYIPVAK_	S(1)DDEDNYEEYIPVAK	S(77.82)DDEDNY(-77.82)EEY(-90.04)IPVAK	1	2	933.869	0.11503
1195	Bradi3g04500.1|PACid:21831254	Bradi3g04500.1|PACid:21831254	0.999929	44.0102	S666	1.68864e-08	121.76	_AIS(ph)LPTESGS(ph)PVAK_	AIS(1)LPT(0.042)ES(0.179)GS(0.779)PVAK	AIS(44.01)LPT(-12.65)ES(-6.39)GS(6.39)PVAK	3	2	758.838	0.10218
1196	Bradi3g04500.1|PACid:21831254	Bradi3g04500.1|PACid:21831254	0.778999	6.39392	S673	1.68864e-08	121.76	_AIS(ph)LPTESGS(ph)PVAK_	AIS(1)LPT(0.042)ES(0.179)GS(0.779)PVAK	AIS(44.01)LPT(-12.65)ES(-6.39)GS(6.39)PVAK	10	2	758.838	0.10218
1197	Bradi3g04500.1|PACid:21831254	Bradi3g04500.1|PACid:21831254	1	69.3942	S195	0.00554751	90.367	_KGS(ph)FNGIGVEASGR_	KGS(1)FNGIGVEASGR	KGS(69.39)FNGIGVEAS(-69.39)GR	3	2	729.84	0.43929
1198	Bradi3g04650.1|PACid:21828891	Bradi3g04650.1|PACid:21828891;Bradi3g04650.3|PACid:21828892;Bradi3g04650.2|PACid:21828893	0.890977	9.12384	S258	0.00230714	72.585	_GANEEVSS(ph)VHADEDLNGSYER_	GANEEVS(0.109)S(0.891)VHADEDLNGSYER	GANEEVS(-9.12)S(9.12)VHADEDLNGS(-50.28)Y(-65.18)ER	8	2	1179.48	-0.07193
1200	Bradi3g05697.2|PACid:21829287	Bradi3g05697.2|PACid:21829287;Bradi3g05697.1|PACid:21829288	1	72.4009	S11	0.000635505	96.591	_PTGVQAPEAS(ph)PGR_	PTGVQAPEAS(1)PGR	PT(-72.4)GVQAPEAS(72.4)PGR	10	2	673.809	0.016015
1201	Bradi5g20890.1|PACid:21824151	Bradi3g05697.2|PACid:21829287;Bradi3g05697.1|PACid:21829288;Bradi3g40640.1|PACid:21829097;Bradi5g20890.1|PACid:21824151	1	125.737	S56	4.62589e-22	125.74	_QAALVLNAS(ph)R_	QAALVLNAS(1)R	QAALVLNAS(125.74)R	9	2	561.787	0.12958
1202	Bradi3g05830.1|PACid:21828792	Bradi3g05830.1|PACid:21828792	0.893404	9.23647	S623	1.52245e-06	99.891	_YAVS(ph)DSPEAPLVVATPM(ox)K_	YAVS(0.893)DS(0.107)PEAPLVVATPMK	Y(-40.38)AVS(9.24)DS(-9.24)PEAPLVVAT(-58.38)PMK	4	2	985.963	-0.025091
1203	Bradi3g05830.1|PACid:21828792	Bradi3g05830.1|PACid:21828792	0.817462	6.51372	S71	4.34816e-13	119.87	_YSEPIS(ph)PNPSPNPNPSANAAALNAVK_	YSEPIS(0.817)PNPS(0.182)PNPNPSANAAALNAVK	Y(-50.15)S(-40.88)EPIS(6.51)PNPS(-6.51)PNPNPS(-43.86)ANAAALNAVK	6	3	900.76	-0.25799
1204	Bradi3g05890.1|PACid:21832850	Bradi3g05890.1|PACid:21832850	0.99995	43.0098	S330	0.0329982	69.979	_S(ph)T(ph)NPIQITQR_	S(1)T(1)NPIQITQR	S(43.01)T(34.76)NPIQIT(-34.76)QR	1	2	659.284	-0.90134
1209	Bradi3g06556.1|PACid:21833244	Bradi3g06556.1|PACid:21833244	1	120.09	S166	7.51932e-05	135.86	_VPAAGPS(ph)PPR_	VPAAGPS(1)PPR	VPAAGPS(120.09)PPR	7	2	514.75	0.56795
1213	Bradi3g07430.1|PACid:21832697	Bradi3g07430.1|PACid:21832697	0.981897	18.0658	S75	2.74167e-06	96.903	_S(ph)VSSISTAAQSSDQHGAGSSSNPK_	S(0.982)VS(0.015)S(0.003)ISTAAQSSDQHGAGSSSNPK	S(18.07)VS(-18.07)S(-25.81)IS(-39.96)T(-39.96)AAQS(-63.35)S(-74.96)DQHGAGS(-84.03)S(-79.88)S(-79.88)NPK	1	2	1185.51	0.27565
1214	Bradi3g07540.1|PACid:21831525	Bradi3g07540.1|PACid:21831525	1	86.6376	S32	1.1287e-22	98.491	_EGM(ox)ES(ph)DDEIGM(ox)VPELGLEPGGPSTSGR_	EGMES(1)DDEIGMVPELGLEPGGPSTSGR	EGMES(86.64)DDEIGMVPELGLEPGGPS(-86.64)T(-86.64)S(-86.71)GR	5	3	953.396	-0.28521
1215	Bradi3g07637.2|PACid:21833024	Bradi3g07637.2|PACid:21833024;Bradi3g07637.4|PACid:21833025;Bradi3g07637.5|PACid:21833026;Bradi3g07637.1|PACid:21833027;Bradi3g07637.3|PACid:21833028;Bradi3g07637.6|PACid:21833029	1	99.815	S634	2.70685e-05	144.77	_AVS(ph)PPNHGR_	AVS(1)PPNHGR	AVS(99.82)PPNHGR	3	2	507.729	0.54031
1216	Bradi3g07637.2|PACid:21833024	Bradi3g07637.2|PACid:21833024;Bradi3g07637.4|PACid:21833025;Bradi3g07637.5|PACid:21833026;Bradi3g07637.1|PACid:21833027;Bradi3g07637.3|PACid:21833028;Bradi3g07637.6|PACid:21833029	1	69.2593	S821	2.70374e-29	179.81	_GLVSYGDGS(ph)PDS(ph)AGK_	GLVSYGDGS(1)PDS(1)AGK	GLVS(-75.55)Y(-69.26)GDGS(69.26)PDS(114.77)AGK	9	2	785.297	-0.09407
1217	Bradi3g07637.2|PACid:21833024	Bradi3g07637.2|PACid:21833024;Bradi3g07637.4|PACid:21833025;Bradi3g07637.5|PACid:21833026;Bradi3g07637.1|PACid:21833027;Bradi3g07637.3|PACid:21833028;Bradi3g07637.6|PACid:21833029	1	114.769	S824	2.70374e-29	179.81	_GLVSYGDGS(ph)PDS(ph)AGK_	GLVSYGDGS(1)PDS(1)AGK	GLVS(-75.55)Y(-69.26)GDGS(69.26)PDS(114.77)AGK	12	2	785.297	-0.09407
1218	Bradi3g07637.2|PACid:21833024	Bradi3g07637.2|PACid:21833024;Bradi3g07637.4|PACid:21833025;Bradi3g07637.5|PACid:21833026;Bradi3g07637.1|PACid:21833027;Bradi3g07637.3|PACid:21833028;Bradi3g07637.6|PACid:21833029	1	107.055	S447	0.0444354	107.06	_RLAS(ph)PS(ph)PVR_	RLAS(1)PS(1)PVR	RLAS(107.06)PS(107.06)PVR	4	2	571.76	-0.13336
1219	Bradi3g07637.2|PACid:21833024	Bradi3g07637.2|PACid:21833024;Bradi3g07637.4|PACid:21833025;Bradi3g07637.5|PACid:21833026;Bradi3g07637.1|PACid:21833027;Bradi3g07637.3|PACid:21833028;Bradi3g07637.6|PACid:21833029	1	107.055	S449	0.0444354	107.06	_RLAS(ph)PS(ph)PVR_	RLAS(1)PS(1)PVR	RLAS(107.06)PS(107.06)PVR	6	2	571.76	-0.13336
1220	Bradi3g07637.2|PACid:21833024	Bradi3g07637.2|PACid:21833024;Bradi3g07637.4|PACid:21833025;Bradi3g07637.5|PACid:21833026;Bradi3g07637.1|PACid:21833027;Bradi3g07637.3|PACid:21833028;Bradi3g07637.6|PACid:21833029	1	67.9808	S749	0.0195497	93.262	_S(ph)PPAGRPR_	S(1)PPAGRPR	S(67.98)PPAGRPR	1	2	459.221	0.040943
1221	Bradi3g07840.1|PACid:21833692	Bradi3g07840.1|PACid:21833692;Bradi3g07840.2|PACid:21833693	0.999934	41.7821	S186	6.76797e-08	109.54	_GDHDHPVETHNMDS(ph)DNDR_	GDHDHPVETHNMDS(1)DNDR	GDHDHPVET(-41.78)HNMDS(41.78)DNDR	14	2	1085.9	0.52548
1224	Bradi3g07910.1|PACid:21828294	Bradi3g07910.1|PACid:21828294;Bradi3g07910.2|PACid:21828295	0.999973	45.9604	S186	0.0268684	86.114	_S(ph)PGYDQSDYKK_	S(1)PGYDQSDYKK	S(45.96)PGY(-45.96)DQS(-57.75)DY(-75.93)KK	1	2	684.279	-0.1434
1225	Bradi3g07910.1|PACid:21828294	Bradi3g07910.1|PACid:21828294;Bradi3g07910.2|PACid:21828295	0.998143	27.7851	S156	0.00083941	100.69	_S(ph)PPYNESYSDRR_	S(0.998)PPY(0.002)NESYSDRR	S(27.79)PPY(-27.79)NES(-40.29)Y(-50.92)S(-40.29)DRR	1	2	775.817	-0.5156
1227	Bradi3g07980.1|PACid:21827181	Bradi3g07980.1|PACid:21827181;Bradi3g07980.2|PACid:21827182	0.98724	15.8755	S60	2.14117e-21	140.41	_DDGGGDVVVT(ph)SPLAS(ph)PGRPLEK_	DDGGGDVVVT(0.506)S(0.506)PLAS(0.987)PGRPLEK	DDGGGDVVVT(0)S(0)PLAS(15.88)PGRPLEK	15	3	776.017	-0.035069
1229	Bradi3g08317.1|PACid:21830179	Bradi3g08317.1|PACid:21830179	0.875155	8.57158	S52	0.00047306	94.122	_S(ph)NSSWSRPPAAAVQR_	S(0.875)NS(0.122)S(0.003)WSRPPAAAVQR	S(8.57)NS(-8.57)S(-24.64)WS(-35.61)RPPAAAVQR	1	2	847.394	-0.045346
1230	Bradi3g08317.1|PACid:21830179	Bradi3g08317.1|PACid:21830179	0.976009	16.094	S72	2.28533e-06	117.07	_S(ph)VSGGPTPGLNLR_	S(0.976)VS(0.024)GGPTPGLNLR	S(16.09)VS(-16.09)GGPT(-68.22)PGLNLR	1	2	667.827	1.1631
1231	Bradi3g08380.1|PACid:21829264	Bradi3g08380.1|PACid:21829264	0.929309	11.188	S164	2.62739e-08	117.37	_IFVGGLPAS(ph)LSEDDLR_	IFVGGLPAS(0.929)LS(0.071)EDDLR	IFVGGLPAS(11.19)LS(-11.19)EDDLR	9	2	884.929	-0.28178
1232	Bradi3g08400.1|PACid:21829247	Bradi3g08400.1|PACid:21829247;Bradi3g08400.2|PACid:21829248	1	47.0904	S83	6.80094e-15	125.98	_S(ph)PDDRPEPAAAQQPLPLEWR_	S(1)PDDRPEPAAAQQPLPLEWR	S(47.09)PDDRPEPAAAQQPLPLEWR	1	2	1177.05	0.33558
1236	Bradi3g08660.1|PACid:21830345	Bradi3g08660.1|PACid:21830345	1	70.9358	S1031	1.06298e-25	162.41	_AAWS(ph)GGEEDSGNFVAHPV_	AAWS(1)GGEEDSGNFVAHPV	AAWS(70.94)GGEEDS(-70.94)GNFVAHPV	4	2	955.391	0.95722
1237	Bradi3g09170.1|PACid:21832559	Bradi3g09170.1|PACid:21832559;Bradi3g09170.2|PACid:21832560	0.999899	39.4672	S478	0.00332552	96.015	_ALS(ph)LPS(ph)SPHR_	ALS(1)LPS(0.895)S(0.105)PHR	ALS(39.47)LPS(9.31)S(-9.31)PHR	3	2	612.762	0.49777
1238	Bradi3g09170.1|PACid:21832559	Bradi3g09170.1|PACid:21832559;Bradi3g09170.2|PACid:21832560	0.895174	9.31388	S481	0.00332552	96.015	_ALS(ph)LPS(ph)SPHR_	ALS(1)LPS(0.895)S(0.105)PHR	ALS(39.47)LPS(9.31)S(-9.31)PHR	6	2	612.762	0.49777
1239	Bradi3g09170.1|PACid:21832559	Bradi3g09170.1|PACid:21832559;Bradi3g09170.2|PACid:21832560	0.999358	31.9209	S400	0.00424624	83.692	_S(ph)ISIAPEIGDDFAR_	S(0.999)IS(0.001)IAPEIGDDFAR	S(31.92)IS(-31.92)IAPEIGDDFAR	1	2	785.861	0.033951
1240	Bradi3g09210.1|PACid:21828612	Bradi3g09210.1|PACid:21828612	1	144.65	S15	2.74907e-05	144.65	_HQS(ph)IDAQLR_	HQS(1)IDAQLR	HQS(144.65)IDAQLR	3	2	574.266	-0.17559
1241	Bradi3g09460.1|PACid:21827075	Bradi3g09460.1|PACid:21827075	0.888402	9.89613	S77	6.24673e-08	77.995	_SEPEGAAPRPDPAAPTPPS(ph)PPPPASAPDGDPTAAASNDFPSR_	S(0.01)EPEGAAPRPDPAAPT(0.091)PPS(0.888)PPPPAS(0.01)APDGDPTAAASNDFPSR	S(-19.38)EPEGAAPRPDPAAPT(-9.9)PPS(9.9)PPPPAS(-19.4)APDGDPT(-39.05)AAAS(-42.09)NDFPS(-50.87)R	19	3	1380.63	-0.02523
1242	Bradi3g09570.1|PACid:21827080	Bradi3g09570.1|PACid:21827080	0.966389	14.5866	S38	3.19436e-08	109.44	_KRPAAS(ph)DDEGGGDDSGAIAAAR_	KRPAAS(0.966)DDEGGGDDS(0.034)GAIAAAR	KRPAAS(14.59)DDEGGGDDS(-14.59)GAIAAAR	6	2	1083.97	0.40438
1243	Bradi3g10120.1|PACid:21830648	Bradi3g10120.1|PACid:21830648	1	140.796	S120	1.54017e-17	140.8	_EPAPKPEAEES(ph)GGGLFK_	EPAPKPEAEES(1)GGGLFK	EPAPKPEAEES(140.8)GGGLFK	11	2	911.917	0.27237
1244	Bradi3g10120.1|PACid:21830648	Bradi3g10120.1|PACid:21830648	0.922436	10.7528	S7	2.88751e-07	149.38	_S(ph)SGDLMSSGK_	S(0.922)S(0.078)GDLMSSGK	S(10.75)S(-10.75)GDLMS(-62.56)S(-81.6)GK	1	2	524.704	0.00067594
1245	Bradi3g10120.1|PACid:21830648	Bradi3g10120.1|PACid:21830648	0.994219	22.355	S24	0.00414098	85.536	_LVAESAMS(ph)AFQEK_	LVAES(0.006)AMS(0.994)AFQEK	LVAES(-22.36)AMS(22.36)AFQEK	8	2	745.833	-0.40389
1246	Bradi3g10120.1|PACid:21830648	Bradi3g10120.1|PACid:21830648	0.995844	25.1135	S43	0.00154579	77.505	_VAGAS(ph)AEILDSASAYAK_	VAGAS(0.996)AEILDSAS(0.003)AY(0.001)AK	VAGAS(25.11)AEILDS(-34.2)AS(-25.11)AY(-31.47)AK	5	2	852.398	0.67159
1247	Bradi3g10150.1|PACid:21831085	Bradi3g10150.1|PACid:21831085	0.779233	6.69434	S323	0.0252232	57.525	_QSPFVQLALPAPPSSSS(ph)PK_	QSPFVQLALPAPPS(0.01)S(0.044)S(0.167)S(0.779)PK	QS(-51.07)PFVQLALPAPPS(-18.75)S(-12.53)S(-6.69)S(6.69)PK	17	2	1009.5	0.4685
1250	Bradi3g10350.1|PACid:21827615	Bradi3g10350.1|PACid:21827615	0.814993	6.43966	S466	8.48149e-55	118.96	_ALESSLGNGQLWAPPS(ph)PSHRK_	ALESSLGNGQLWAPPS(0.815)PS(0.185)HRK	ALES(-70.37)S(-67.78)LGNGQLWAPPS(6.44)PS(-6.44)HRK	16	3	771.378	-0.81595
1251	Bradi3g10350.1|PACid:21827615	Bradi3g10350.1|PACid:21827615	0.907305	10.6573	S427	6.02096e-07	97.352	_VSLQPSQQVLELAGSES(ph)PSVVSM(ox)NPNK_	VSLQPSQQVLELAGS(0.012)ES(0.907)PS(0.078)VVS(0.003)MNPNK	VS(-75.82)LQPS(-75.16)QQVLELAGS(-18.96)ES(10.66)PS(-10.66)VVS(-24.56)MNPNK	17	3	974.47	-0.73863
1253	Bradi3g10840.1|PACid:21831529	Bradi3g10840.1|PACid:21831529	1	89.266	S22	0.0304341	89.266	_DGS(ph)FKWPVPR_	DGS(1)FKWPVPR	DGS(89.27)FKWPVPR	3	2	634.795	0.31355
1254	Bradi3g11110.1|PACid:21827709	Bradi3g11110.1|PACid:21827709	0.924627	12.2765	S56	6.54615e-05	105.03	_KAQPVS(ph)LATFNSAK_	KAQPVS(0.925)LAT(0.021)FNS(0.055)AK	KAQPVS(12.28)LAT(-16.51)FNS(-12.28)AK	6	2	771.39	-0.50537
1255	Bradi3g11110.1|PACid:21827709	Bradi3g11110.1|PACid:21827709	0.999999	65.2594	S369	3.179e-13	127.32	_RGS(ph)PVPGEENGNGEVSESR_	RGS(1)PVPGEENGNGEVSESR	RGS(65.26)PVPGEENGNGEVS(-65.26)ES(-65.26)R	3	2	1018.94	-0.22073
1256	Bradi3g11110.1|PACid:21827709	Bradi3g11110.1|PACid:21827709	0.999999	61.3417	S261	0.0038602	88.021	_TLPVAIVS(ph)DGEK_	TLPVAIVS(1)DGEK	T(-61.34)LPVAIVS(61.34)DGEK	8	2	654.826	0.71254
1257	Bradi3g11120.1|PACid:21826930	Bradi3g11120.1|PACid:21826930	0.980409	17.734	S12	7.82944e-66	184.03	_S(ph)PRPDSADATADSPPSLDFGDHASLATLR_	S(0.98)PRPDS(0.002)ADAT(0.001)ADS(0.017)PPSLDFGDHASLATLR	S(17.73)PRPDS(-25.94)ADAT(-32.39)ADS(-17.73)PPS(-49.69)LDFGDHAS(-98.94)LAT(-105.32)LR	1	3	1016.46	0.080466
1258	Bradi3g11230.1|PACid:21831523	Bradi3g11230.1|PACid:21831523	1	140.347	S110	9.16488e-29	165.58	_LADAHS(ph)ET(ph)DDDLIEELR_	LADAHS(1)ET(1)DDDLIEELR	LADAHS(140.35)ET(140.35)DDDLIEELR	6	2	1051.42	0.162
1261	Bradi3g11377.1|PACid:21833522	Bradi3g11377.1|PACid:21833522	0.866324	8.11625	S988	1.1373e-49	198.77	_QNEVGTES(ph)VQDMDIDQPER_	QNEVGT(0.134)ES(0.866)VQDMDIDQPER	QNEVGT(-8.12)ES(8.12)VQDMDIDQPER	8	2	1135.47	-0.042808
1262	Bradi3g11377.1|PACid:21833522	Bradi3g11377.1|PACid:21833522	1	69.8636	S47	0.0170066	69.864	_S(ph)PFAGGGGGGRPLR_	S(1)PFAGGGGGGRPLR	S(69.86)PFAGGGGGGRPLR	1	2	683.325	-0.81402
1264	Bradi3g12240.1|PACid:21833354	Bradi3g12240.1|PACid:21833354	0.999276	31.3995	S1021	0.00435989	60.991	_APDHLLVAAGLEDS(ph)DAEDDM(ox)VPQSAIER_	APDHLLVAAGLEDS(0.999)DAEDDMVPQS(0.001)AIER	APDHLLVAAGLEDS(31.4)DAEDDMVPQS(-31.4)AIER	14	3	1020.79	-0.54835
1265	Bradi3g12902.1|PACid:21830894	Bradi3g12902.1|PACid:21830894	1	89.1675	S765	0.000907129	105.03	_GLS(ph)PS(ph)PVFNTR_	GLS(1)PS(1)PVFNTR	GLS(89.17)PS(54.81)PVFNT(-54.81)R	3	2	667.781	0.18271
1266	Bradi3g12902.1|PACid:21830894	Bradi3g12902.1|PACid:21830894	0.999997	54.8097	S767	0.000907129	105.03	_GLS(ph)PS(ph)PVFNTR_	GLS(1)PS(1)PVFNTR	GLS(89.17)PS(54.81)PVFNT(-54.81)R	5	2	667.781	0.18271
1267	Bradi3g12902.1|PACid:21830894	Bradi3g12902.1|PACid:21830894	0.999969	45.0485	S570	0.000469433	109.6	_HEPLYSPS(ph)QEK_	HEPLYSPS(1)QEK	HEPLY(-69.01)S(-45.05)PS(45.05)QEK	8	2	697.803	0.042522
1268	Bradi3g12902.1|PACid:21830894	Bradi3g12902.1|PACid:21830894	0.950774	15.8691	S225	1.04589e-06	100.45	_S(ph)PTSLRPEGEAEDQQDGK_	S(0.951)PT(0.025)S(0.025)LRPEGEAEDQQDGK	S(15.87)PT(-15.87)S(-15.87)LRPEGEAEDQQDGK	1	2	1012.43	-0.0058119
1269	Bradi3g13290.1|PACid:21827894	Bradi3g13290.1|PACid:21827894	1	64.2245	S141	0.00177702	96.64	_KIEILS(ph)EDEDVR_	KIEILS(1)EDEDVR	KIEILS(64.22)EDEDVR	6	2	763.361	-0.36725
1271	Bradi3g13380.1|PACid:21831052	Bradi3g13380.1|PACid:21831052	1	72.8865	S470	1.75143e-21	151.39	_ATVEANDAPIQMES(ph)PGK_	ATVEANDAPIQMES(1)PGK	AT(-72.89)VEANDAPIQMES(72.89)PGK	14	2	919.406	0.17442
1272	Bradi3g13380.1|PACid:21831052	Bradi3g13380.1|PACid:21831052	0.998557	28.6014	S479	1.94604e-20	162.29	_FLNNPS(ph)PDYEDEGSR_	FLNNPS(0.999)PDY(0.001)EDEGSR	FLNNPS(28.6)PDY(-28.6)EDEGS(-41.86)R	6	2	910.362	0.31377
1273	Bradi3g13380.1|PACid:21831052	Bradi3g13380.1|PACid:21831052	0.812002	6.37951	S185	2.29606e-25	152.32	_IVSAGLS(ph)SPVVQDNAQDMK_	IVS(0.001)AGLS(0.812)S(0.187)PVVQDNAQDMK	IVS(-28.68)AGLS(6.38)S(-6.38)PVVQDNAQDMK	7	2	1019.98	0.54911
1275	Bradi3g13460.1|PACid:21828078	Bradi3g13460.1|PACid:21828078	0.999998	57.9131	S492	0.00112057	129.85	_FSIDMS(ph)PVK_	FSIDMS(1)PVK	FS(-57.91)IDMS(57.91)PVK	6	2	552.246	0.04905
1276	Bradi3g13460.1|PACid:21828078	Bradi3g13460.1|PACid:21828078	0.91902	10.5495	S428	0.0167601	97.734	_MSS(ph)PERWEAK_	MS(0.081)S(0.919)PERWEAK	MS(-10.55)S(10.55)PERWEAK	3	2	650.773	0.085402
1277	Bradi3g13480.1|PACid:21831094	Bradi3g13480.1|PACid:21831094	1	63.5396	S693	0.000428253	84.829	_GVS(ph)PQPAAAGYGGQWTA_	GVS(1)PQPAAAGYGGQWTA	GVS(63.54)PQPAAAGY(-63.54)GGQWT(-72.88)A	3	2	849.37	-0.63496
1278	Bradi3g13480.1|PACid:21831094	Bradi3g13480.1|PACid:21831094	1	65.1149	S237	9.6551e-100	250.19	_SVIAEAEAGGS(ph)PALIAK_	SVIAEAEAGGS(1)PALIAK	S(-65.11)VIAEAEAGGS(65.11)PALIAK	11	3	555.282	0.41909
1279	Bradi3g13690.1|PACid:21829122	Bradi3g13690.1|PACid:21829122	0.998064	27.1222	S7	5.85935e-36	153.06	_(ac)SDRQPS(ph)EEPEEQVDLEGDDDVMDDEEGYRR_	S(0.002)DRQPS(0.998)EEPEEQVDLEGDDDVMDDEEGYRR	S(-27.12)DRQPS(27.12)EEPEEQVDLEGDDDVMDDEEGY(-99.12)RR	6	3	1221.15	-0.58323
1280	Bradi3g13750.1|PACid:21830954	Bradi3g13750.1|PACid:21830954;Bradi3g13750.2|PACid:21830953	1	63.087	S100	2.12258e-49	219.42	_KEEAKEES(ph)DDDM(ox)GFSLFD_	KEEAKEES(1)DDDMGFSLFD	KEEAKEES(63.09)DDDMGFS(-63.09)LFD	8	2	1094.42	-0.017878
1281	Bradi3g13800.1|PACid:21833618	Bradi3g13800.1|PACid:21833618	0.999997	55.2553	S31	6.76816e-06	124.86	_TAAS(ph)DVDELITK_	TAAS(1)DVDELITK	T(-55.26)AAS(55.26)DVDELIT(-99.54)K	4	2	671.811	0.12512
1282	Bradi3g13810.1|PACid:21827652	Bradi3g13810.1|PACid:21827652;Bradi3g13810.2|PACid:21827653	0.999996	53.7865	S21	0.0333575	91.626	_S(ph)PPSWVK_	S(1)PPSWVK	S(53.79)PPS(-53.79)WVK	1	2	440.702	-0.96545
1284	Bradi3g13990.1|PACid:21828347	Bradi3g13990.1|PACid:21828347	0.987707	19.0498	S86	0.0290706	67.334	_LANS(ph)PISIIK_	LANS(0.988)PIS(0.012)IIK	LANS(19.05)PIS(-19.05)IIK	4	2	568.31	0.3906
1285	Bradi3g14000.1|PACid:21831553	Bradi3g14000.1|PACid:21831553	0.999735	35.8884	S34	7.70251e-52	213.83	_IAVQNAETLSLAS(ph)PR_	IAVQNAETLSLAS(1)PR	IAVQNAET(-51.59)LS(-35.89)LAS(35.89)PR	13	3	550.613	-0.045483
1286	Bradi3g14000.1|PACid:21831553	Bradi3g14000.1|PACid:21831553	0.947951	15.9917	S37	8.28387e-54	185.09	_S(ph)PTGGTTSALLLHYEQQQQQQR_	S(0.948)PT(0.024)GGT(0.024)T(0.004)SALLLHYEQQQQQQR	S(15.99)PT(-15.99)GGT(-15.99)T(-23.58)S(-37.17)ALLLHY(-72.01)EQQQQQQR	1	2	1276.1	-0.47879
1288	Bradi3g14340.1|PACid:21827498	Bradi3g14340.1|PACid:21827498	1	68.0092	S310	1.06283e-34	174.2	_KDEPEEES(ph)DGEMGFSLFDD_	KDEPEEES(1)DGEMGFSLFDD	KDEPEEES(68.01)DGEMGFS(-68.01)LFDD	8	2	1128.41	-0.017172
1289	Bradi3g14350.1|PACid:21830134	Bradi3g14350.1|PACid:21830134	1	69.0301	S530	0.0092127	75.088	_QLGLPIS(ph)AEQHR_	QLGLPIS(1)AEQHR	QLGLPIS(69.03)AEQHR	7	2	714.853	0.6808
1290	Bradi3g15040.1|PACid:21832769	Bradi3g15040.1|PACid:21832769	0.999662	34.7152	S274	0.000469433	109.6	_GAFIDLSLS(ph)PK_	GAFIDLSLS(1)PK	GAFIDLS(-34.72)LS(34.72)PK	9	2	614.305	-0.13722
1291	Bradi3g15320.1|PACid:21833015	Bradi3g15320.1|PACid:21833015	0.905659	9.82266	S161	1.13299e-08	115.98	_GIEDELQFS(ph)PSENKFPAR_	GIEDELQFS(0.906)PS(0.094)ENKFPAR	GIEDELQFS(9.82)PS(-9.82)ENKFPAR	9	2	1072.49	0.41853
1292	Bradi3g15320.1|PACid:21833015	Bradi3g15320.1|PACid:21833015	1	96.8898	S274	0.00333794	123.86	_S(ph)PPLDILPR_	S(1)PPLDILPR	S(96.89)PPLDILPR	1	2	544.281	0.16624
1293	Bradi3g15357.1|PACid:21830124	Bradi3g15357.1|PACid:21830124	0.980155	18.1695	S94	0.0278322	64.65	_GGLS(ph)PSSVPNLK_	GGLS(0.98)PS(0.015)S(0.005)VPNLK	GGLS(18.17)PS(-18.17)S(-23.01)VPNLK	4	2	618.305	-0.0076783
1296	Bradi3g15627.1|PACid:21830249	Bradi3g15627.1|PACid:21830249	0.999874	39.9888	S351	1.42978e-11	115.96	_NDS(ph)IPLRPLS(ph)PPVKPTEQEIFTR_	NDS(1)IPLRPLS(0.956)PPVKPT(0.041)EQEIFT(0.003)R	NDS(39.99)IPLRPLS(13.72)PPVKPT(-13.72)EQEIFT(-24.86)R	3	3	932.124	0.19591
1297	Bradi3g15627.1|PACid:21830249	Bradi3g15627.1|PACid:21830249	0.956228	13.7163	S358	1.42978e-11	115.96	_NDS(ph)IPLRPLS(ph)PPVKPTEQEIFTR_	NDS(1)IPLRPLS(0.956)PPVKPT(0.041)EQEIFT(0.003)R	NDS(39.99)IPLRPLS(13.72)PPVKPT(-13.72)EQEIFT(-24.86)R	10	3	932.124	0.19591
1298	Bradi3g15627.1|PACid:21830249	Bradi3g15627.1|PACid:21830249	0.967235	14.7035	S496	1.32916e-24	143.46	_S(ph)PSLEDDPYFSYPNLFSSKP_	S(0.967)PS(0.033)LEDDPYFSYPNLFSSKP	S(14.7)PS(-14.7)LEDDPY(-48.7)FS(-55.05)Y(-63.59)PNLFS(-70.26)S(-71.94)KP	1	2	1185.51	0.44888
1302	Bradi3g16307.1|PACid:21833787	Bradi3g16307.1|PACid:21833787	0.922941	10.7835	S10	0.00718111	85.355	_APAVAGGSS(ph)R_	APAVAGGS(0.077)S(0.923)R	APAVAGGS(-10.78)S(10.78)R	9	2	476.716	0.34771
1303	Bradi3g16630.2|PACid:21829986	Bradi3g16630.2|PACid:21829986	1	126.097	S3	2.8667e-08	138.42	_(ac)AS(ph)PGPAPAGELLR_	AS(1)PGPAPAGELLR	AS(126.1)PGPAPAGELLR	2	2	679.329	0.39479
1304	Bradi3g16630.2|PACid:21829986	Bradi3g16630.2|PACid:21829986	0.999998	56.0969	S155	0.00806459	76.151	_GES(ph)ENGDGPAGGFTR_	GES(1)ENGDGPAGGFTR	GES(56.1)ENGDGPAGGFT(-56.1)R	3	2	765.796	0.09516
1305	Bradi3g16630.2|PACid:21829986	Bradi3g16630.2|PACid:21829986	0.918606	10.0656	S145	6.91123e-16	122.41	_VTYVAPPQPPSPVPEES(ph)EEGS(ph)PSR_	VTYVAPPQPPSPVPEES(0.919)EEGS(0.907)PS(0.174)R	VT(-77.76)Y(-77.76)VAPPQPPS(-41.14)PVPEES(10.07)EEGS(9.48)PS(-9.48)R	17	3	899.389	-0.093599
1306	Bradi3g16630.2|PACid:21829986	Bradi3g16630.2|PACid:21829986	0.906968	9.48477	S149	6.91123e-16	122.41	_VTYVAPPQPPSPVPEES(ph)EEGS(ph)PSR_	VTYVAPPQPPSPVPEES(0.919)EEGS(0.907)PS(0.174)R	VT(-77.76)Y(-77.76)VAPPQPPS(-41.14)PVPEES(10.07)EEGS(9.48)PS(-9.48)R	21	3	899.389	-0.093599
1309	Bradi3g16920.1|PACid:21833491	Bradi3g16920.1|PACid:21833491	1	91.737	S211	3.24171e-05	99.413	_VNVS(ph)DDS(ph)EDEKPLSAR_	VNVS(1)DDS(1)EDEKPLSAR	VNVS(91.74)DDS(77.56)EDEKPLS(-77.56)AR	4	2	960.885	0.10895
1310	Bradi3g16920.1|PACid:21833491	Bradi3g16920.1|PACid:21833491	1	77.5646	S214	3.24171e-05	99.413	_VNVS(ph)DDS(ph)EDEKPLSAR_	VNVS(1)DDS(1)EDEKPLSAR	VNVS(91.74)DDS(77.56)EDEKPLS(-77.56)AR	7	2	960.885	0.10895
1312	Bradi3g17147.1|PACid:21827477	Bradi3g17147.1|PACid:21827477	1	143.284	S113	1.70164e-20	143.28	_VWLEDLGDGES(ph)EDEVEK_	VWLEDLGDGES(1)EDEVEK	VWLEDLGDGES(143.28)EDEVEK	11	2	1014.92	0.68447
1313	Bradi3g17630.1|PACid:21827066	Bradi3g17630.1|PACid:21827066	0.997294	28.0506	S511	0.00197992	110.84	_QVS(ph)PLSYDQR_	QVS(0.997)PLS(0.002)Y(0.001)DQR	QVS(28.05)PLS(-28.05)Y(-29.4)DQR	3	2	636.785	0.26628
1318	Bradi3g18470.1|PACid:21829896	Bradi3g18470.1|PACid:21829896	0.983886	20.8677	S185	0.0148813	89.46	_KVSGPLDSTVS(ph)KK_	KVSGPLDS(0.008)T(0.008)VS(0.984)KK	KVS(-63.72)GPLDS(-20.87)T(-20.87)VS(20.87)KK	11	2	713.371	0.07929
1321	Bradi3g18540.2|PACid:21828088	Bradi3g18540.2|PACid:21828088	0.989108	19.5812	S185	1.66607e-12	154.28	_VSGPLDSNVS(ph)MK_	VSGPLDS(0.011)NVS(0.989)MK	VS(-105.67)GPLDS(-19.58)NVS(19.58)MK	10	2	657.294	0.34869
1326	Bradi3g18540.2|PACid:21828088	Bradi3g18540.2|PACid:21828088;Bradi5g20940.1|PACid:21825226;Bradi5g20940.3|PACid:21825227	0.990745	21.7028	S133	0.000114726	102.65	_S(ph)SGPQS(ph)GGVTPMAR_	S(0.501)S(0.502)GPQS(0.991)GGVT(0.006)PMAR	S(0)S(0)GPQS(21.7)GGVT(-21.7)PMAR	6	2	746.289	0.43201
1327	Bradi3g18540.2|PACid:21828088	Bradi3g18540.2|PACid:21828088	0.999999	59.5112	S62	0.0119515	77.744	_S(ph)GPLGNQPSR_	S(1)GPLGNQPSR	S(59.51)GPLGNQPS(-59.51)R	1	2	546.745	0.00019961
1328	Bradi3g18540.2|PACid:21828088	Bradi3g18540.2|PACid:21828088;Bradi5g20940.1|PACid:21825226;Bradi5g20940.3|PACid:21825227	0.9999	39.9932	S115	0.0179814	111.61	_SNS(ph)GPLNK_	SNS(1)GPLNK	S(-39.99)NS(39.99)GPLNK	3	2	448.697	0.43063
1329	Bradi3g18540.2|PACid:21828088	Bradi3g18540.2|PACid:21828088	0.833877	7.83132	S95	1.75679e-05	86.539	_SNYS(ph)GSISSAVPGTGGSAR_	S(0.137)NYS(0.834)GS(0.028)ISSAVPGTGGSAR	S(-7.83)NY(-40.03)S(7.83)GS(-14.69)IS(-34.66)S(-47.61)AVPGT(-68)GGS(-77.69)AR	4	2	917.902	0.26815
1330	Bradi3g18707.2|PACid:21831510	Bradi3g18707.2|PACid:21831510;Bradi3g18707.1|PACid:21831511	0.84704	8.74821	S786	3.34476e-12	120.9	_S(ph)PAFTALASTFESANTR_	S(0.847)PAFT(0.113)ALAS(0.032)T(0.008)FESANTR	S(8.75)PAFT(-8.75)ALAS(-14.25)T(-20.28)FES(-37.77)ANT(-52.28)R	1	3	617.616	-0.073218
1331	Bradi3g18707.2|PACid:21831510	Bradi3g18707.2|PACid:21831510;Bradi3g18707.1|PACid:21831511	0.968203	14.8358	S805	0.00762657	84.507	_NLS(ph)TPPPVAK_	NLS(0.968)T(0.032)PPPVAK	NLS(14.84)T(-14.84)PPPVAK	3	2	552.278	0.22315
1332	Bradi3g18750.1|PACid:21829112	Bradi3g18750.1|PACid:21829112	0.999995	52.9487	S9	1.82872e-15	122.3	_(ac)AAAAAPQS(ph)PQQQQQQQPSPLVER_	AAAAAPQS(1)PQQQQQQQPSPLVER	AAAAAPQS(52.95)PQQQQQQQPS(-52.95)PLVER	8	3	860.745	-0.0095664
1333	Bradi3g18850.1|PACid:21831255	Bradi3g18850.1|PACid:21831255;Bradi3g18850.2|PACid:21831256	0.999133	30.8094	S283	0.00510007	69.422	_NFS(ph)LANGHSVYDAQHPCR_	NFS(0.999)LANGHS(0.001)VYDAQHPCR	NFS(30.81)LANGHS(-30.81)VY(-44.26)DAQHPCR	3	3	718.305	-0.16366
1334	Bradi3g18930.1|PACid:21830244	Bradi3g18930.1|PACid:21830244	1	82.4167	S200	0.00148807	118.4	_S(ph)LAEQLNAHK_	S(1)LAEQLNAHK	S(82.42)LAEQLNAHK	1	2	595.782	0.0203
1335	Bradi3g19640.1|PACid:21826806	Bradi3g19640.1|PACid:21826806	0.847577	9.74083	S409	3.68585e-06	109.79	_IVEATTPNS(ph)SPVLR_	IVEAT(0.02)T(0.09)PNS(0.848)S(0.042)PVLR	IVEAT(-16.2)T(-9.74)PNS(9.74)S(-13.04)PVLR	9	2	782.393	1.0888
1336	Bradi3g19640.1|PACid:21826806	Bradi3g19640.1|PACid:21826806	1	71.4507	S332	0.0173875	78.939	_LPHINVS(ph)PR_	LPHINVS(1)PR	LPHINVS(71.45)PR	7	2	556.784	-0.20839
1339	Bradi3g20120.1|PACid:21829917	Bradi3g20120.1|PACid:21829917	1	97.8134	S722	0.00213163	106.62	_DLHDIS(ph)LNLK_	DLHDIS(1)LNLK	DLHDIS(97.81)LNLK	6	2	624.305	-0.1846
1341	Bradi3g20120.1|PACid:21829917	Bradi3g20120.1|PACid:21829917	0.999839	38.2302	S710	1.68521e-34	174.59	_SDDATEISEADS(ph)PGDSLR_	SDDATEISEADS(1)PGDSLR	S(-90.7)DDAT(-84.17)EIS(-49.68)EADS(38.23)PGDS(-38.23)LR	12	2	972.889	0.18351
1342	Bradi3g20430.1|PACid:21830212	Bradi3g20430.1|PACid:21830212	1	89.5256	S209	1.88129e-05	133.07	_AAS(ph)ADDLTLPK_	AAS(1)ADDLTLPK	AAS(89.53)ADDLT(-89.53)LPK	3	2	591.276	-0.17767
1345	Bradi3g20610.1|PACid:21831288	Bradi3g20610.1|PACid:21831288	0.999969	45.0591	S100	1.11616e-15	129.51	_LES(ph)DADEEQGEPSDKPEPLGK_	LES(1)DADEEQGEPSDKPEPLGK	LES(45.06)DADEEQGEPS(-45.06)DKPEPLGK	3	3	784.004	-0.55264
1346	Bradi3g20610.1|PACid:21831288	Bradi3g20610.1|PACid:21831288	1	76.6551	S358	0.000469433	109.6	_MGGDVDS(ph)LGPK_	MGGDVDS(1)LGPK	MGGDVDS(76.66)LGPK	7	2	578.241	0.31444
1347	Bradi3g21060.1|PACid:21833348	Bradi3g21060.1|PACid:21833348	0.999777	38.9989	S326	1.85418e-11	129.38	_HS(ph)GDFGTSVADEPSR_	HS(1)GDFGTSVADEPSR	HS(39)GDFGT(-40.13)S(-39)VADEPS(-98.84)R	2	2	821.331	-0.013111
1348	Bradi3g21180.1|PACid:21831246	Bradi3g21180.1|PACid:21831246	1	97.4499	S175	0.00626669	97.45	_RVS(ph)S(ph)GNLVDVAR_	RVS(1)S(1)GNLVDVAR	RVS(97.45)S(97.45)GNLVDVAR	3	2	716.821	-0.81819
1349	Bradi3g21180.1|PACid:21831246	Bradi3g21180.1|PACid:21831246	1	97.4499	S176	0.00626669	97.45	_RVS(ph)S(ph)GNLVDVAR_	RVS(1)S(1)GNLVDVAR	RVS(97.45)S(97.45)GNLVDVAR	4	2	716.821	-0.81819
1350	Bradi3g21450.2|PACid:21830710	Bradi3g21450.2|PACid:21830710	0.970524	15.1827	S4	0.00383275	82.202	_APS(ph)SPSSAAAAAPAR_	APS(0.971)S(0.029)PSSAAAAAPAR	APS(15.18)S(-15.18)PS(-43.04)S(-59.35)AAAAAPAR	3	2	696.319	-0.53238
1351	Bradi3g21944.1|PACid:21830812	Bradi3g21944.1|PACid:21830812	1	85.2884	S92	0.00609126	85.288	_DLFVAS(ph)PEAGR_	DLFVAS(1)PEAGR	DLFVAS(85.29)PEAGR	6	2	621.282	0.00070976
1352	Bradi3g22370.1|PACid:21830140	Bradi3g22370.1|PACid:21830140	0.815445	7.03529	S429	1.37091e-66	223.76	_LWSGGAYDS(ph)DTEDPDM(ox)K_	LWS(0.023)GGAYDS(0.815)DT(0.161)EDPDMK	LWS(-15.48)GGAY(-41.76)DS(7.04)DT(-7.04)EDPDMK	9	2	991.872	-0.32222
1353	Bradi3g22430.1|PACid:21828024	Bradi3g22430.1|PACid:21828024	0.9879	19.1673	S141	6.7302e-16	146	_TAFSDS(ph)DTEELDLSK_	TAFSDS(0.988)DT(0.012)EELDLSK	T(-69.78)AFS(-38.71)DS(19.17)DT(-19.17)EELDLS(-100.4)K	6	2	869.359	0.47928
1354	Bradi3g22480.1|PACid:21831150	Bradi3g22480.1|PACid:21831150	0.999905	40.2412	S351	0.0255625	85.522	_DFS(ph)PSQNGVGKR_	DFS(1)PSQNGVGKR	DFS(40.24)PS(-40.24)QNGVGKR	3	2	686.306	-0.54022
1357	Bradi3g22487.1|PACid:21829376	Bradi3g22487.1|PACid:21829376	0.990289	20.0851	S172	0.00158671	100.88	_DFS(ph)PSQNGVGKK_	DFS(0.99)PS(0.01)QNGVGKK	DFS(20.09)PS(-20.09)QNGVGKK	3	2	672.303	0.093461
1358	Bradi3g22487.1|PACid:21829376	Bradi3g22487.1|PACid:21829376	0.985869	18.4377	S247	0.0201196	69.451	_TQS(ph)LEHSQGWR_	T(0.014)QS(0.986)LEHSQGWR	T(-18.44)QS(18.44)LEHS(-54.29)QGWR	3	2	704.804	-0.29829
1359	Bradi3g22930.1|PACid:21827039	Bradi3g22930.1|PACid:21827039;Bradi3g22930.2|PACid:21827038;Bradi3g22930.3|PACid:21827040	0.85927	8.08341	S153	7.58956e-22	140.28	_EASGGFVMS(ph)ASHNPGGPDNDWGIK_	EAS(0.007)GGFVMS(0.859)AS(0.134)HNPGGPDNDWGIK	EAS(-20.81)GGFVMS(8.08)AS(-8.08)HNPGGPDNDWGIK	9	3	837.353	-0.10618
1360	Bradi3g23060.1|PACid:21827537	Bradi3g23060.1|PACid:21827537	1	103.433	S53	0.0180125	103.43	_WDRS(ph)HS(ph)PIPR_	WDRS(1)HS(1)PIPR	WDRS(103.43)HS(103.43)PIPR	4	2	705.789	0.18348
1361	Bradi3g23060.1|PACid:21827537	Bradi3g23060.1|PACid:21827537	1	103.433	S55	0.0180125	103.43	_WDRS(ph)HS(ph)PIPR_	WDRS(1)HS(1)PIPR	WDRS(103.43)HS(103.43)PIPR	6	2	705.789	0.18348
1362	Bradi3g23800.1|PACid:21833685	Bradi3g23800.1|PACid:21833685	0.999999	58.2315	S956	0.0108643	86.898	_S(ph)MAQYPEAR_	S(1)MAQYPEAR	S(58.23)MAQY(-58.23)PEAR	1	2	566.728	-0.20106
1363	Bradi3g24760.1|PACid:21830496	Bradi3g24760.1|PACid:21830496	0.796895	5.93679	S225	0.0254732	69.01	_AAEHPS(ph)ASFR_	AAEHPS(0.797)AS(0.203)FR	AAEHPS(5.94)AS(-5.94)FR	6	2	576.745	-0.27828
1364	Bradi3g25920.1|PACid:21831726	Bradi3g25920.1|PACid:21831726;Bradi3g25920.2|PACid:21831727	0.834546	7.02812	S101	0.000241515	83.436	_AGFASSAADDPHHADQDDS(ph)PTGR_	AGFASSAADDPHHADQDDS(0.835)PT(0.165)GR	AGFAS(-50.54)S(-50.54)AADDPHHADQDDS(7.03)PT(-7.03)GR	19	3	802.319	-0.65741
1365	Bradi3g25920.1|PACid:21831726	Bradi3g25920.1|PACid:21831726;Bradi3g25920.2|PACid:21831727	1	142.451	S58	1.05131e-15	142.45	_AS(ph)LGGDDDLLAQQQK_	AS(1)LGGDDDLLAQQQK	AS(142.45)LGGDDDLLAQQQK	2	2	819.872	0.41496
1368	Bradi3g27800.1|PACid:21830211	Bradi3g27800.1|PACid:21830211	1	90.557	S337	3.5052e-10	120.24	_S(ph)VIIEDAPELELADSDK_	S(1)VIIEDAPELELADSDK	S(90.56)VIIEDAPELELADS(-90.56)DK	1	2	962.445	0.80991
1369	Bradi3g27800.1|PACid:21830211	Bradi3g27800.1|PACid:21830211	0.999849	38.2557	S286	1.16396e-25	180.11	_S(ph)YNSSEGDIQVAIR_	S(1)YNSSEGDIQVAIR	S(38.26)Y(-62.4)NS(-38.26)S(-63.03)EGDIQVAIR	1	2	809.859	1.0619
1370	Bradi3g27852.1|PACid:21832223	Bradi3g27852.1|PACid:21832223	0.952951	13.0652	S199	4.00432e-21	148.15	_GNDLGISDQGS(ph)PAQVFSR_	GNDLGIS(0.047)DQGS(0.953)PAQVFSR	GNDLGIS(-13.07)DQGS(13.07)PAQVFS(-82.35)R	11	2	964.431	0.32748
1371	Bradi3g28150.1|PACid:21833622	Bradi3g28150.1|PACid:21833622;Bradi3g28150.2|PACid:21833620;Bradi3g28150.3|PACid:21833621	0.999647	36.7094	S620	0.0417316	53.033	_FIAPAYSQTQPNPVFAES(ph)DS(ph)DGEEK_	FIAPAYSQTQPNPVFAES(1)DS(1)DGEEK	FIAPAY(-44.52)S(-36.71)QT(-36.71)QPNPVFAES(36.71)DS(36.71)DGEEK	18	3	963.063	-0.1016
1372	Bradi3g28150.1|PACid:21833622	Bradi3g28150.1|PACid:21833622;Bradi3g28150.2|PACid:21833620;Bradi3g28150.3|PACid:21833621	0.999647	36.7094	S622	0.0417316	53.033	_FIAPAYSQTQPNPVFAES(ph)DS(ph)DGEEK_	FIAPAYSQTQPNPVFAES(1)DS(1)DGEEK	FIAPAY(-44.52)S(-36.71)QT(-36.71)QPNPVFAES(36.71)DS(36.71)DGEEK	20	3	963.063	-0.1016
1373	Bradi3g28350.1|PACid:21832446	Bradi3g28350.1|PACid:21832446	0.88823	9.00202	S107	0.0004532	87.676	_KAAHEPAPFDVYS(ph)ENGEQPPQK_	KAAHEPAPFDVY(0.112)S(0.888)ENGEQPPQK	KAAHEPAPFDVY(-9)S(9)ENGEQPPQK	13	3	840.379	-0.31845
1376	Bradi3g28740.1|PACid:21831622	Bradi3g28740.1|PACid:21831622;Bradi3g28740.2|PACid:21831621;Bradi3g28740.3|PACid:21831620	0.81026	6.36996	S119	2.30847e-20	169.79	_ASGAGPSSLGS(ph)PLK_	ASGAGPS(0.003)S(0.187)LGS(0.81)PLK	AS(-111.53)GAGPS(-24.56)S(-6.37)LGS(6.37)PLK	11	2	654.813	1.6132
1377	Bradi3g28990.1|PACid:21833461	Bradi3g28990.1|PACid:21833461	1	75.95	S88	0.000211441	86.453	_DVAGGPAS(ph)LPVDIPDWSK_	DVAGGPAS(1)LPVDIPDWSK	DVAGGPAS(75.95)LPVDIPDWS(-75.95)K	8	2	952.446	-0.095485
1378	Bradi3g29017.1|PACid:21831764	Bradi3g29017.1|PACid:21831764	0.999952	43.1963	S89	0.0135118	56.468	_GVAPDS(ph)PAPLEPGGDSAMAAVAAAK_	GVAPDS(1)PAPLEPGGDSAMAAVAAAK	GVAPDS(43.2)PAPLEPGGDS(-43.2)AMAAVAAAK	6	2	1165.54	0.099752
1379	Bradi3g29530.1|PACid:21828878	Bradi3g29530.1|PACid:21828878;Bradi3g29530.3|PACid:21828877	0.999999	61.7158	S68	1.016e-15	124.4	_TTAQGDDAAVEQAVAEKPPS(ph)PAK_	TTAQGDDAAVEQAVAEKPPS(1)PAK	T(-61.72)T(-61.72)AQGDDAAVEQAVAEKPPS(61.72)PAK	20	2	1181.05	0.52207
1380	Bradi3g29530.1|PACid:21828878	Bradi3g29530.1|PACid:21828878;Bradi3g29530.3|PACid:21828877	1	94.7673	S118	0.000705624	103.91	_LEAEEKPPS(ph)PK_	LEAEEKPPS(1)PK	LEAEEKPPS(94.77)PK	9	2	652.81	-0.81109
1381	Bradi3g29700.1|PACid:21833003	Bradi3g29700.1|PACid:21833003	0.998712	33.0762	S1288	0.0129516	75.695	_GHS(ph)FGSSTLPR_	GHS(0.999)FGSSTLPR	GHS(33.08)FGS(-33.99)S(-33.99)T(-33.08)LPR	3	2	613.272	-0.054714
1383	Bradi3g29854.1|PACid:21833424	Bradi3g29854.1|PACid:21833424	0.965243	16.2173	S219	0.000437794	82.877	_APPRPGVS(ph)PTSSSHMQDR_	APPRPGVS(0.965)PT(0.023)S(0.009)S(0.002)S(0.001)HMQDR	APPRPGVS(16.22)PT(-16.22)S(-20.47)S(-26.86)S(-29.64)HMQDR	8	3	662.967	-0.24398
1384	Bradi3g29870.1|PACid:21832132	Bradi3g29870.1|PACid:21832132	0.999996	54.5788	S590	3.68307e-15	128.38	_EYPIGS(ph)PFASNAPLSASYDR_	EYPIGS(1)PFASNAPLSASYDR	EY(-67.68)PIGS(54.58)PFAS(-54.58)NAPLS(-76.52)AS(-93.68)Y(-99.38)DR	6	2	1111.49	0.32898
1385	Bradi3g30080.1|PACid:21827386	Bradi3g30080.1|PACid:21827386;Bradi3g30080.3|PACid:21827387	0.825394	7.53695	S271	1.33771e-07	99.603	_NEEPVISES(ph)ATEKSPEPVGLTEAQK_	NEEPVIS(0.146)ES(0.825)AT(0.024)EKS(0.005)PEPVGLTEAQK	NEEPVIS(-7.54)ES(7.54)AT(-15.42)EKS(-21.88)PEPVGLT(-42.95)EAQK	9	3	917.099	0.29707
1386	Bradi3g30080.1|PACid:21827386	Bradi3g30080.1|PACid:21827386;Bradi3g30080.3|PACid:21827387	0.999997	55.3737	S276	0.000311951	101.53	_S(ph)PEPVGLTEAQK_	S(1)PEPVGLTEAQK	S(55.37)PEPVGLT(-55.37)EAQK	1	2	668.313	0.016492
1392	Bradi3g30260.1|PACid:21831069	Bradi3g30260.1|PACid:21831069;Bradi3g30260.2|PACid:21831070	0.976184	17.8374	S40	0.00108562	65.833	_AAVPAPEELEALVVS(ph)DGKPAATEGSHER_	AAVPAPEELEALVVS(0.976)DGKPAAT(0.008)EGS(0.016)HER	AAVPAPEELEALVVS(17.84)DGKPAAT(-21)EGS(-17.84)HER	15	3	970.801	-0.076027
1393	Bradi3g30260.1|PACid:21831069	Bradi3g30260.1|PACid:21831069;Bradi3g30260.2|PACid:21831070	0.931285	11.3203	S16	4.93527e-33	199.8	_KEVAPPAPES(ph)TK_	KEVAPPAPES(0.931)T(0.069)K	KEVAPPAPES(11.32)T(-11.32)K	10	2	667.324	-0.054294
1394	Bradi3g30380.1|PACid:21832204	Bradi3g30380.1|PACid:21832204;Bradi3g30380.2|PACid:21832205	1	98.2229	S181	8.00061e-34	201	_SAELGTEVGS(ph)PR_	SAELGTEVGS(1)PR	S(-123.93)AELGT(-98.22)EVGS(98.22)PR	10	2	641.787	-0.23955
1397	Bradi3g30547.2|PACid:21831956	Bradi3g30547.2|PACid:21831956;Bradi3g30547.3|PACid:21831955;Bradi3g30547.1|PACid:21831957	0.865176	10.075	S14	0.0161491	81.017	_S(ph)SSPFSAGNR_	S(0.865)S(0.085)S(0.049)PFS(0.001)AGNR	S(10.08)S(-10.08)S(-12.48)PFS(-29.73)AGNR	1	2	545.222	0.31254
1400	Bradi3g31110.1|PACid:21829342	Bradi3g31110.1|PACid:21829342;Bradi3g31110.2|PACid:21829343	0.999055	30.2399	S537	0.000369223	115.33	_ASANSLS(ph)APIR_	ASANS(0.001)LS(0.999)APIR	AS(-75.94)ANS(-30.24)LS(30.24)APIR	7	2	583.782	0.29797
1401	Bradi3g31370.1|PACid:21833515	Bradi3g31370.1|PACid:21833515	0.874733	8.44039	S124	3.18632e-05	100.23	_SLS(ph)LLGLAQGGGGNR_	S(0.125)LS(0.875)LLGLAQGGGGNR	S(-8.44)LS(8.44)LLGLAQGGGGNR	3	2	740.369	-0.4362
1404	Bradi3g32200.1|PACid:21833630	Bradi3g32200.1|PACid:21833630	0.998961	29.8304	S296	2.37972e-08	101.39	_S(ph)FSIVAS(ph)STPK_	S(0.999)FS(0.001)IVAS(0.333)S(0.333)T(0.333)PK	S(29.83)FS(-29.83)IVAS(0)S(0)T(0)PK	1	2	642.27	-0.14949
1407	Bradi3g32200.1|PACid:21833630	Bradi3g32200.1|PACid:21833630	0.885668	8.97542	S66	4.38395e-05	105.39	_S(ph)RTPPPAPAASEDYSR_	S(0.886)RT(0.112)PPPAPAAS(0.002)EDYSR	S(8.98)RT(-8.98)PPPAPAAS(-26.06)EDY(-67.7)S(-53.24)R	1	2	891.396	-0.26047
1408	Bradi3g32200.1|PACid:21833630	Bradi3g32200.1|PACid:21833630	0.999944	42.486	S25	0.013652	117.89	_TAS(ph)LAIAR_	TAS(1)LAIAR	T(-42.49)AS(42.49)LAIAR	3	2	441.726	0.30807
1410	Bradi3g32210.2|PACid:21829703	Bradi3g32210.2|PACid:21829703	0.996655	24.812	S357	3.20416e-06	94.45	_DDEDYAS(ph)DHGGDDIEDSLQSPLISR_	DDEDY(0.003)AS(0.997)DHGGDDIEDSLQSPLISR	DDEDY(-24.81)AS(24.81)DHGGDDIEDS(-43.65)LQS(-52.91)PLIS(-52.7)R	7	2	1415.07	-0.53033
1411	Bradi3g32210.2|PACid:21829703	Bradi3g32210.2|PACid:21829703	0.998228	27.5075	S276	1.27477e-54	219.35	_GGS(ph)ALGSALGLM(ox)S(ph)R_	GGS(0.998)ALGS(0.002)ALGLMS(1)R	GGS(27.51)ALGS(-27.51)ALGLMS(40.2)R	3	2	726.801	-0.18097
1412	Bradi3g32210.2|PACid:21829703	Bradi3g32210.2|PACid:21829703	0.999905	40.1981	S286	1.27477e-54	219.35	_GGS(ph)ALGSALGLM(ox)S(ph)R_	GGS(0.998)ALGS(0.002)ALGLMS(1)R	GGS(27.51)ALGS(-27.51)ALGLMS(40.2)R	13	2	726.801	-0.18097
1413	Bradi3g32210.2|PACid:21829703	Bradi3g32210.2|PACid:21829703	0.999612	34.1065	S290	0.0282028	74.162	_HGS(ph)MVSQGK_	HGS(1)MVSQGK	HGS(34.11)MVS(-34.11)QGK	3	2	505.71	-0.012063
1414	Bradi3g32210.2|PACid:21829703	Bradi3g32210.2|PACid:21829703	1	117.312	S319	0.0176593	117.31	_MPEVMGS(ph)MR_	MPEVMGS(1)MR	MPEVMGS(117.31)MR	7	2	559.216	-0.25593
1415	Bradi3g32567.1|PACid:21830599	Bradi3g32567.1|PACid:21830599;Bradi3g32567.2|PACid:21830600;Bradi3g32567.3|PACid:21830601	1	132.132	S104	3.65314e-21	148.52	_LLFAADQLQNS(ph)PGADGAK_	LLFAADQLQNS(1)PGADGAK	LLFAADQLQNS(132.13)PGADGAK	11	2	948.449	0.062285
1419	Bradi3g33240.1|PACid:21833763	Bradi3g33240.1|PACid:21833763	0.944858	12.3388	S1194	8.16947e-41	186.83	_ASAS(ph)PEQELDINNSQLK_	AS(0.055)AS(0.945)PEQELDINNSQLK	AS(-12.34)AS(12.34)PEQELDINNS(-167.9)QLK	4	2	962.438	-0.53743
1420	Bradi3g33240.1|PACid:21833763	Bradi3g33240.1|PACid:21833763	0.885856	9.52655	S608	1.36109e-05	90.912	_GASSSLEVGDNNVTS(ph)PVSEPWGK_	GASSSLEVGDNNVT(0.099)S(0.886)PVS(0.015)EPWGK	GAS(-37.76)S(-42.6)S(-42.6)LEVGDNNVT(-9.53)S(9.53)PVS(-17.68)EPWGK	15	2	1199.03	0.55841
1421	Bradi3g33240.1|PACid:21833763	Bradi3g33240.1|PACid:21833763	0.831186	7.10056	S809	4.13161e-17	136.66	_NIEPTIS(ph)SEETNTAGDDR_	NIEPTIS(0.831)S(0.162)EET(0.007)NTAGDDR	NIEPT(-39.72)IS(7.1)S(-7.1)EET(-20.99)NT(-40.99)AGDDR	7	2	1014.92	0.69875
1422	Bradi3g33570.1|PACid:21833237	Bradi3g33570.1|PACid:21833237	0.828616	6.84383	S119	6.75275e-07	126.1	_NVIHGS(ph)DSVENAR_	NVIHGS(0.829)DS(0.171)VENAR	NVIHGS(6.84)DS(-6.84)VENAR	6	2	739.325	0.24626
1423	Bradi3g33600.1|PACid:21827908	Bradi3g33600.1|PACid:21827908;Bradi3g33600.2|PACid:21827909	0.778708	5.6333	S249	0.00152668	69.248	_ANSGAVVTIQES(ph)LGSPDDITVEIK_	ANS(0.001)GAVVT(0.008)IQES(0.779)LGS(0.213)PDDITVEIK	ANS(-30.77)GAVVT(-20.11)IQES(5.63)LGS(-5.63)PDDIT(-35.59)VEIK	12	2	1262.11	-1.069
1426	Bradi3g34270.1|PACid:21830207	Bradi3g34270.1|PACid:21830207	0.998877	29.4906	S338	3.06259e-13	117.22	_YEGLKEPVVAEPEPEPAMIPVTVEPEES(ph)PR_	YEGLKEPVVAEPEPEPAMIPVT(0.001)VEPEES(0.999)PR	Y(-77.09)EGLKEPVVAEPEPEPAMIPVT(-29.49)VEPEES(29.49)PR	28	3	1133.54	0.0025157
1429	Bradi3g34620.1|PACid:21832549	Bradi3g34620.1|PACid:21832549	0.90613	11.14	S182	0.0348879	65.5	_GAYTS(ph)ISGPR_	GAY(0.007)T(0.07)S(0.906)IS(0.017)GPR	GAY(-20.87)T(-11.14)S(11.14)IS(-17.33)GPR	5	2	544.742	-0.50428
1431	Bradi3g34900.1|PACid:21829309	Bradi3g34900.1|PACid:21829309	0.978249	16.5297	S11	0.000838922	70.897	_(ac)ATAADAPPAS(ph)PPAAVLPAPVPLLVDK_	AT(0.022)AADAPPAS(0.978)PPAAVLPAPVPLLVDK	AT(-16.53)AADAPPAS(16.53)PPAAVLPAPVPLLVDK	10	3	857.787	0.1739
1433	Bradi3g35870.1|PACid:21832628	Bradi3g35870.1|PACid:21832628;Bradi3g35870.2|PACid:21832627	1	66.2887	S612	9.88286e-10	109.68	_KPIVS(ph)DDDNIVNFANGVDAGEGTHK_	KPIVS(1)DDDNIVNFANGVDAGEGTHK	KPIVS(66.29)DDDNIVNFANGVDAGEGT(-66.29)HK	5	3	898.08	0.44588
1434	Bradi3g36437.1|PACid:21830663	Bradi3g36437.1|PACid:21830663	0.999991	51.4377	S1308	0.0064734	79.614	_GS(ph)PDYYNYGPPGPR_	GS(1)PDYYNYGPPGPR	GS(51.44)PDY(-51.44)Y(-57.52)NY(-62.68)GPPGPR	2	2	810.33	0.46837
1435	Bradi3g36480.2|PACid:21827836	Bradi3g36480.2|PACid:21827836	0.996248	25.2754	S248	8.18535e-07	98.21	_DNLTLWTSDLTEEGAEEGKEAS(ph)KGEAGEGQ_	DNLTLWTS(0.001)DLT(0.003)EEGAEEGKEAS(0.996)KGEAGEGQ	DNLT(-90.86)LWT(-55.42)S(-30.99)DLT(-25.28)EEGAEEGKEAS(25.28)KGEAGEGQ	22	3	1077.8	-0.34956
1439	Bradi3g37940.1|PACid:21829466	Bradi3g37940.1|PACid:21829466	0.8776	8.55515	S629	0.00965125	78.655	_ALAPIALSS(ph)PR_	ALAPIALS(0.122)S(0.878)PR	ALAPIALS(-8.56)S(8.56)PR	9	2	588.313	-0.71528
1440	Bradi3g37940.1|PACid:21829466	Bradi3g37940.1|PACid:21829466	0.836594	11.2825	S507	4.10716e-05	107.99	_STS(ph)TPFMNTTGDK_	S(0.062)T(0.062)S(0.837)T(0.038)PFMNT(0.001)TGDK	S(-11.28)T(-11.28)S(11.28)T(-13.47)PFMNT(-28.79)T(-38.76)GDK	3	2	733.797	-1.1374
1442	Bradi3g37940.1|PACid:21829466	Bradi3g37940.1|PACid:21829466	0.966227	18.2634	S602	7.47823e-11	108.73	_VGELITTGTGYNS(ph)DNS(ph)VHGGSNLSHLAPIR_	VGELITT(0.003)GT(0.051)GY(0.43)NS(0.528)DNS(0.966)VHGGS(0.01)NLS(0.013)HLAPIR	VGELIT(-43.65)T(-24.5)GT(-11.06)GY(-0.98)NS(0.98)DNS(18.26)VHGGS(-20.09)NLS(-19.23)HLAPIR	16	3	1076.16	-0.20111
1443	Bradi3g38200.1|PACid:21832726	Bradi3g38200.1|PACid:21832726;Bradi3g38200.2|PACid:21832727	1	57.2884	S112	0.043737	57.288	_DAS(ph)PGAAGGGEPLPK_	DAS(1)PGAAGGGEPLPK	DAS(57.29)PGAAGGGEPLPK	3	2	702.314	0.17043
1445	Bradi3g38690.1|PACid:21830229	Bradi3g38690.1|PACid:21830229	0.945387	12.3901	S50	0.00776913	81.565	_SEPLSPPEYS(ph)PR_	SEPLSPPEY(0.055)S(0.945)PR	S(-57.42)EPLS(-40.41)PPEY(-12.39)S(12.39)PR	10	2	719.816	0.31945
1453	Bradi3g39440.1|PACid:21827433	Bradi3g39440.1|PACid:21827433	0.965149	14.4239	S46	0.0136255	69.188	_EAS(ph)PPTGGGAADDDDASQLHKR_	EAS(0.965)PPT(0.035)GGGAADDDDASQLHKR	EAS(14.42)PPT(-14.42)GGGAADDDDAS(-61.55)QLHKR	3	3	758.992	0.23315
1454	Bradi3g39540.1|PACid:21828122	Bradi3g39540.1|PACid:21828122	1	153.97	S504	4.96643e-07	153.97	_VNS(ph)LLNLPR_	VNS(1)LLNLPR	VNS(153.97)LLNLPR	3	2	553.292	0.085993
1455	Bradi3g39590.1|PACid:21832638	Bradi3g39590.1|PACid:21832638;Bradi3g39620.1|PACid:21831607;Bradi3g39630.1|PACid:21826813	1	71.0845	S219	0.0182442	71.085	_EIS(ph)DDEDEEEK_	EIS(1)DDEDEEEK	EIS(71.08)DDEDEEEK	3	2	709.248	-0.090149
1456	Bradi3g39760.1|PACid:21831007	Bradi3g39760.1|PACid:21831007	1	65.1589	S191	0.00121108	65.69	_LVQLQQYQQQQQQQM(ox)AAAAAAAAVAGDS(ph)PR_	LVQLQQYQQQQQQQMAAAAAAAAVAGDS(1)PR	LVQLQQY(-65.16)QQQQQQQMAAAAAAAAVAGDS(65.16)PR	28	3	1089.19	-0.24747
1457	Bradi3g39840.1|PACid:21828427	Bradi3g39840.1|PACid:21828427	0.857571	7.89793	S463	6.70374e-05	85.737	_DVHLVEKPDTTPVNANVTS(ph)PAINVK_	DVHLVEKPDT(0.002)T(0.002)PVNANVT(0.139)S(0.858)PAINVK	DVHLVEKPDT(-27.18)T(-27.18)PVNANVT(-7.9)S(7.9)PAINVK	19	3	913.464	-0.2517
1458	Bradi3g39840.1|PACid:21828427	Bradi3g39840.1|PACid:21828427	0.981189	17.1734	S361	0.00366636	84.753	_LGQGNVLNQPSHS(ph)R_	LGQGNVLNQPS(0.019)HS(0.981)R	LGQGNVLNQPS(-17.17)HS(17.17)R	13	2	793.875	0.20031
1459	Bradi3g39927.1|PACid:21832948	Bradi3g39927.1|PACid:21832948	1	110.331	S30	1.28651e-07	118.51	_AAS(ph)PDAGADNVFSR_	AAS(1)PDAGADNVFSR	AAS(110.33)PDAGADNVFS(-110.33)R	3	2	729.306	0.33424
1460	Bradi3g39927.1|PACid:21832948	Bradi3g39927.1|PACid:21832948	0.999999	65.6027	S258	3.66881e-05	91.518	_DSSEPAQNGLAHQFS(ph)LPK_	DSSEPAQNGLAHQFS(1)LPK	DS(-65.6)S(-65.6)EPAQNGLAHQFS(65.6)LPK	15	2	1003.45	-0.62549
1463	Bradi3g39927.1|PACid:21832948	Bradi3g39927.1|PACid:21832948	0.999227	28.1036	S185	0.00484095	130.75	_LKGQLS(ph)FSS(ph)R_	LKGQLS(0.5)FS(0.5)S(0.999)R	LKGQLS(0)FS(0)S(28.1)R	9	2	641.783	-0.16032
1464	Bradi3g39927.1|PACid:21832948	Bradi3g39927.1|PACid:21832948	0.993455	22.3381	S11	8.11452e-17	136.63	_S(ph)APSTLLGEVCEEFLPR_	S(0.993)APS(0.006)T(0.001)LLGEVCEEFLPR	S(22.34)APS(-22.34)T(-31.24)LLGEVCEEFLPR	1	2	992.958	0.41882
1466	Bradi3g40180.1|PACid:21832757	Bradi3g40180.1|PACid:21832757	0.988002	19.2408	S345	6.46219e-10	131.66	_GTLSESSGGTAS(ph)PR_	GTLSESSGGT(0.012)AS(0.988)PR	GT(-73.59)LS(-62.69)ES(-53.89)S(-36.4)GGT(-19.24)AS(19.24)PR	12	2	693.798	0.17005
1467	Bradi3g40180.1|PACid:21832757	Bradi3g40180.1|PACid:21832757	0.994532	22.6321	S329	0.00241262	85.493	_VVPATGMGPNS(ph)PPSR_	VVPATGMGPNS(0.995)PPS(0.005)R	VVPAT(-43.62)GMGPNS(22.63)PPS(-22.63)R	11	2	773.858	-0.28108
1468	Bradi3g40370.1|PACid:21833034	Bradi3g40370.1|PACid:21833034	1	65.4774	S93	0.0179974	65.477	_GDVMGLQLENMGLS(ph)GK_	GDVMGLQLENMGLS(1)GK	GDVMGLQLENMGLS(65.48)GK	14	2	864.888	-0.61088
1470	Bradi3g40630.1|PACid:21831845	Bradi3g40630.1|PACid:21831845	1	86.4533	S40	8.68575e-15	129.85	_GRAS(ph)PVLPPPPPGPPPPAAQNKR_	GRAS(1)PVLPPPPPGPPPPAAQNKR	GRAS(86.45)PVLPPPPPGPPPPAAQNKR	4	3	793.421	-0.64895
1471	Bradi3g40630.1|PACid:21831845	Bradi3g40630.1|PACid:21831845	0.89639	11.8047	S16	0.000329286	80.786	_GTPGAS(ph)TS(ph)PPPPSSGGGGGGSGDR_	GT(0.058)PGAS(0.896)T(0.257)S(0.788)PPPPSSGGGGGGSGDR	GT(-11.88)PGAS(11.8)T(-5.46)S(5.46)PPPPS(-34.38)S(-36.94)GGGGGGS(-54.01)GDR	6	2	1078.92	0.78422
1472	Bradi3g40630.1|PACid:21831845	Bradi3g40630.1|PACid:21831845	0.788045	5.45784	S18	0.000329286	80.786	_GTPGAS(ph)TS(ph)PPPPSSGGGGGGSGDR_	GT(0.058)PGAS(0.896)T(0.257)S(0.788)PPPPSSGGGGGGSGDR	GT(-11.88)PGAS(11.8)T(-5.46)S(5.46)PPPPS(-34.38)S(-36.94)GGGGGGS(-54.01)GDR	8	2	1078.92	0.78422
1474	Bradi3g40660.1|PACid:21833118	Bradi3g40660.1|PACid:21833118	0.895594	9.35212	S245	2.05751e-28	188.4	_SFS(ph)LSDLQNASYD_	S(0.104)FS(0.896)LSDLQNASYD	S(-9.35)FS(9.35)LS(-33.11)DLQNAS(-110.63)Y(-122.89)D	3	2	763.806	0.35187
1476	Bradi3g40900.1|PACid:21830684	Bradi3g40900.1|PACid:21830684	0.999992	50.9017	S839	6.20709e-08	131.66	_AGSEQQDWNS(ph)PARLPAEK_	AGSEQQDWNS(1)PARLPAEK	AGS(-50.9)EQQDWNS(50.9)PARLPAEK	10	2	1032.46	0.0035058
1477	Bradi3g40950.1|PACid:21833433	Bradi3g40950.1|PACid:21833433	0.838117	7.14105	S85	3.87204e-25	147.45	_RPS(ph)SEVPAPAPPLYPGS(ph)PFHR_	RPS(0.838)S(0.162)EVPAPAPPLYPGS(1)PFHR	RPS(7.14)S(-7.14)EVPAPAPPLY(-64.39)PGS(64.39)PFHR	3	2	1210.05	-0.062142
1478	Bradi3g40950.1|PACid:21833433	Bradi3g40950.1|PACid:21833433	1	64.3897	S99	3.87204e-25	147.45	_RPS(ph)SEVPAPAPPLYPGS(ph)PFHR_	RPS(0.838)S(0.162)EVPAPAPPLYPGS(1)PFHR	RPS(7.14)S(-7.14)EVPAPAPPLY(-64.39)PGS(64.39)PFHR	17	2	1210.05	-0.062142
1479	Bradi3g41400.1|PACid:21828049	Bradi3g41400.1|PACid:21828049	0.999589	34.2876	S99	0.0287699	64.224	_VGS(ph)PISLSSGLR_	VGS(1)PISLSSGLR	VGS(34.29)PIS(-34.29)LS(-45.39)S(-50)GLR	3	2	626.818	-0.18354
1480	Bradi3g41920.1|PACid:21828610	Bradi3g41920.1|PACid:21828610;Bradi3g41920.2|PACid:21828611	0.826999	7.56993	S306	1.70991e-28	148.2	_LLANEQEDNLQAAQEGS(ph)PDSSYVQNK_	LLANEQEDNLQAAQEGS(0.827)PDS(0.145)S(0.026)Y(0.002)VQNK	LLANEQEDNLQAAQEGS(7.57)PDS(-7.57)S(-15.04)Y(-25.43)VQNK	17	3	976.768	-0.1416
1481	Bradi3g41920.1|PACid:21828610	Bradi3g41920.1|PACid:21828610;Bradi3g41920.2|PACid:21828611	0.974942	15.9003	S471	0.000110009	101.32	_S(ph)PSIIAEQTHEPK_	S(0.975)PS(0.025)IIAEQTHEPK	S(15.9)PS(-15.9)IIAEQT(-74.06)HEPK	1	2	758.856	-0.14476
1482	Bradi3g41980.1|PACid:21827875	Bradi3g41980.1|PACid:21827875	0.997688	30.8134	S257	0.00965125	78.655	_LNFAAGDES(ph)PKLPLASSSGGGLSR_	LNFAAGDES(0.998)PKLPLAS(0.001)S(0.001)S(0.001)GGGLSR	LNFAAGDES(30.81)PKLPLAS(-31.15)S(-30.81)S(-31.48)GGGLS(-49.84)R	9	3	804.392	-1.5684
1483	Bradi3g41980.1|PACid:21827875	Bradi3g41980.1|PACid:21827875	0.951734	16.2343	S271	0.00488675	84.365	_LPLASSSGGGLS(ph)R_	LPLAS(0.003)S(0.023)S(0.023)GGGLS(0.952)R	LPLAS(-25.07)S(-16.23)S(-16.23)GGGLS(16.23)R	12	2	641.314	0.54307
1484	Bradi3g41980.1|PACid:21827875	Bradi3g41980.1|PACid:21827875	0.997898	27.9005	S241	0.00332552	96.015	_SLS(ph)MDSFMGK_	SLS(0.998)MDS(0.002)FMGK	S(-33.14)LS(27.9)MDS(-27.9)FMGK	3	2	591.732	0.023946
1485	Bradi3g41980.1|PACid:21827875	Bradi3g41980.1|PACid:21827875	0.853817	8.59043	S114	0.000130427	88.427	_S(ph)PPSSTSDPPPFGLPPR_	S(0.854)PPS(0.118)S(0.013)T(0.013)S(0.002)DPPPFGLPPR	S(8.59)PPS(-8.59)S(-18.19)T(-18.19)S(-25.95)DPPPFGLPPR	1	2	908.419	0.88519
1486	Bradi3g41980.1|PACid:21827875	Bradi3g41980.1|PACid:21827875	0.995791	23.7436	S38	0.00114868	96.745	_S(ph)PTPLDLAAYHR_	S(0.996)PT(0.004)PLDLAAYHR	S(23.74)PT(-23.74)PLDLAAY(-54.35)HR	1	2	710.835	0.42044
1490	Bradi3g42590.1|PACid:21829639	Bradi3g42590.1|PACid:21829639	0.82369	7.22746	S294	0.000690953	81.656	_VGTDDSGHES(ph)PSGSSNR_	VGT(0.001)DDS(0.156)GHES(0.824)PS(0.019)GSSNR	VGT(-28.4)DDS(-7.23)GHES(7.23)PS(-16.42)GS(-33.34)S(-47.38)NR	10	2	884.842	0.42255
1491	Bradi3g42620.1|PACid:21827789	Bradi3g42620.1|PACid:21827789	0.999909	40.7274	S32	1.1574e-23	154.49	_S(ph)VAKASSSSGSPWYGSDR_	S(1)VAKASSSSGSPWYGSDR	S(40.73)VAKAS(-40.73)S(-52.75)S(-63.62)S(-63.14)GS(-62.16)PWY(-84.37)GS(-75.93)DR	1	2	954.91	-0.1849
1492	Bradi3g42850.1|PACid:21831020	Bradi3g42850.1|PACid:21831020	0.99998	47.034	S160	0.0438536	96.015	_VKS(ph)HLSEVK_	VKS(1)HLSEVK	VKS(47.03)HLS(-47.03)EVK	3	2	553.784	-0.20708
1493	Bradi3g43180.1|PACid:21827057	Bradi3g43180.1|PACid:21827057	0.932456	11.4004	S425	0.0351709	71.558	_AFKQDKGS(ph)GSPR_	AFKQDKGS(0.932)GS(0.068)PR	AFKQDKGS(11.4)GS(-11.4)PR	8	2	679.317	-1.4662
1494	Bradi3g43475.1|PACid:21833442	Bradi3g43475.1|PACid:21833442;Bradi5g08455.1|PACid:21826268	0.937525	11.7628	S29	0.00822917	82.651	_LVQS(ph)PNSFFM(ox)DVK_	LVQS(0.938)PNS(0.062)FFMDVK	LVQS(11.76)PNS(-11.76)FFMDVK	4	2	804.362	-0.46082
1495	Bradi3g43790.1|PACid:21830116	Bradi3g43790.1|PACid:21830116;Bradi3g43790.2|PACid:21830117	1	59.2451	S4	0.0208919	89.698	_VAS(ph)LDNVR_	VAS(1)LDNVR	VAS(59.25)LDNVR	3	2	477.226	0.37233
1496	Bradi3g43910.1|PACid:21832914	Bradi3g43910.1|PACid:21832914	0.999999	60.6495	S123	4.95334e-16	141.97	_ATAGAAS(ph)PMQAGNAAR_	ATAGAAS(1)PMQAGNAAR	AT(-60.65)AGAAS(60.65)PMQAGNAAR	7	2	762.835	0.27173
1497	Bradi3g43960.1|PACid:21829526	Bradi3g43960.1|PACid:21829526;Bradi2g59057.1|PACid:21804861	1	114.894	S49	0.015716	114.89	_ILS(ph)GFDNR_	ILS(1)GFDNR	ILS(114.89)GFDNR	3	2	501.226	-0.24318
1498	Bradi3g44250.1|PACid:21830584	Bradi3g44250.1|PACid:21830584;Bradi3g44250.2|PACid:21830585;Bradi3g44250.3|PACid:21830586	0.784301	6.09739	S508	1.16943e-07	113.65	_HADTNGQGSLDS(ph)PTR_	HADT(0.008)NGQGS(0.015)LDS(0.784)PT(0.193)R	HADT(-20.11)NGQGS(-17.06)LDS(6.1)PT(-6.1)R	12	2	818.342	-1.2307
1499	Bradi3g44380.1|PACid:21829522	Bradi3g44380.1|PACid:21829522	0.834353	7.02167	S540	4.90068e-06	126.76	_ATLGELSHS(ph)LGR_	ATLGELS(0.166)HS(0.834)LGR	AT(-62.64)LGELS(-7.02)HS(7.02)LGR	9	2	660.819	0.022038
1500	Bradi3g44600.1|PACid:21829408	Bradi3g44600.1|PACid:21829408	0.876979	8.99449	S36	3.04504e-10	114.03	_SFS(ph)SAS(ph)SGSHGGGGGASAK_	S(0.113)FS(0.877)S(0.01)AS(0.448)S(0.302)GS(0.249)HGGGGGASAK	S(-8.99)FS(8.99)S(-19.88)AS(1.74)S(-1.74)GS(-2.59)HGGGGGAS(-50.95)AK	3	2	878.322	-0.14813
1502	Bradi3g44600.1|PACid:21829408	Bradi3g44600.1|PACid:21829408	0.982797	17.5686	S27	8.4392e-08	131.06	_STTPTGAAASS(ph)PR_	STTPTGAAAS(0.017)S(0.983)PR	S(-93.9)T(-93.9)T(-87.5)PT(-72.05)GAAAS(-17.57)S(17.57)PR	11	2	642.285	-0.19506
1503	Bradi3g44600.1|PACid:21829408	Bradi3g44600.1|PACid:21829408	0.92685	7.68531	S73	7.79557e-06	71.425	_T(ph)NS(ph)QGHGHPHPS(ph)PPASPDGAASAAPPPAVSSSSSTR_	T(0.927)NS(0.927)QGHGHPHPS(0.572)PPAS(0.572)PDGAAS(0.001)AAPPPAVSSSSSTR	T(7.69)NS(7.69)QGHGHPHPS(0)PPAS(0)PDGAAS(-28.16)AAPPPAVS(-54.78)S(-54.92)S(-56.68)S(-56.68)S(-55.19)T(-55.33)R	3	3	1214.5	0.11032
1506	Bradi3g44620.1|PACid:21830337	Bradi3g44620.1|PACid:21830337	0.999825	37.5681	S22	5.91846e-13	150.26	_HVES(ph)MSELPSGAGK_	HVES(1)MSELPSGAGK	HVES(37.57)MS(-37.57)ELPS(-76.65)GAGK	4	2	754.826	0.30293
1507	Bradi3g45530.1|PACid:21831022	Bradi3g45530.1|PACid:21831022	0.999999	58.1968	S68	1.75385e-13	132.44	_GGGGFDGMYS(ph)PGGGLR_	GGGGFDGMYS(1)PGGGLR	GGGGFDGMY(-58.2)S(58.2)PGGGLR	10	2	782.816	-0.093133
1510	Bradi3g45530.1|PACid:21831022	Bradi3g45530.1|PACid:21831022	0.999983	45.1328	S46	9.61743e-18	169.3	_S(ph)LSDVS(ph)YSGGHAR_	S(1)LSDVS(0.5)YS(0.5)GGHAR	S(45.13)LS(-45.13)DVS(0)Y(-39.76)S(0)GGHAR	1	2	748.284	0.085704
1513	Bradi3g45940.1|PACid:21826927	Bradi3g45940.1|PACid:21826927	1	73.9513	S5	0.0205831	73.951	_(ac)MDGHS(ph)PRPQQR_	MDGHS(1)PRPQQR	MDGHS(73.95)PRPQQR	5	2	715.803	0.11836
1514	Bradi3g46080.1|PACid:21826850	Bradi3g46080.1|PACid:21826850	0.999998	56.0671	S269	4.4953e-05	93.754	_S(ph)LGLGDQDFSAVHEVLK_	S(1)LGLGDQDFSAVHEVLK	S(56.07)LGLGDQDFS(-56.07)AVHEVLK	1	2	947.951	-0.60872
1515	Bradi3g46210.1|PACid:21831979	Bradi3g46210.1|PACid:21831979	0.999997	55.216	S65	4.91312e-22	146.81	_EDAWS(ph)DGATSTLIDAWGER_	EDAWS(1)DGATSTLIDAWGER	EDAWS(55.22)DGAT(-55.22)S(-70.5)T(-77.06)LIDAWGER	5	2	1080.45	0.27941
1516	Bradi3g46480.1|PACid:21830101	Bradi3g46480.1|PACid:21830101	1	93.9091	S20	7.49415e-05	129.16	_GLVPVVGGS(ph)DRHDALK_	GLVPVVGGS(1)DRHDALK	GLVPVVGGS(93.91)DRHDALK	9	2	850.43	-0.2743
1517	Bradi3g46480.1|PACid:21830101	Bradi3g46480.1|PACid:21830101	0.999843	38.4592	S448	1.57142e-15	123.55	_LVEHFLVQEVQTEVM(ox)SSGAS(ph)PGR_	LVEHFLVQEVQTEVMSSGAS(1)PGR	LVEHFLVQEVQT(-89.78)EVMS(-48.47)S(-38.46)GAS(38.46)PGR	20	3	866.075	0.6785
1518	Bradi3g46480.1|PACid:21830101	Bradi3g46480.1|PACid:21830101	0.998041	27.0718	S6	2.80911e-05	132.32	_(ac)MWESES(ph)DAGER_	MWES(0.002)ES(0.998)DAGER	MWES(-27.07)ES(27.07)DAGER	6	2	709.75	0.097903
1521	Bradi3g46480.1|PACid:21830101	Bradi3g46480.1|PACid:21830101	0.959272	13.4052	S242	5.57376e-08	112.01	_WNIGGGSGDS(ph)KESS(ph)PSR_	WNIGGGS(0.002)GDS(0.721)KES(0.308)S(0.959)PS(0.009)R	WNIGGGS(-25.28)GDS(3.96)KES(-3.96)S(13.41)PS(-20.13)R	14	2	940.864	-0.11732
1523	Bradi3g47127.1|PACid:21833543	Bradi3g47127.1|PACid:21833543;Bradi3g47127.2|PACid:21833542	1	98.9426	S468	0.00677559	98.943	_S(ph)FAFPVLQR_	S(1)FAFPVLQR	S(98.94)FAFPVLQR	1	2	572.781	-0.11481
1526	Bradi3g47620.1|PACid:21831661	Bradi3g47620.1|PACid:21831661	0.999837	37.8786	S397	0.00381163	88.101	_S(ph)AESVGFDGGAR_	S(1)AESVGFDGGAR	S(37.88)AES(-37.88)VGFDGGAR	1	2	616.751	-0.015036
1528	Bradi3g47700.1|PACid:21830028	Bradi3g47700.1|PACid:21830028	1	62.9238	S449	0.0255144	66.498	_FGQRPGS(ph)GAGR_	FGQRPGS(1)GAGR	FGQRPGS(62.92)GAGR	7	2	585.264	0.42389
1529	Bradi5g13500.2|PACid:21824741	Bradi3g47700.1|PACid:21830028;Bradi5g13500.2|PACid:21824741;Bradi5g13500.1|PACid:21824742	0.994101	22.2691	S203	0.0137938	74.962	_YPS(ph)LGSGGGFR_	YPS(0.994)LGS(0.006)GGGFR	Y(-54.17)PS(22.27)LGS(-22.27)GGGFR	3	2	589.256	0.0007263
1530	Bradi3g47827.1|PACid:21827888	Bradi3g47827.1|PACid:21827888	1	94.1145	S554	2.95577e-05	94.114	_LRS(ph)GVAR_	LRS(1)GVAR	LRS(94.11)GVAR	3	2	419.718	0.34079
1532	Bradi3g47960.1|PACid:21833340	Bradi3g47960.1|PACid:21833340;Bradi3g47960.2|PACid:21833341;Bradi3g47960.4|PACid:21833342;Bradi3g47960.5|PACid:21833343	0.963767	14.2616	S44	0.00707876	78.505	_GYAETVGESGS(ph)PVR_	GYAETVGES(0.036)GS(0.964)PVR	GY(-75.46)AET(-39.51)VGES(-14.26)GS(14.26)PVR	11	2	744.822	0.2513
1533	Bradi3g48460.2|PACid:21829362	Bradi3g48460.2|PACid:21829362;Bradi3g48460.3|PACid:21829363	1	79.4686	S218	0.0187064	95.502	_S(ph)PAQPPQR_	S(1)PAQPPQR	S(79.47)PAQPPQR	1	2	480.719	-0.2481
1534	Bradi3g48460.2|PACid:21829362	Bradi3g48460.2|PACid:21829362;Bradi3g48460.3|PACid:21829363	0.986424	18.613	S204	0.0167254	108.72	_TIS(ph)KS(ph)PPPPR_	T(0.014)IS(0.986)KS(1)PPPPR	T(-18.61)IS(18.61)KS(60.11)PPPPR	3	2	620.28	0.31588
1535	Bradi3g48460.2|PACid:21829362	Bradi3g48460.2|PACid:21829362;Bradi3g48460.3|PACid:21829363	0.999999	60.1069	S206	0.0167254	108.72	_TIS(ph)KS(ph)PPPPR_	T(0.014)IS(0.986)KS(1)PPPPR	T(-18.61)IS(18.61)KS(60.11)PPPPR	5	2	620.28	0.31588
1536	Bradi3g48580.1|PACid:21827670	Bradi3g48580.1|PACid:21827670;Bradi3g48580.3|PACid:21827671	0.999993	52.4982	S381	0.00251218	88.092	_SEATPHS(ph)DVDIDK_	SEATPHS(1)DVDIDK	S(-60.36)EAT(-52.5)PHS(52.5)DVDIDK	7	2	747.311	0.12108
1537	Bradi3g48580.1|PACid:21827670	Bradi3g48580.1|PACid:21827670;Bradi3g48580.3|PACid:21827671	0.982806	18.2841	S346	0.0338029	61.097	_SGNS(ph)EGAESLDAKPK_	S(0.015)GNS(0.983)EGAES(0.003)LDAKPK	S(-18.28)GNS(18.28)EGAES(-25.77)LDAKPK	4	2	785.343	0.14236
1538	Bradi3g48580.1|PACid:21827670	Bradi3g48580.1|PACid:21827670;Bradi3g48580.3|PACid:21827671	0.991413	20.624	S286	6.53609e-13	159.5	_TIS(ph)DELPQESSK_	T(0.009)IS(0.991)DELPQESSK	T(-20.62)IS(20.62)DELPQES(-111.95)S(-119.25)K	3	2	707.311	0.099038
1539	Bradi3g48580.1|PACid:21827670	Bradi3g48580.1|PACid:21827670;Bradi3g48580.3|PACid:21827671	0.952451	13.1113	S324	2.83435e-15	119.87	_VEQDGT(ph)PTTAISSGATPVDNNEASEAPPS(ph)PK_	VEQDGT(0.752)PT(0.191)T(0.037)AIS(0.01)S(0.01)GATPVDNNEAS(0.048)EAPPS(0.952)PK	VEQDGT(5.96)PT(-5.96)T(-13.11)AIS(-18.82)S(-18.82)GAT(-48.65)PVDNNEAS(-13.11)EAPPS(13.11)PK	29	3	1076.46	-0.80915
1543	Bradi3g49140.1|PACid:21826915	Bradi3g49140.1|PACid:21826915	0.911175	10.0827	S5	0.0270852	53.123	_(ac)MDHHS(ph)PNPES(ph)PTAPGSGGSGGGASSSAGGSGVQPQTPSR_	MDHHS(0.911)PNPES(0.769)PT(0.269)APGS(0.025)GGS(0.006)GGGAS(0.004)S(0.004)S(0.004)AGGS(0.009)GVQPQTPSR	MDHHS(10.08)PNPES(5.53)PT(-5.53)APGS(-17.04)GGS(-26.63)GGGAS(-26.63)S(-26.63)S(-26.39)AGGS(-23.32)GVQPQT(-37.92)PS(-40.8)R	5	3	1263.85	0.60818
1544	Bradi3g49140.1|PACid:21826915	Bradi3g49140.1|PACid:21826915	0.768896	5.53303	S10	0.0270852	53.123	_(ac)MDHHS(ph)PNPES(ph)PTAPGSGGSGGGASSSAGGSGVQPQTPSR_	MDHHS(0.911)PNPES(0.769)PT(0.269)APGS(0.025)GGS(0.006)GGGAS(0.004)S(0.004)S(0.004)AGGS(0.009)GVQPQTPSR	MDHHS(10.08)PNPES(5.53)PT(-5.53)APGS(-17.04)GGS(-26.63)GGGAS(-26.63)S(-26.63)S(-26.39)AGGS(-23.32)GVQPQT(-37.92)PS(-40.8)R	10	3	1263.85	0.60818
1545	Bradi3g49160.1|PACid:21828199	Bradi3g49160.1|PACid:21828199	1	96.0589	S693	2.0217e-06	129.71	_QES(ph)AELEALLLR_	QES(1)AELEALLLR	QES(96.06)AELEALLLR	3	2	726.361	-0.014537
1547	Bradi3g50110.1|PACid:21831143	Bradi3g50110.1|PACid:21831143	0.758878	6.48908	S210	2.00465e-35	168.68	_IQRPEDSELPEASS(ph)PSS(ph)PPQR_	IQRPEDSELPEAS(0.278)S(0.716)PS(0.246)S(0.759)PPQR	IQRPEDS(-38.58)ELPEAS(-6.39)S(6.39)PS(-6.49)S(6.49)PPQR	17	2	1234.03	-1.0746
1550	Bradi3g50130.1|PACid:21827780	Bradi3g50130.1|PACid:21827780	0.98622	18.9059	S406	2.59492e-07	136.7	_FSGVFSSSGS(ph)PR_	FSGVFSS(0.001)S(0.013)GS(0.986)PR	FS(-124.54)GVFS(-48.68)S(-29.61)S(-18.91)GS(18.91)PR	10	2	647.777	0.11069
1551	Bradi3g50150.1|PACid:21831396	Bradi3g50150.1|PACid:21831396;Bradi3g50150.2|PACid:21831398;Bradi3g50150.3|PACid:21831397	0.998136	27.2939	S450	1.30149e-06	120.84	_S(ph)PPSVGMLPSTSR_	S(0.998)PPS(0.002)VGMLPSTSR	S(27.29)PPS(-27.29)VGMLPS(-60.15)T(-60.15)S(-60.15)R	1	2	698.321	-0.45196
1552	Bradi3g50910.1|PACid:21829042	Bradi3g50910.1|PACid:21829042	0.968496	14.8773	S37	4.11219e-08	106.03	_LGALSVS(ph)DGEAEVETGDTEAR_	LGALS(0.032)VS(0.968)DGEAEVETGDTEAR	LGALS(-14.88)VS(14.88)DGEAEVET(-66.56)GDT(-77.86)EAR	7	2	1093.48	-0.8247
1555	Bradi3g51090.1|PACid:21831332	Bradi3g51090.1|PACid:21831332	1	131.238	S73	7.25602e-24	166.9	_NLPDPDAEVIALS(ph)PK_	NLPDPDAEVIALS(1)PK	NLPDPDAEVIALS(131.24)PK	13	2	829.905	0.31795
1558	Bradi3g51240.1|PACid:21831311	Bradi3g51240.1|PACid:21831311	1	110.293	S5	4.03325e-05	110.29	_(ac)AAAS(ph)PPPS(ph)PPHPK_	AAAS(1)PPPS(1)PPHPK	AAAS(110.29)PPPS(110.29)PPHPK	4	2	728.307	-0.28955
1559	Bradi3g51240.1|PACid:21831311	Bradi3g51240.1|PACid:21831311	1	110.293	S9	4.03325e-05	110.29	_(ac)AAAS(ph)PPPS(ph)PPHPK_	AAAS(1)PPPS(1)PPHPK	AAAS(110.29)PPPS(110.29)PPHPK	8	2	728.307	-0.28955
1561	Bradi5g18170.1|PACid:21824095	Bradi5g18170.1|PACid:21824095;Bradi3g51387.1|PACid:21832782	1	117.89	S16	0.0301568	117.89	_LGANKFS(ph)ER_	LGANKFS(1)ER	LGANKFS(117.89)ER	7	2	551.258	0.54659
1562	Bradi3g51437.1|PACid:21828880	Bradi3g51437.1|PACid:21828880	1	99.5821	S670	8.61168e-06	107.5	_AAYPDFDVQPPS(ph)PPR_	AAYPDFDVQPPS(1)PPR	AAY(-99.58)PDFDVQPPS(99.58)PPR	12	2	868.888	0.5516
1563	Bradi3g51617.1|PACid:21828734	Bradi3g51617.1|PACid:21828734	0.999981	46.6916	S392	0.000486055	128.85	_IRS(ph)PAVS(ph)AASK_	IRS(1)PAVS(0.88)AAS(0.12)K	IRS(46.69)PAVS(8.67)AAS(-8.67)K	3	2	623.783	-0.38509
1564	Bradi3g51617.1|PACid:21828734	Bradi3g51617.1|PACid:21828734	0.880333	8.66661	S396	0.000486055	128.85	_IRS(ph)PAVS(ph)AASK_	IRS(1)PAVS(0.88)AAS(0.12)K	IRS(46.69)PAVS(8.67)AAS(-8.67)K	7	2	623.783	-0.38509
1565	Bradi3g52110.1|PACid:21833191	Bradi3g52110.1|PACid:21833191	1	60.6209	S121	0.00117653	74.325	_GAQLS(ph)GPLDAAVPFS(ph)GPLPAKPAK_	GAQLS(1)GPLDAAVPFS(1)GPLPAKPAK	GAQLS(60.62)GPLDAAVPFS(60.62)GPLPAKPAK	5	3	817.069	0.041506
1566	Bradi3g52110.1|PACid:21833191	Bradi3g52110.1|PACid:21833191	1	60.6209	S131	0.00117653	74.325	_GAQLS(ph)GPLDAAVPFS(ph)GPLPAKPAK_	GAQLS(1)GPLDAAVPFS(1)GPLPAKPAK	GAQLS(60.62)GPLDAAVPFS(60.62)GPLPAKPAK	15	3	817.069	0.041506
1569	Bradi3g52837.1|PACid:21830157	Bradi3g52837.1|PACid:21830157	0.939027	13.1201	S265	0.000917993	77.509	_REPVVAAASPSPSPASAVVS(ph)PSATPR_	REPVVAAASPSPS(0.002)PAS(0.046)AVVS(0.939)PS(0.01)AT(0.003)PR	REPVVAAAS(-54.94)PS(-39.27)PS(-27)PAS(-13.12)AVVS(13.12)PS(-19.6)AT(-25.1)PR	20	3	856.765	0.16993
1571	Bradi3g52910.1|PACid:21832018	Bradi3g52910.1|PACid:21832018;Bradi4g42410.1|PACid:21811828	0.980631	17.0446	S437	4.56953e-07	132.79	_LSIDDELVSS(ph)PK_	LSIDDELVS(0.019)S(0.981)PK	LS(-56.24)IDDELVS(-17.04)S(17.04)PK	10	2	691.826	-0.08781
1573	Bradi3g53040.1|PACid:21832207	Bradi3g53040.1|PACid:21832207;Bradi3g53040.2|PACid:21832208	0.999981	47.1296	S217	6.3746e-10	110.56	_SLSSLELPGVATVANAM(ox)S(ph)R_	SLSSLELPGVATVANAMS(1)R	S(-75.35)LS(-75.35)S(-75.35)LELPGVAT(-47.13)VANAMS(47.13)R	18	2	999.982	0.1932
1574	Bradi3g53047.1|PACid:21833798	Bradi3g53047.1|PACid:21833798	0.985045	19.5531	S815	4.29974e-12	92.924	_LEEASPS(ph)DEDFEPTPVYQVANNSFGAENLHSDSGAR_	LEEAS(0.011)PS(0.985)DEDFEPT(0.002)PVY(0.002)QVANNSFGAENLHSDSGAR	LEEAS(-19.55)PS(19.55)DEDFEPT(-26.63)PVY(-27.16)QVANNS(-59.44)FGAENLHS(-83.94)DS(-86.39)GAR	7	3	1320.57	-1.5016
1575	Bradi3g53047.1|PACid:21833798	Bradi3g53047.1|PACid:21833798	0.80962	8.67718	S726	1.37599e-14	140.8	_SCGNSLS(ph)EGFDDLSFK_	S(0.11)CGNS(0.081)LS(0.81)EGFDDLSFK	S(-8.68)CGNS(-10.02)LS(8.68)EGFDDLS(-58.63)FK	7	2	921.866	0.25135
1576	Bradi3g53240.1|PACid:21830765	Bradi3g53240.1|PACid:21830765;Bradi3g53240.2|PACid:21830766	0.999638	34.4082	S128	0.000176052	105.65	_S(ph)AGSYFGVPVPR_	S(1)AGSYFGVPVPR	S(34.41)AGS(-34.41)Y(-67.63)FGVPVPR	1	2	658.805	0.32318
1577	Bradi3g53350.1|PACid:21829525	Bradi3g53350.1|PACid:21829525	0.999327	31.7199	S546	0.0141382	76.332	_HS(ph)GSDPDMVK_	HS(0.999)GS(0.001)DPDMVK	HS(31.72)GS(-31.72)DPDMVK	2	2	576.723	-0.22364
1578	Bradi3g53350.1|PACid:21829525	Bradi3g53350.1|PACid:21829525	1	70.6216	S535	0.0177951	70.622	_VQS(ph)PHAMVIHPR_	VQS(1)PHAMVIHPR	VQS(70.62)PHAMVIHPR	3	3	484.571	0.12548
1580	Bradi3g53567.1|PACid:21833646	Bradi3g53567.1|PACid:21833646	1	85.4573	S7	0.00576852	85.457	_(ac)GDAVAS(ph)PPVAPVK_	GDAVAS(1)PPVAPVK	GDAVAS(85.46)PPVAPVK	6	2	665.326	0.27453
1581	Bradi3g53740.1|PACid:21829111	Bradi3g53740.1|PACid:21829111	1	72.0166	S100	0.00260651	94.487	_S(ph)GLAS(ph)DLKLPLLSEK_	S(1)GLAS(1)DLKLPLLSEK	S(72.02)GLAS(53.26)DLKLPLLS(-53.26)EK	1	2	865.922	-0.050407
1582	Bradi3g53740.1|PACid:21829111	Bradi3g53740.1|PACid:21829111	0.999995	53.2617	S104	0.00260651	94.487	_S(ph)GLAS(ph)DLKLPLLSEK_	S(1)GLAS(1)DLKLPLLSEK	S(72.02)GLAS(53.26)DLKLPLLS(-53.26)EK	5	2	865.922	-0.050407
1583	Bradi3g53760.1|PACid:21832653	Bradi3g53760.1|PACid:21832653;Bradi3g53760.3|PACid:21832652	1	107.788	S120	1.24443e-13	107.79	_IGAGGLGS(ph)GR_	IGAGGLGS(1)GR	IGAGGLGS(107.79)GR	8	2	462.719	-0.36817
1587	Bradi3g53907.1|PACid:21827473	Bradi3g53907.1|PACid:21827473;Bradi3g53907.2|PACid:21827472	0.892792	9.49004	S1263	0.0165945	79.906	_ASSSFSS(ph)PR_	ASS(0.004)S(0.003)FS(0.1)S(0.893)PR	AS(-45.18)S(-23.69)S(-24.79)FS(-9.49)S(9.49)PR	7	2	503.205	-0.062068
1588	Bradi3g53907.1|PACid:21827473	Bradi3g53907.1|PACid:21827473;Bradi3g53907.2|PACid:21827472	0.988698	19.4196	S1682	0.00673043	68.845	_DTPSGIDVETGS(ph)ENQNK_	DTPSGIDVET(0.011)GS(0.989)ENQNK	DT(-63.74)PS(-58.92)GIDVET(-19.42)GS(19.42)ENQNK	12	2	935.889	0.67626
1592	Bradi3g53907.1|PACid:21827473	Bradi3g53907.1|PACid:21827473;Bradi3g53907.2|PACid:21827472	0.907779	10.236	S1698	0.00185389	62.871	_NNQVES(ph)EDGEVEPDQTVASESTEDDATALK_	NNQVES(0.908)EDGEVEPDQT(0.086)VAS(0.002)ES(0.002)T(0.002)EDDAT(0.001)ALK	NNQVES(10.24)EDGEVEPDQT(-10.24)VAS(-27.07)ES(-27.07)T(-27.07)EDDAT(-30.05)ALK	6	3	1096.46	0.15463
1593	Bradi3g53907.1|PACid:21827473	Bradi3g53907.1|PACid:21827473;Bradi3g53907.2|PACid:21827472	1	65.5625	S1209	0.017091	72.089	_S(ph)DEGWQEAVPK_	S(1)DEGWQEAVPK	S(65.56)DEGWQEAVPK	1	2	663.274	0.24846
1594	Bradi3g53907.1|PACid:21827473	Bradi3g53907.1|PACid:21827473;Bradi3g53907.2|PACid:21827472	0.990085	19.9939	S1411	1.76403e-06	101.5	_S(ph)DNEQTNILVVSNEDEK_	S(0.99)DNEQT(0.01)NILVVSNEDEK	S(19.99)DNEQT(-19.99)NILVVS(-71.46)NEDEK	1	2	1007.44	0.042458
1596	Bradi3g53907.1|PACid:21827473	Bradi3g53907.1|PACid:21827473;Bradi3g53907.2|PACid:21827472	0.999998	58.3834	S1751	3.32599e-41	191.37	_SWADYS(ph)DGEAEAVQVAS_	SWADYS(1)DGEAEAVQVAS	S(-61.5)WADY(-58.38)S(58.38)DGEAEAVQVAS(-143.62)	6	2	932.867	0.090303
1597	Bradi3g53907.1|PACid:21827473	Bradi3g53907.1|PACid:21827473;Bradi3g53907.2|PACid:21827472	0.999726	35.6228	S152	3.11477e-35	166.06	_VANPGS(ph)PAGGGGEEPM(ox)YPPPK_	VANPGS(1)PAGGGGEEPMYPPPK	VANPGS(35.62)PAGGGGEEPMY(-35.62)PPPK	6	2	1052.96	1.6198
1600	Bradi3g54387.1|PACid:21833497	Bradi3g54387.1|PACid:21833497	0.977211	16.3241	S39	0.00863718	78.486	_SLS(ph)YAGELSSAGR_	S(0.023)LS(0.977)YAGELSSAGR	S(-16.32)LS(16.32)Y(-51.39)AGELS(-68.02)S(-72.94)AGR	3	2	689.306	-0.34486
1604	Bradi3g54740.1|PACid:21833001	Bradi3g54740.1|PACid:21833001	0.999925	41.2416	S274	0.0013654	84.249	_GRGS(ph)NADVPTQDERPAGQK_	GRGS(1)NADVPTQDERPAGQK	GRGS(41.24)NADVPT(-41.24)QDERPAGQK	4	3	688.315	0.36484
1606	Bradi3g54740.1|PACid:21833001	Bradi3g54740.1|PACid:21833001	0.844127	7.31486	S290	2.25274e-47	186.62	_S(ph)PSQQIAS(ph)PPPSYEDVAGISK_	S(0.844)PS(0.156)QQIAS(0.993)PPPS(0.006)YEDVAGISK	S(7.31)PS(-7.31)QQIAS(21.51)PPPS(-21.51)Y(-34.88)EDVAGIS(-60.31)K	1	2	1159.5	-0.41923
1607	Bradi3g54740.1|PACid:21833001	Bradi3g54740.1|PACid:21833001	0.993413	21.5052	S297	2.25274e-47	186.62	_S(ph)PSQQIAS(ph)PPPSYEDVAGISK_	S(0.844)PS(0.156)QQIAS(0.993)PPPS(0.006)YEDVAGISK	S(7.31)PS(-7.31)QQIAS(21.51)PPPS(-21.51)Y(-34.88)EDVAGIS(-60.31)K	8	2	1159.5	-0.41923
1608	Bradi3g54740.1|PACid:21833001	Bradi3g54740.1|PACid:21833001	0.988588	19.3766	S333	0.0203758	91.069	_VPS(ph)PSIPR_	VPS(0.989)PS(0.011)IPR	VPS(19.38)PS(-19.38)IPR	3	2	466.734	-0.13465
1609	Bradi3g54860.1|PACid:21830306	Bradi3g54860.1|PACid:21830306	0.999985	48.1287	S456	0.0096315	78.692	_S(ph)LELLSLGGGK_	S(1)LELLSLGGGK	S(48.13)LELLS(-48.13)LGGGK	1	2	577.297	-0.30463
1610	Bradi3g55420.1|PACid:21831751	Bradi3g55420.1|PACid:21831751	0.870431	8.27235	S452	0.0107037	78.655	_HVPS(ph)QNFLSR_	HVPS(0.87)QNFLS(0.13)R	HVPS(8.27)QNFLS(-8.27)R	4	2	632.795	0.52924
1611	Bradi3g55540.1|PACid:21829613	Bradi3g55540.1|PACid:21829613;Bradi3g55540.2|PACid:21829614	1	85.5541	S308	0.00535374	85.554	_APS(ph)PCLPPVGVR_	APS(1)PCLPPVGVR	APS(85.55)PCLPPVGVR	3	2	665.323	-0.071677
1615	Bradi3g55540.1|PACid:21829613	Bradi3g55540.1|PACid:21829613;Bradi3g55540.2|PACid:21829614	1	97.7572	S207	6.1975e-37	193.77	_S(ph)FADALQENMSSPAAK_	S(1)FADALQENMSSPAAK	S(97.76)FADALQENMS(-98.48)S(-97.76)PAAK	1	2	873.874	0.37616
1616	Bradi3g55540.1|PACid:21829613	Bradi3g55540.1|PACid:21829613;Bradi3g55540.2|PACid:21829614	0.99675	25.0855	S263	0.00821065	83.397	_S(ph)GATS(ph)PSLVR_	S(0.997)GAT(0.011)S(0.936)PS(0.056)LVR	S(25.09)GAT(-20.62)S(12.25)PS(-12.25)LVR	1	2	567.733	-0.056014
1617	Bradi3g55540.1|PACid:21829613	Bradi3g55540.1|PACid:21829613;Bradi3g55540.2|PACid:21829614	0.935924	12.2451	S267	0.00821065	83.397	_S(ph)GATS(ph)PSLVR_	S(0.997)GAT(0.011)S(0.936)PS(0.056)LVR	S(25.09)GAT(-20.62)S(12.25)PS(-12.25)LVR	5	2	567.733	-0.056014
1620	Bradi3g55820.1|PACid:21831185	Bradi3g55820.1|PACid:21831185;Bradi3g55820.3|PACid:21831184;Bradi3g55820.4|PACid:21831186;Bradi3g55820.2|PACid:21831187	0.997431	25.8913	S13	0.0139659	74.296	_(ac)MEPDHTGAAEQNS(ph)PR_	MEPDHT(0.003)GAAEQNS(0.997)PR	MEPDHT(-25.89)GAAEQNS(25.89)PR	13	2	881.349	-0.12885
1621	Bradi3g55830.1|PACid:21830658	Bradi3g55830.1|PACid:21830658	0.9976	26.1924	S212	0.0186215	65.225	_GELHPYHIYPES(ph)PIGR_	GELHPYHIY(0.002)PES(0.998)PIGR	GELHPY(-55.67)HIY(-26.19)PES(26.19)PIGR	12	3	648.972	0.50042
1622	Bradi3g55870.1|PACid:21830199	Bradi3g55870.1|PACid:21830199	0.994967	23.1884	S6	1.99904e-08	118.13	_(ac)M(ox)EAPGS(ph)PYASSPETAPK_	MEAPGS(0.995)PY(0.005)ASSPETAPK	MEAPGS(23.19)PY(-23.19)AS(-37.61)S(-42.92)PET(-44.64)APK	6	2	929.384	0.21545
1623	Bradi3g55870.1|PACid:21830199	Bradi3g55870.1|PACid:21830199	0.973473	15.6486	S22	1.97998e-06	89.462	_S(ph)PPPPQERPETQPEAEPEDDKEKPTHLR_	S(0.973)PPPPQERPET(0.027)QPEAEPEDDKEKPTHLR	S(15.65)PPPPQERPET(-15.65)QPEAEPEDDKEKPT(-48.38)HLR	1	3	1105.52	-0.40472
1625	Bradi3g56190.1|PACid:21831423	Bradi3g56190.1|PACid:21831423	1	91.8667	S387	0.0401604	91.867	_KLLPGS(ph)VDG_	KLLPGS(1)VDG	KLLPGS(91.87)VDG	6	2	483.239	0.019277
1632	Bradi3g56517.1|PACid:21832682	Bradi3g56517.1|PACid:21832682	0.881869	8.7503	S799	0.00694024	85.813	_IQDGSISS(ph)PR_	IQDGS(0.001)IS(0.118)S(0.882)PR	IQDGS(-32.13)IS(-8.75)S(8.75)PR	8	2	570.258	-0.4242
1633	Bradi3g56720.1|PACid:21832523	Bradi3g56720.1|PACid:21832523	0.999992	51.932	S728	0.00412802	93.096	_LGS(ph)PLYTSLR_	LGS(1)PLYTSLR	LGS(51.93)PLY(-57.58)T(-51.93)S(-65.08)LR	3	2	593.797	-0.29124
1634	Bradi3g56720.1|PACid:21832523	Bradi3g56720.1|PACid:21832523	0.998435	28.4449	S281	1.34813e-34	176.46	_S(ph)YQGTQFIEALLGPQEDK_	S(0.998)Y(0.001)QGTQFIEALLGPQEDK	S(28.44)Y(-28.44)QGT(-38.64)QFIEALLGPQEDK	1	2	1052.49	0.14913
1635	Bradi3g57080.1|PACid:21827556	Bradi3g57080.1|PACid:21827556	1	70.4379	S11	4.17911e-23	182.07	_(ac)M(ox)DLEVAHGAGS(ph)PR_	MDLEVAHGAGS(1)PR	MDLEVAHGAGS(70.44)PR	11	2	739.311	0.044003
1636	Bradi3g57940.1|PACid:21831082	Bradi3g57940.1|PACid:21831082	0.838684	7.15922	S609	0.000383211	135.43	_LTISHS(ph)FGR_	LTIS(0.161)HS(0.839)FGR	LT(-82.7)IS(-7.16)HS(7.16)FGR	6	2	549.261	0.20487
1637	Bradi3g58107.1|PACid:21828882	Bradi3g58107.1|PACid:21828882	0.987807	19.0857	S183	0.000878304	79.393	_LPAAGELS(ph)DLESDLAGK_	LPAAGELS(0.988)DLES(0.012)DLAGK	LPAAGELS(19.09)DLES(-19.09)DLAGK	8	2	883.416	0.15015
1638	Bradi3g58310.1|PACid:21827591	Bradi3g58310.1|PACid:21827591;Bradi3g58310.2|PACid:21827590;Bradi3g58310.3|PACid:21827589;Bradi3g58310.4|PACid:21827592	0.842434	7.33527	S235	1.06875e-05	95.122	_ASGS(ph)PPVPVMHS(ph)PPRPVTVK_	AS(0.157)GS(0.842)PPVPVMHS(0.937)PPRPVT(0.064)VK	AS(-7.34)GS(7.34)PPVPVMHS(11.79)PPRPVT(-11.79)VK	4	2	1100.52	0.032037
1639	Bradi3g58310.1|PACid:21827591	Bradi3g58310.1|PACid:21827591;Bradi3g58310.2|PACid:21827590;Bradi3g58310.3|PACid:21827589;Bradi3g58310.4|PACid:21827592	0.936973	11.7934	S243	1.06875e-05	95.122	_ASGS(ph)PPVPVMHS(ph)PPRPVTVK_	AS(0.157)GS(0.842)PPVPVMHS(0.937)PPRPVT(0.064)VK	AS(-7.34)GS(7.34)PPVPVMHS(11.79)PPRPVT(-11.79)VK	12	2	1100.52	0.032037
1640	Bradi3g59030.1|PACid:21829379	Bradi3g59030.1|PACid:21829379	0.999965	47.5496	S393	0.00366636	84.753	_LTSSPGEGVAS(ph)PDK_	LTSSPGEGVAS(1)PDK	LT(-61.93)S(-47.55)S(-47.77)PGEGVAS(47.55)PDK	11	2	712.819	0.19143
1641	Bradi3g59130.1|PACid:21833560	Bradi3g59130.1|PACid:21833560	0.825541	6.75274	S220	0.0159513	73.082	_DSS(ph)NLIDMSVR_	DS(0.174)S(0.826)NLIDMSVR	DS(-6.75)S(6.75)NLIDMS(-39.56)VR	3	2	658.781	-0.076145
1642	Bradi3g59320.1|PACid:21832176	Bradi3g59320.1|PACid:21832176	1	89.5064	S156	2.98057e-13	131.96	_GLPS(ph)PGAAQAAAAAR_	GLPS(1)PGAAQAAAAAR	GLPS(89.51)PGAAQAAAAAR	4	2	694.838	0.32697
1645	Bradi3g59520.1|PACid:21832368	Bradi3g59520.1|PACid:21832368	1	89.698	S380	0.0181619	96.948	_DEFS(ph)FGNR_	DEFS(1)FGNR	DEFS(89.7)FGNR	4	2	526.198	0.10227
1650	Bradi3g59542.2|PACid:21829058	Bradi3g59542.2|PACid:21829058;Bradi3g59542.3|PACid:21829059;Bradi3g59542.1|PACid:21829060	1	62.6771	S28	8.23498e-12	115.76	_AAAADQRPPS(ph)PDAAPAPAPAAAGRR_	AAAADQRPPS(1)PDAAPAPAPAAAGRR	AAAADQRPPS(62.68)PDAAPAPAPAAAGRR	10	3	811.731	-0.23915
1654	Bradi3g59560.1|PACid:21830238	Bradi3g59560.1|PACid:21830238	0.994761	22.7853	S450	0.001563	117.25	_NPLSQLSS(ph)PK_	NPLSQLS(0.005)S(0.995)PK	NPLS(-61.9)QLS(-22.79)S(22.79)PK	8	2	575.779	-0.18887
1657	Bradi3g59577.1|PACid:21829570	Bradi3g59577.1|PACid:21829570;Bradi3g59577.2|PACid:21829569;Bradi3g59577.3|PACid:21829568	0.999968	44.9345	S465	9.42411e-09	118.19	_SNEAKPVVPGQVS(ph)PVRR_	SNEAKPVVPGQVS(1)PVRR	S(-44.93)NEAKPVVPGQVS(44.93)PVRR	13	2	950.494	0.69369
1658	Bradi3g59627.1|PACid:21830739	Bradi3g59627.1|PACid:21830739	0.781477	5.8655	S1979	7.89281e-06	69.523	_EPS(ph)PSNPPHDGASSEQQIPATAIDTGETQNPTLNFER_	EPS(0.781)PS(0.202)NPPHDGAS(0.008)S(0.008)EQQIPATAIDTGETQNPTLNFER	EPS(5.87)PS(-5.87)NPPHDGAS(-19.9)S(-19.9)EQQIPAT(-42.84)AIDT(-53.45)GET(-57.52)QNPT(-63.32)LNFER	3	3	1338.27	-0.50163
1659	Bradi3g59627.1|PACid:21830739	Bradi3g59627.1|PACid:21830739	0.999992	51.0672	S1922	0.00821065	83.397	_VAS(ph)PGGLTEK_	VAS(1)PGGLTEK	VAS(51.07)PGGLT(-51.07)EK	3	2	519.747	1.9636
1660	Bradi3g59800.2|PACid:21828669	Bradi3g59800.2|PACid:21828669	0.963132	14.1716	S853	6.35117e-47	172.69	_AAVASYSSDNSGTESSPQS(ph)PSHAGEDWR_	AAVASYSSDNSGTESSPQS(0.963)PS(0.037)HAGEDWR	AAVAS(-129.78)Y(-143.51)S(-119.62)S(-108.69)DNS(-102.02)GT(-89.91)ES(-70.16)S(-49.89)PQS(14.17)PS(-14.17)HAGEDWR	19	3	987.404	0.022747
1661	Bradi3g59800.2|PACid:21828669	Bradi3g59800.2|PACid:21828669;Bradi3g59800.1|PACid:21828668	0.928747	12.7503	S725	0.0129428	74.678	_QSHS(ph)DGSLDTMAR_	QS(0.049)HS(0.929)DGS(0.022)LDTMAR	QS(-12.75)HS(12.75)DGS(-16.28)LDT(-40.2)MAR	4	2	742.795	-0.46308
1662	Bradi3g59920.1|PACid:21827180	Bradi3g59920.1|PACid:21827180	0.99747	26.2922	S409	2.44907e-06	102.51	_RSPS(ph)FNSR_	RSPS(0.997)FNS(0.002)R	RS(-37.27)PS(26.29)FNS(-26.29)R	4	2	515.727	-0.08723
1663	Bradi3g60080.1|PACid:21830707	Bradi3g60080.1|PACid:21830707	0.996183	24.8657	S15	8.85686e-05	87.102	_S(ph)AAGDDDLSM(ox)FSGEPDLAAAILAR_	S(0.996)AAGDDDLS(0.003)MFS(0.001)GEPDLAAAILAR	S(24.87)AAGDDDLS(-24.87)MFS(-32.44)GEPDLAAAILAR	1	2	1245.05	-0.2323
1664	Bradi3g60140.1|PACid:21827688	Bradi3g60140.1|PACid:21827688	0.998392	27.9298	S777	1.70653e-13	136.17	_SGSTGDASGFAS(ph)VEK_	SGSTGDAS(0.002)GFAS(0.998)VEK	S(-87.96)GS(-87.96)T(-81.48)GDAS(-27.93)GFAS(27.93)VEK	12	2	740.304	-0.6735
1667	Bradi3g60210.1|PACid:21826788	Bradi3g60210.1|PACid:21826788	0.892168	9.17701	S811	0.00803569	65.107	_FDEIADGDQDSDVHGS(ph)GDQHK_	FDEIADGDQDS(0.108)DVHGS(0.892)GDQHK	FDEIADGDQDS(-9.18)DVHGS(9.18)GDQHK	16	3	784.64	-0.41839
1674	Bradi3g60617.1|PACid:21833725	Bradi3g60617.1|PACid:21833725	0.939312	12.2105	S258	1.36171e-05	91.355	_EPS(ph)AGSSVLVGSVDEDAER_	EPS(0.939)AGS(0.056)S(0.004)VLVGSVDEDAER	EPS(12.21)AGS(-12.21)S(-23.55)VLVGS(-40.86)VDEDAER	3	2	992.431	0.56646
1679	Bradi4g02410.1|PACid:21814304	Bradi4g02410.1|PACid:21814304	0.909795	10.0374	S226	0.0261087	66.262	_SMLPS(ph)PTPNER_	SMLPS(0.91)PT(0.09)PNER	S(-52.45)MLPS(10.04)PT(-10.04)PNER	5	2	654.786	0.50217
1680	Bradi4g02725.1|PACid:21812346	Bradi4g02725.1|PACid:21812346	0.976379	16.4009	S998	0.0474961	57.802	_QFS(ph)LPNSIHTR_	QFS(0.976)LPNS(0.022)IHT(0.001)R	QFS(16.4)LPNS(-16.4)IHT(-28.9)R	3	2	690.327	-0.48955
1683	Bradi4g03737.1|PACid:21812447	Bradi4g03737.1|PACid:21812447	0.999763	36.4684	S1014	0.0103978	104.82	_RSGSLYS(ph)PDR_	RSGSLYS(1)PDR	RS(-51.26)GS(-36.47)LY(-53.55)S(36.47)PDR	7	2	609.269	0.4459
1686	Bradi4g03940.1|PACid:21812145	Bradi4g03940.1|PACid:21812145	0.999709	35.3581	S19	0.00606077	113.71	_RGYGGS(ph)PAHR_	RGYGGS(1)PAHR	RGY(-35.36)GGS(35.36)PAHR	6	2	569.251	-0.49343
1687	Bradi4g03940.1|PACid:21812145	Bradi4g03940.1|PACid:21812145	0.999715	35.4567	S33	7.46534e-07	124.16	_RGYGGS(ph)PPHRS(ph)PPR_	RGYGGS(1)PPHRS(1)PPR	RGY(-35.46)GGS(35.46)PPHRS(48.15)PPR	6	2	840.861	-0.00087336
1691	Bradi4g03940.1|PACid:21812145	Bradi4g03940.1|PACid:21812145	0.999985	48.1533	S38	7.46534e-07	124.16	_RGYGGS(ph)PPHRS(ph)PPR_	RGYGGS(1)PPHRS(1)PPR	RGY(-35.46)GGS(35.46)PPHRS(48.15)PPR	11	2	840.861	-0.00087336
1692	Bradi4g03940.1|PACid:21812145	Bradi4g03940.1|PACid:21812145	1	100.017	S181	0.0484892	100.02	_S(ph)LS(ph)PRPR_	S(1)LS(1)PRPR	S(100.02)LS(100.02)PRPR	1	2	486.707	0.10868
1693	Bradi4g03940.1|PACid:21812145	Bradi4g03940.1|PACid:21812145	1	100.017	S183	0.0484892	100.02	_S(ph)LS(ph)PRPR_	S(1)LS(1)PRPR	S(100.02)LS(100.02)PRPR	3	2	486.707	0.10868
1695	Bradi4g04850.1|PACid:21813711	Bradi4g04850.1|PACid:21813711	0.998676	28.7753	S155	0.0423869	58.04	_ELS(ph)IGDEVGWSK_	ELS(0.999)IGDEVGWS(0.001)K	ELS(28.78)IGDEVGWS(-28.78)K	3	2	700.311	-0.11211
1698	Bradi4g05310.1|PACid:21814542	Bradi4g05310.1|PACid:21814542	0.994512	23.3923	S292	0.00552962	88.495	_DSS(ph)PVQSFPK_	DS(0.005)S(0.995)PVQS(0.001)FPK	DS(-23.39)S(23.39)PVQS(-30.27)FPK	3	2	586.255	-0.086718
1701	Bradi4g05310.1|PACid:21814542	Bradi4g05310.1|PACid:21814542	0.998523	28.4108	S307	0.022568	61.815	_NSAQQPS(ph)VEDFENIFSK_	NSAQQPS(0.999)VEDFENIFS(0.001)K	NS(-44.22)AQQPS(28.41)VEDFENIFS(-28.41)K	7	2	1010.44	0.14168
1704	Bradi4g05840.1|PACid:21810343	Bradi4g05840.1|PACid:21810343	0.999967	44.845	S170	0.000592336	131.83	_KDS(ph)PPPPLSR_	KDS(1)PPPPLSR	KDS(44.85)PPPPLS(-44.85)R	3	2	587.287	-0.089335
1707	Bradi4g06087.1|PACid:21811225	Bradi4g06087.1|PACid:21811225;Bradi4g06087.2|PACid:21811226	1	67.6848	S10	0.0125289	67.685	_GNPPS(ph)PDPAAVEEMAR_	GNPPS(1)PDPAAVEEMAR	GNPPS(67.68)PDPAAVEEMAR	5	2	859.366	-3.0068
1708	Bradi4g06137.1|PACid:21810562	Bradi4g06137.1|PACid:21810562	0.998602	29.8821	S240	7.61664e-34	153.59	_AAAALPSLEDVSPS(ph)NPNS(ph)DDER_	AAAALPSLEDVS(0.001)PS(0.999)NPNS(1)DDER	AAAALPS(-35.41)LEDVS(-29.88)PS(29.88)NPNS(35.64)DDER	14	3	805.663	0.12473
1709	Bradi4g06137.1|PACid:21810562	Bradi4g06137.1|PACid:21810562	0.999556	35.6364	S244	7.61664e-34	153.59	_AAAALPSLEDVSPS(ph)NPNS(ph)DDER_	AAAALPSLEDVS(0.001)PS(0.999)NPNS(1)DDER	AAAALPS(-35.41)LEDVS(-29.88)PS(29.88)NPNS(35.64)DDER	18	3	805.663	0.12473
1710	Bradi4g06137.1|PACid:21810562	Bradi4g06137.1|PACid:21810562	0.915982	10.4913	S529	0.000544587	66.372	_QSIPNQLTDNQATASLPVNNS(ph)PDSLKPSLLK_	QSIPNQLTDNQATASLPVNNS(0.916)PDS(0.082)LKPS(0.001)LLK	QS(-51.18)IPNQLT(-34.05)DNQAT(-34.05)AS(-34.05)LPVNNS(10.49)PDS(-10.49)LKPS(-29.09)LLK	21	3	1124.23	-0.22528
1711	Bradi4g06290.1|PACid:21813217	Bradi4g06290.1|PACid:21813217	0.999424	35.4013	S448	1.77801e-08	121.24	_AMATPEPVS(ph)PMSSR_	AMATPEPVS(0.999)PMSSR	AMAT(-89.92)PEPVS(35.4)PMS(-35.4)S(-35.4)R	9	2	770.83	-0.059977
1712	Bradi4g06290.1|PACid:21813217	Bradi4g06290.1|PACid:21813217	0.999971	45.3792	S437	1.35782e-06	103.5	_SALLNQFQQQQSLLS(ph)PR_	SALLNQFQQQQSLLS(1)PR	S(-80.52)ALLNQFQQQQS(-45.38)LLS(45.38)PR	15	2	1019.51	-0.2044
1715	Bradi4g07110.1|PACid:21814545	Bradi4g07110.1|PACid:21814545	0.943451	12.2433	S416	0.00292218	68.952	_EIQTPNPMATPLAS(ph)PGPGVTPR_	EIQTPNPMATPLAS(0.943)PGPGVT(0.056)PR	EIQT(-38.03)PNPMAT(-39.1)PLAS(12.24)PGPGVT(-12.24)PR	14	3	771.043	0.31154
1716	Bradi4g07997.1|PACid:21810838	Bradi4g07997.1|PACid:21810838;Bradi4g07997.2|PACid:21810839	0.809861	6.56533	S3186	5.13776e-46	167.59	_LRPGQPISVQEASTS(ph)DMEDASTSSAGPK_	LRPGQPISVQEAS(0.008)T(0.179)S(0.81)DMEDAS(0.003)T(0.001)SSAGPK	LRPGQPIS(-55.43)VQEAS(-20.09)T(-6.57)S(6.57)DMEDAS(-24.74)T(-30.81)S(-36.72)S(-42.48)AGPK	15	3	976.109	-0.27331
1717	Bradi4g08030.1|PACid:21810155	Bradi4g08030.1|PACid:21810155	0.995069	23.3346	S98	4.01111e-07	100.02	_GKAPVTQQLPGES(ph)DAEYAEFSSK_	GKAPVTQQLPGES(0.995)DAEY(0.005)AEFSSK	GKAPVT(-46.14)QQLPGES(23.33)DAEY(-23.33)AEFS(-38.38)S(-38.38)K	13	3	840.383	0.40296
1718	Bradi4g19010.1|PACid:21814092	Bradi4g08050.1|PACid:21812604;Bradi4g08050.4|PACid:21812603;Bradi4g19010.1|PACid:21814092	0.999931	41.6334	S215	1.14989e-05	150.1	_SAS(ph)FIAS(ph)PR_	SAS(1)FIAS(1)PR	S(-41.63)AS(41.63)FIAS(111.23)PR	3	2	548.217	-0.0071775
1719	Bradi4g19010.1|PACid:21814092	Bradi4g08050.1|PACid:21812604;Bradi4g08050.4|PACid:21812603;Bradi4g19010.1|PACid:21814092	1	111.229	S219	1.14989e-05	150.1	_SAS(ph)FIAS(ph)PR_	SAS(1)FIAS(1)PR	S(-41.63)AS(41.63)FIAS(111.23)PR	7	2	548.217	-0.0071775
1721	Bradi4g08080.1|PACid:21814022	Bradi4g08080.1|PACid:21814022	0.839492	7.97866	S73	0.0332916	61.167	_ES(ph)PSSM(ox)FSTSGLSSWAK_	ES(0.839)PS(0.134)S(0.026)MFSTSGLSSWAK	ES(7.98)PS(-7.98)S(-15.04)MFS(-43.01)T(-34.33)S(-39.06)GLS(-49.94)S(-52.86)WAK	2	2	942.89	0.44887
1724	Bradi4g08080.1|PACid:21814022	Bradi4g08080.1|PACid:21814022	0.999944	42.5324	S113	0.0114771	121.05	_LTS(ph)GLGLR_	LTS(1)GLGLR	LT(-42.53)S(42.53)GLGLR	3	2	448.734	-0.611
1725	Bradi4g08097.1|PACid:21810639	Bradi4g08097.1|PACid:21810639;Bradi4g19470.1|PACid:21813353	0.992419	21.9179	S447	3.23834e-11	124.25	_NAVFGDSSALS(ph)PGGVR_	NAVFGDS(0.001)S(0.006)ALS(0.992)PGGVR	NAVFGDS(-29.18)S(-21.92)ALS(21.92)PGGVR	11	2	807.37	-0.13819
1727	Bradi4g08380.1|PACid:21811338	Bradi4g08380.1|PACid:21811338	1	68.755	S635	6.49029e-36	191.06	_APVS(ph)PDGPPS(ph)LTFSR_	APVS(1)PDGPPS(0.747)LT(0.126)FS(0.126)R	APVS(68.75)PDGPPS(7.72)LT(-7.72)FS(-7.72)R	4	2	844.36	-1.2458
1729	Bradi4g08380.1|PACid:21811338	Bradi4g08380.1|PACid:21811338	0.982072	19.9779	S658	2.80724e-10	114.55	_DSEAGNGSGS(ph)LSTLSGLGR_	DS(0.004)EAGNGS(0.01)GS(0.982)LS(0.003)T(0.001)LS(0.001)GLGR	DS(-24.15)EAGNGS(-19.98)GS(19.98)LS(-25.8)T(-31.48)LS(-29.91)GLGR	10	2	922.905	0.5135
1730	Bradi4g08420.1|PACid:21811587	Bradi4g08420.1|PACid:21811587	1	94.2966	S107	0.00379787	94.297	_EGS(ph)HVGIIPR_	EGS(1)HVGIIPR	EGS(94.3)HVGIIPR	3	2	572.779	0.16134
1731	Bradi4g08490.1|PACid:21812305	Bradi4g08490.1|PACid:21812305	0.980302	16.97	S718	3.74121e-07	106.39	_DS(ph)DGEDSHAPAVTK_	DS(0.98)DGEDS(0.02)HAPAVTK	DS(16.97)DGEDS(-16.97)HAPAVT(-54.8)K	2	2	754.799	-0.43147
1732	Bradi4g08500.1|PACid:21813591	Bradi4g08500.1|PACid:21813591;Bradi4g08800.1|PACid:21811684	0.775057	7.60103	S103	0.026552	65.232	_EHNS(ph)SPGYYDGR_	EHNS(0.775)S(0.135)PGY(0.073)Y(0.017)DGR	EHNS(7.6)S(-7.6)PGY(-10.27)Y(-16.49)DGR	4	2	731.275	-0.69414
1733	Bradi4g08727.2|PACid:21813457	Bradi4g08727.2|PACid:21813457;Bradi4g08727.1|PACid:21813458	1	176.508	S315	1.20015e-22	176.51	_GGPAFGGPGVS(ph)PR_	GGPAFGGPGVS(1)PR	GGPAFGGPGVS(176.51)PR	11	2	618.282	-0.28351
1734	Bradi4g08727.2|PACid:21813457	Bradi4g08727.2|PACid:21813457;Bradi4g08727.1|PACid:21813458	0.999892	39.662	S46	0.005589	68.41	_WSGGGGGGGGGGGS(ph)PPHR_	WSGGGGGGGGGGGS(1)PPHR	WS(-39.66)GGGGGGGGGGGS(39.66)PPHR	14	2	787.318	0.25309
1737	Bradi4g09125.2|PACid:21810110	Bradi4g09125.2|PACid:21810110;Bradi4g09125.1|PACid:21810111;Bradi4g09120.2|PACid:21812969	1	90.1228	S70	1.56275e-19	158.29	_GLAYDIS(ph)DDQQDITR_	GLAYDIS(1)DDQQDITR	GLAY(-90.12)DIS(90.12)DDQQDIT(-104.7)R	7	2	895.386	0.20251
1738	Bradi4g09125.2|PACid:21810110	Bradi4g09125.2|PACid:21810110;Bradi4g09125.1|PACid:21810111;Bradi4g09120.2|PACid:21812969	1	103.342	S163	0.00223036	103.34	_S(ph)FQCELVFAK_	S(1)FQCELVFAK	S(103.34)FQCELVFAK	1	2	654.788	-0.23694
1739	Bradi4g09320.1|PACid:21812796	Bradi4g09320.1|PACid:21812796;Bradi4g09320.2|PACid:21812797	0.999986	48.643	S14	0.00666068	86.344	_SPAAPAMS(ph)PR_	SPAAPAMS(1)PR	S(-48.64)PAAPAMS(48.64)PR	8	2	532.733	1.2182
1740	Bradi4g10700.1|PACid:21812008	Bradi4g10700.1|PACid:21812008	0.983424	20.2407	S313	0.00536497	85.536	_VVRPIASSAS(ph)DK_	VVRPIAS(0.009)S(0.007)AS(0.983)DK	VVRPIAS(-20.24)S(-21.31)AS(20.24)DK	10	2	655.329	-0.14615
1744	Bradi4g12200.1|PACid:21811132	Bradi4g12200.1|PACid:21811132	0.999776	36.4962	S187	0.0497992	66.19	_ELS(ph)PGPSMR_	ELS(1)PGPSMR	ELS(36.5)PGPS(-36.5)MR	3	2	527.225	0.24555
1745	Bradi4g12200.1|PACid:21811132	Bradi4g12200.1|PACid:21811132	1	112.558	S194	8.66601e-13	158.4	_S(ph)PAGGINYVMNR_	S(1)PAGGINYVMNR	S(112.56)PAGGINY(-112.56)VMNR	1	2	679.8	-0.38522
1747	Bradi4g13720.1|PACid:21813295	Bradi4g13720.1|PACid:21813295	0.804363	7.53695	S11	2.1701e-12	121.74	_(ac)ASHQTGAPSS(ph)PTASSSSK_	ASHQTGAPS(0.142)S(0.804)PT(0.048)AS(0.002)S(0.001)S(0.001)S(0.001)K	AS(-44.4)HQT(-38.45)GAPS(-7.54)S(7.54)PT(-12.2)AS(-27.14)S(-28.21)S(-28.21)S(-28.21)K	10	2	905.386	0.078645
1748	Bradi4g13720.1|PACid:21813295	Bradi4g13720.1|PACid:21813295	0.863886	8.74978	S61	1.86756e-17	139.46	_KATDVTVDAPSS(ph)PTAASSK_	KATDVTVDAPS(0.115)S(0.864)PT(0.021)AASSK	KAT(-98.35)DVT(-67.02)VDAPS(-8.75)S(8.75)PT(-16.17)AAS(-44.66)S(-50.54)K	12	2	956.949	-0.22776
1750	Bradi4g14950.1|PACid:21814604	Bradi4g14950.1|PACid:21814604;Bradi4g14950.2|PACid:21814606;Bradi4g14950.3|PACid:21814605	0.999224	31.4689	S399	0.0341745	61.641	_VCTTQAPVQLGS(ph)LR_	VCTT(0.001)QAPVQLGS(0.999)LR	VCT(-41.97)T(-31.47)QAPVQLGS(31.47)LR	12	2	805.392	0.63453
1751	Bradi4g16000.2|PACid:21814613	Bradi4g16000.2|PACid:21814613	0.999938	42.1081	S207	1.62067e-07	138.63	_ILVPTAGDLS(ph)PR_	ILVPTAGDLS(1)PR	ILVPT(-42.11)AGDLS(42.11)PR	10	2	659.842	0.24749
1752	Bradi4g16000.2|PACid:21814613	Bradi4g16000.2|PACid:21814613	0.976975	17.3762	S306	0.00607383	84.365	_NSS(ph)VSDLGSEVR_	NS(0.001)S(0.977)VS(0.005)DLGS(0.018)EVR	NS(-32.64)S(17.38)VS(-23.25)DLGS(-17.38)EVR	3	2	665.288	0.26056
1753	Bradi4g16050.1|PACid:21813046	Bradi4g16050.1|PACid:21813046	0.781293	7.81493	S118	8.87712e-13	136.81	_GKKPGLSPS(ph)ASFPAR_	GKKPGLS(0.129)PS(0.781)AS(0.089)FPAR	GKKPGLS(-7.81)PS(7.81)AS(-9.41)FPAR	9	2	790.403	-0.13184
1754	Bradi4g16050.1|PACid:21813046	Bradi4g16050.1|PACid:21813046	0.999681	35.0593	S340	0.00388063	67.413	_HKPASSAAAASADGSVACES(ph)PR_	HKPASSAAAASADGSVACES(1)PR	HKPAS(-60.51)S(-60.14)AAAAS(-52.96)ADGS(-35.06)VACES(35.06)PR	20	3	736.323	-0.060343
1755	Bradi4g16327.1|PACid:21812227	Bradi4g16327.1|PACid:21812227	0.796183	7.57302	S274	3.75418e-05	109.84	_ATS(ph)FSNIDLGIR_	AT(0.139)S(0.796)FS(0.065)NIDLGIR	AT(-7.57)S(7.57)FS(-10.91)NIDLGIR	3	2	687.327	-0.26503
1756	Bradi4g16327.1|PACid:21812227	Bradi4g16327.1|PACid:21812227	0.999968	44.9165	S72	0.00188256	74.364	_FQGLASFLAPPAPGGGGS(ph)PR_	FQGLASFLAPPAPGGGGS(1)PR	FQGLAS(-44.92)FLAPPAPGGGGS(44.92)PR	18	2	982.475	-0.072372
1761	Bradi4g17020.1|PACid:21812699	Bradi4g17020.1|PACid:21812699	0.99755	26.0974	S123	0.00143918	119.16	_SAS(ph)YGHGVLR_	S(0.002)AS(0.998)YGHGVLR	S(-26.1)AS(26.1)Y(-74.85)GHGVLR	3	2	563.756	0.10769
1762	Bradi4g17020.1|PACid:21812699	Bradi4g17020.1|PACid:21812699	1	64.5504	S32	0.017704	71.555	_VVPHS(ph)GPLGAK_	VVPHS(1)GPLGAK	VVPHS(64.55)GPLGAK	5	2	571.292	0.17774
1765	Bradi4g19020.1|PACid:21813276	Bradi4g19020.1|PACid:21813276	0.937293	10.5044	S136	0.0314471	62.082	_RS(ph)S(ph)PTGS(ph)PTSARPDIDMVR_	RS(0.937)S(0.945)PT(0.339)GS(0.698)PT(0.043)S(0.038)ARPDIDMVR	RS(10.5)S(11.08)PT(-4.25)GS(4.25)PT(-12.53)S(-13.12)ARPDIDMVR	2	2	1135.46	0.84066
1766	Bradi4g19020.1|PACid:21813276	Bradi4g19020.1|PACid:21813276	0.944908	11.0808	S137	0.0314471	62.082	_RS(ph)S(ph)PTGS(ph)PTSARPDIDMVR_	RS(0.937)S(0.945)PT(0.339)GS(0.698)PT(0.043)S(0.038)ARPDIDMVR	RS(10.5)S(11.08)PT(-4.25)GS(4.25)PT(-12.53)S(-13.12)ARPDIDMVR	3	2	1135.46	0.84066
1768	Bradi4g19240.1|PACid:21811261	Bradi4g19240.1|PACid:21811261	1	69.1882	S156	0.00329102	69.188	_ALPPPPS(ph)DEEEELEEAVPAAK_	ALPPPPS(1)DEEEELEEAVPAAK	ALPPPPS(69.19)DEEEELEEAVPAAK	7	2	1149.52	1.0652
1774	Bradi4g20700.1|PACid:21810460	Bradi4g20700.1|PACid:21810460;Bradi4g20700.2|PACid:21810461	0.975146	16.0443	S110	0.0182442	71.085	_SSAHGS(ph)QTLTK_	SSAHGS(0.975)QT(0.024)LTK	S(-37.08)S(-37.08)AHGS(16.04)QT(-16.04)LT(-36.33)K	6	2	598.769	-0.19198
1777	Bradi4g21750.1|PACid:21810592	Bradi4g21750.1|PACid:21810592;Bradi4g42650.1|PACid:21813979	0.883459	8.79711	S758	2.12927e-05	89.721	_IS(ph)VDASHEPNAADSAAAIM(ox)DALR_	IS(0.883)VDAS(0.117)HEPNAADSAAAIMDALR	IS(8.8)VDAS(-8.8)HEPNAADS(-58.18)AAAIMDALR	2	2	1211.04	-0.16147
1778	Bradi4g21750.1|PACid:21810592	Bradi4g21750.1|PACid:21810592	0.907375	10.3001	S731	0.00066886	104.79	_LPS(ph)SSTAAGSR_	LPS(0.907)S(0.085)S(0.007)T(0.001)AAGSR	LPS(10.3)S(-10.3)S(-21)T(-31.08)AAGS(-45.89)R	3	2	557.25	-0.029676
1779	Bradi4g21750.1|PACid:21810592	Bradi4g21750.1|PACid:21810592;Bradi4g42650.1|PACid:21813979;Bradi5g12860.1|PACid:21824519	0.999997	54.9091	S740	2.38647e-09	144.47	_S(ph)GADDSLSDSLR_	S(1)GADDSLSDSLR	S(54.91)GADDS(-54.91)LS(-69.68)DS(-82.15)LR	1	2	651.764	0.19712
1780	Bradi4g21890.1|PACid:21814786	Bradi4g21890.1|PACid:21814786	0.934638	11.5532	S160	0.0398274	63.944	_S(ph)QDSFPEFVK_	S(0.935)QDS(0.065)FPEFVK	S(11.55)QDS(-11.55)FPEFVK	1	2	632.268	0.32788
1783	Bradi4g22760.1|PACid:21814084	Bradi4g22760.1|PACid:21814084	0.998569	28.4389	S155	0.00725905	96.89	_LSEASVS(ph)PR_	LSEAS(0.001)VS(0.999)PR	LS(-64.86)EAS(-28.44)VS(28.44)PR	7	2	513.237	1.1055
1784	Bradi4g22770.1|PACid:21812109	Bradi4g22770.1|PACid:21812109	0.999946	42.6924	S912	0.000157389	96.096	_AANS(ph)FNNLQYDWKPSQ_	AANS(1)FNNLQYDWKPSQ	AANS(42.69)FNNLQY(-42.69)DWKPS(-94.74)Q	4	2	981.923	-1.7427
1785	Bradi4g24190.1|PACid:21811489	Bradi4g24190.1|PACid:21811489	0.999931	41.8762	S99	0.00216328	93.011	_TLS(ph)FAGSNGVSR_	TLS(1)FAGSNGVSR	T(-41.88)LS(41.88)FAGS(-55.65)NGVS(-58.83)R	3	2	638.29	-0.4193
1786	Bradi4g24237.1|PACid:21812964	Bradi4g24237.1|PACid:21812964	0.867732	8.59981	S188	4.14836e-08	118.19	_LGSGVQYGSSESS(ph)PR_	LGSGVQYGS(0.004)S(0.009)ES(0.12)S(0.868)PR	LGS(-70.29)GVQY(-54.25)GS(-23.93)S(-19.86)ES(-8.6)S(8.6)PR	13	2	795.843	-0.003858
1787	Bradi4g24320.1|PACid:21813760	Bradi4g24320.1|PACid:21813760;Bradi4g24320.2|PACid:21813761	0.994374	23.4403	S59	0.0218615	63.918	_APSSKPAS(ph)PNHAAGER_	APS(0.001)S(0.005)KPAS(0.994)PNHAAGER	APS(-29.47)S(-23.44)KPAS(23.44)PNHAAGER	8	2	828.878	-0.41285
1790	Bradi4g24367.1|PACid:21813939	Bradi4g24367.1|PACid:21813939	0.998224	27.4987	S54	0.000124514	131.83	_TANTIAS(ph)PGR_	TANT(0.002)IAS(0.998)PGR	T(-73.8)ANT(-27.5)IAS(27.5)PGR	7	2	534.248	0.27992
1791	Bradi4g24390.1|PACid:21812113	Bradi4g24390.1|PACid:21812113	1	98.5105	S504	1.27739e-08	119.08	_NS(ph)LHLNLGDILNPSNN_	NS(1)LHLNLGDILNPSNN	NS(98.51)LHLNLGDILNPS(-98.51)NN	2	2	907.925	0.38935
1792	Bradi4g25020.1|PACid:21810003	Bradi4g25020.1|PACid:21810003	1	91.3551	S75	6.00614e-05	98.508	_ALGEDLGDLS(ph)GGGGGR_	ALGEDLGDLS(1)GGGGGR	ALGEDLGDLS(91.36)GGGGGR	10	2	755.83	2.3965
1794	Bradi4g26020.1|PACid:21810826	Bradi4g26020.1|PACid:21810826	1	86.4078	S217	5.25216e-11	113.49	_QFS(ph)HGHGQNVDDSGSGSGTK_	QFS(1)HGHGQNVDDSGSGSGTK	QFS(86.41)HGHGQNVDDS(-86.41)GS(-93.51)GS(-98.55)GT(-107.51)K	3	2	1041.42	0.71956
1795	Bradi4g26200.1|PACid:21812366	Bradi4g26200.1|PACid:21812366;Bradi4g26200.4|PACid:21812367;Bradi4g26200.3|PACid:21812368;Bradi4g26200.2|PACid:21812369	0.99802	27.0257	S268	0.0317556	81.296	_HGS(ph)HPSPR_	HGS(0.998)HPS(0.002)PR	HGS(27.03)HPS(-27.03)PR	3	2	477.701	-0.12379
1799	Bradi4g27157.1|PACid:21811443	Bradi4g27157.1|PACid:21811443	0.777136	6.53737	S852	3.34009e-05	99.747	_LSESMQSS(ph)PPLQAQR_	LS(0.001)ES(0.05)MQS(0.172)S(0.777)PPLQAQR	LS(-31.66)ES(-11.93)MQS(-6.54)S(6.54)PPLQAQR	8	2	869.895	0.19515
1802	Bradi4g27810.1|PACid:21810314	Bradi4g27810.1|PACid:21810314	0.858514	7.89836	S302	0.0461189	57.267	_DTS(ph)PILDNMESGR_	DT(0.139)S(0.859)PILDNMES(0.002)GR	DT(-7.9)S(7.9)PILDNMES(-25.92)GR	3	2	757.813	-1.0992
1803	Bradi4g27910.1|PACid:21810691	Bradi4g27910.1|PACid:21810691;Bradi4g27910.2|PACid:21810692	0.997563	26.1203	S14	0.0232208	76.228	_LSS(ph)IDAQLR_	LS(0.002)S(0.998)IDAQLR	LS(-26.12)S(26.12)IDAQLR	3	2	541.766	-0.018098
1804	Bradi4g28270.1|PACid:21813996	Bradi4g28270.1|PACid:21813996;Bradi4g28270.2|PACid:21813997;Bradi4g28270.3|PACid:21813998	1	82.8649	S806	1.50274e-07	118.08	_QANLTGEVLEAS(ph)S(ph)R_	QANLTGEVLEAS(1)S(1)R	QANLT(-82.86)GEVLEAS(82.86)S(93.33)R	12	2	817.845	1.1068
1805	Bradi4g28270.1|PACid:21813996	Bradi4g28270.1|PACid:21813996;Bradi4g28270.2|PACid:21813997;Bradi4g28270.3|PACid:21813998	1	93.3259	S807	1.50274e-07	118.08	_QANLTGEVLEAS(ph)S(ph)R_	QANLTGEVLEAS(1)S(1)R	QANLT(-82.86)GEVLEAS(82.86)S(93.33)R	13	2	817.845	1.1068
1807	Bradi4g28340.1|PACid:21811307	Bradi4g28340.1|PACid:21811307	0.813976	6.41043	S56	5.30926e-05	87.509	_LPHLSLS(ph)DDEDEDEDEGDAPLAPR_	LPHLS(0.186)LS(0.814)DDEDEDEDEGDAPLAPR	LPHLS(-6.41)LS(6.41)DDEDEDEDEGDAPLAPR	7	2	1358.07	0.10676
1808	Bradi4g28400.1|PACid:21812482	Bradi4g28400.1|PACid:21812482	1	104.511	S535	3.77476e-80	218.88	_S(ph)DEAADTPGEDELAPVSATVNK_	S(1)DEAADTPGEDELAPVSATVNK	S(104.51)DEAADT(-104.51)PGEDELAPVS(-207.07)AT(-214.25)VNK	1	2	1148.5	0.18508
1809	Bradi4g28970.1|PACid:21810629	Bradi4g28970.1|PACid:21810629	0.999015	32.507	S90	2.58273e-11	128.64	_RNS(ph)ADYSAVETAAFLR_	RNS(0.999)ADY(0.001)SAVETAAFLR	RNS(32.51)ADY(-32.51)S(-33.97)AVET(-46.3)AAFLR	3	2	925.925	0.98791
1812	Bradi4g29770.1|PACid:21814176	Bradi4g29770.1|PACid:21814176	0.999384	33.7408	S20	0.000738292	95.981	_DASGHLS(ph)PYNFSR_	DASGHLS(0.999)PYNFSR	DAS(-33.74)GHLS(33.74)PY(-37.26)NFS(-52.12)R	7	2	765.822	0.0086709
1813	Bradi4g29846.1|PACid:21813138	Bradi4g29846.1|PACid:21813138	0.980824	17.0894	S160	0.0208962	77.192	_ATSS(ph)PPAPR_	ATS(0.019)S(0.981)PPAPR	AT(-53.47)S(-17.09)S(17.09)PPAPR	4	2	482.218	0.44507
1815	Bradi4g30240.1|PACid:21813595	Bradi4g30240.1|PACid:21813595	1	85.9091	S96	5.63265e-05	101.2	_VLVEDS(ph)PPPLPQQR_	VLVEDS(1)PPPLPQQR	VLVEDS(85.91)PPPLPQQR	6	2	827.914	-0.11287
1816	Bradi4g30540.1|PACid:21811390	Bradi4g30540.1|PACid:21811390	0.996261	24.2562	S146	4.165e-07	99.441	_AS(ph)EDGGEGNNTPLVPPIITGNR_	AS(0.996)EDGGEGNNT(0.004)PLVPPIITGNR	AS(24.26)EDGGEGNNT(-24.26)PLVPPIIT(-90.51)GNR	2	2	1144.53	0.08269
1817	Bradi4g30540.1|PACid:21811390	Bradi4g30540.1|PACid:21811390	0.999983	47.7785	S203	2.9186e-05	108.71	_IHPYPMSEPGS(ph)AK_	IHPYPMSEPGS(1)AK	IHPY(-88.4)PMS(-47.78)EPGS(47.78)AK	11	2	747.328	0.61489
1819	Bradi4g31110.1|PACid:21809821	Bradi4g31110.1|PACid:21809821	0.850715	7.56493	S120	0.00591123	78.069	_S(ph)PTVYDWVVISSLDR_	S(0.851)PT(0.149)VYDWVVISSLDR	S(7.56)PT(-7.56)VY(-35.69)DWVVIS(-47.57)S(-52.8)LDR	1	2	908.929	0.25384
1822	Bradi4g31270.1|PACid:21812944	Bradi4g31270.1|PACid:21812944	1	60.6574	S65	0.000450525	97.69	_LAPAS(ph)PGAVGS(ph)PR_	LAPAS(1)PGAVGS(1)PR	LAPAS(60.66)PGAVGS(60.66)PR	5	2	670.294	-0.15696
1823	Bradi4g31270.1|PACid:21812944	Bradi4g31270.1|PACid:21812944	1	60.6574	S71	0.000450525	97.69	_LAPAS(ph)PGAVGS(ph)PR_	LAPAS(1)PGAVGS(1)PR	LAPAS(60.66)PGAVGS(60.66)PR	11	2	670.294	-0.15696
1824	Bradi4g32530.1|PACid:21814465	Bradi4g32530.1|PACid:21814465	0.999988	49.3179	S607	5.00647e-17	169.89	_ALIAEGSCGS(ph)PR_	ALIAEGSCGS(1)PR	ALIAEGS(-49.32)CGS(49.32)PR	10	2	649.284	0.29062
1826	Bradi4g33870.1|PACid:21812343	Bradi4g33870.1|PACid:21812343	0.999945	42.7594	S229	0.000449598	110.08	_GGDYYGGS(ph)LDR_	GGDYYGGS(1)LDR	GGDY(-56.76)Y(-42.76)GGS(42.76)LDR	8	2	620.238	0.1052
1827	Bradi4g33920.2|PACid:21809797	Bradi4g33920.2|PACid:21809797	0.997062	25.3064	S20	2.26945e-07	104.41	_AELS(ph)PGKGAVTAAPLAEKPAEER_	AELS(0.997)PGKGAVT(0.003)AAPLAEKPAEER	AELS(25.31)PGKGAVT(-25.31)AAPLAEKPAEER	4	3	791.4	-0.023031
1830	Bradi4g34050.1|PACid:21813484	Bradi4g34050.1|PACid:21813484	0.929009	11.2197	S61	0.00354871	65.887	_GQDEFGENHSPS(ph)LQQSTPSNTPNR_	GQDEFGENHS(0.07)PS(0.929)LQQSTPSNTPNR	GQDEFGENHS(-11.22)PS(11.22)LQQS(-32.72)T(-35.24)PS(-42.89)NT(-47.89)PNR	12	3	903.051	-1.1229
1833	Bradi4g34240.1|PACid:21812354	Bradi4g34240.1|PACid:21812354	0.943184	12.2146	S248	0.0329319	80.438	_SYS(ph)LSDLR_	SYS(0.943)LS(0.057)DLR	S(-37.36)Y(-60.65)S(12.21)LS(-12.21)DLR	3	2	510.724	0.060836
1834	Bradi4g34790.1|PACid:21812703	Bradi4g34790.1|PACid:21812703	0.999974	45.8108	S378	0.000408432	128.81	_IAHAS(ph)PDLSR_	IAHAS(1)PDLSR	IAHAS(45.81)PDLS(-45.81)R	5	2	573.769	-0.083346
1835	Bradi4g34820.1|PACid:21812893	Bradi4g34820.1|PACid:21812893;Bradi4g34820.2|PACid:21812892	0.901141	9.59776	S388	0.0132457	102.53	_DNNKLPS(ph)PTR_	DNNKLPS(0.901)PT(0.099)R	DNNKLPS(9.6)PT(-9.6)R	7	2	611.285	1.0603
1836	Bradi4g34820.1|PACid:21812893	Bradi4g34820.1|PACid:21812893;Bradi4g34820.2|PACid:21812892	0.999968	47.9261	S566	0.0410526	85.212	_SFS(ph)IPSR_	SFS(1)IPSR	S(-47.93)FS(47.93)IPS(-47.93)R	3	2	437.197	-0.1441
1837	Bradi4g34820.1|PACid:21812893	Bradi4g34820.1|PACid:21812893;Bradi4g34820.2|PACid:21812892	0.9929	21.4564	S288	0.00543766	116.52	_S(ph)PSEEFFDR_	S(0.993)PS(0.007)EEFFDR	S(21.46)PS(-21.46)EEFFDR	1	2	597.229	0.31231
1839	Bradi4g34880.1|PACid:21814757	Bradi4g34880.1|PACid:21814757	0.990125	21.3494	S702	0.00333378	74.519	_ALLLQEQPAS(ph)PSNGSSR_	ALLLQEQPAS(0.99)PS(0.007)NGS(0.001)S(0.001)R	ALLLQEQPAS(21.35)PS(-21.35)NGS(-29.26)S(-28.36)R	10	2	917.938	0.6253
1841	Bradi4g35050.1|PACid:21813709	Bradi4g35050.1|PACid:21813709;Bradi4g35050.2|PACid:21813710	0.974417	15.808	S24	0.0124639	75.102	_EHEHEFPSS(ph)PDEK_	EHEHEFPS(0.026)S(0.974)PDEK	EHEHEFPS(-15.81)S(15.81)PDEK	9	2	824.32	-1.3698
1843	Bradi4g35140.1|PACid:21810380	Bradi4g35140.1|PACid:21810380	0.984851	18.1311	S115	2.81341e-28	186.16	_S(ph)LDSILEDLSIEK_	S(0.985)LDS(0.015)ILEDLSIEK	S(18.13)LDS(-18.13)ILEDLS(-53.66)IEK	1	2	771.371	-0.095888
1844	Bradi4g35250.3|PACid:21813892	Bradi4g35250.3|PACid:21813892;Bradi4g35250.4|PACid:21813893;Bradi4g35250.2|PACid:21813894	1	82.0687	S316	2.29656e-05	113.24	_LDNLS(ph)PPAGFPR_	LDNLS(1)PPAGFPR	LDNLS(82.07)PPAGFPR	5	2	682.324	-0.056104
1847	Bradi4g35720.1|PACid:21813234	Bradi4g35720.1|PACid:21813234;Bradi4g35720.2|PACid:21813235	0.985251	22.0059	S313	2.58985e-18	129.48	_RIPSGDTEPTQPILADDS(ph)PPSSSQPQNIDR_	RIPSGDTEPTQPILADDS(0.985)PPS(0.006)S(0.006)S(0.002)QPQNIDR	RIPS(-38.22)GDT(-39.41)EPT(-40)QPILADDS(22.01)PPS(-22.01)S(-22.01)S(-26.98)QPQNIDR	18	3	1100.18	-1.1839
1848	Bradi4g35720.1|PACid:21813234	Bradi4g35720.1|PACid:21813234;Bradi4g35720.2|PACid:21813235	0.999634	34.3634	S104	0.00243005	126.31	_VGS(ph)AGTLNR_	VGS(1)AGTLNR	VGS(34.36)AGT(-34.36)LNR	3	2	477.724	0.20296
1849	Bradi4g35760.1|PACid:21811237	Bradi4g35760.1|PACid:21811237	0.999971	45.3771	S863	0.000439314	110.66	_SALQASNNIS(ph)P_	SALQASNNIS(1)P	S(-75.31)ALQAS(-45.38)NNIS(45.38)P	10	2	591.264	0.35501
1850	Bradi4g35977.1|PACid:21814675	Bradi4g35977.1|PACid:21814675	0.999893	39.8019	S1143	2.16152e-14	140.22	_AGYTGKPDS(ph)PNFGAQK_	AGYTGKPDS(1)PNFGAQK	AGY(-55.91)T(-39.8)GKPDS(39.8)PNFGAQK	9	2	859.383	-0.2348
1851	Bradi4g35977.1|PACid:21814675	Bradi4g35977.1|PACid:21814675	0.843124	8.03189	S1122	4.84929e-11	120.77	_NTWGESNTHLES(ph)PHGR_	NTWGES(0.024)NT(0.133)HLES(0.843)PHGR	NT(-51.56)WGES(-15.42)NT(-8.03)HLES(8.03)PHGR	12	3	634.602	0.14708
1852	Bradi4g35977.1|PACid:21814675	Bradi4g35977.1|PACid:21814675	0.974804	15.878	S1274	6.4314e-05	93.269	_TKS(ph)DVGARPSSDPILEESTK_	T(0.025)KS(0.975)DVGARPSSDPILEESTK	T(-15.88)KS(15.88)DVGARPS(-51.92)S(-51.92)DPILEES(-88.51)T(-84.96)K	3	3	733.018	0.33187
1853	Bradi4g36200.1|PACid:21809783	Bradi4g36200.1|PACid:21809783	0.984558	18.0453	S161	0.00495134	118.71	_GGVDS(ph)PSWR_	GGVDS(0.985)PS(0.015)WR	GGVDS(18.05)PS(-18.05)WR	5	2	520.713	0.4443
1856	Bradi4g36390.1|PACid:21811702	Bradi4g36390.1|PACid:21811702	0.874172	9.50045	S371	0.0350437	61.375	_QHNAS(ph)LSGATTR_	QHNAS(0.874)LS(0.098)GAT(0.014)T(0.014)R	QHNAS(9.5)LS(-9.5)GAT(-17.99)T(-17.99)R	5	2	661.796	0.63429
1857	Bradi4g36710.1|PACid:21811339	Bradi4g36710.1|PACid:21811339	0.955019	13.3536	S126	6.94042e-05	90.422	_ELDTSSVGYQS(ph)PLPADK_	ELDTSS(0.001)VGY(0.044)QS(0.955)PLPADK	ELDT(-48.51)S(-43.74)S(-30.74)VGY(-13.35)QS(13.35)PLPADK	11	2	943.925	-0.33697
1858	Bradi4g36880.1|PACid:21810549	Bradi4g36880.1|PACid:21810549;Bradi4g36880.2|PACid:21810550;Bradi4g36880.4|PACid:21810551	0.822466	7.57676	S27	0.00447335	72.615	_GGAGSSS(ph)PPAASGAQSR_	GGAGS(0.034)S(0.144)S(0.822)PPAASGAQSR	GGAGS(-13.89)S(-7.58)S(7.58)PPAAS(-34.85)GAQS(-60.96)R	7	2	762.826	0.22955
1859	Bradi4g36880.1|PACid:21810549	Bradi4g36880.1|PACid:21810549;Bradi4g36880.2|PACid:21810550;Bradi4g36880.4|PACid:21810551	0.995918	23.1983	S153	5.00569e-07	98.816	_QQS(ph)IHPPPAFGSS(ph)TNLEALALEASK_	QQS(0.996)IHPPPAFGS(0.237)S(0.383)T(0.383)NLEALALEASK	QQS(23.2)IHPPPAFGS(-2.13)S(0)T(0)NLEALALEAS(-32.09)K	3	3	918.424	-0.26601
1861	Bradi4g37040.1|PACid:21809966	Bradi4g37040.1|PACid:21809966	0.999987	52.5846	S365	6.15898e-05	78.991	_GAPPPPADMPSSSHEEVAPPPPPS(ph)PPR_	GAPPPPADMPSSSHEEVAPPPPPS(1)PPR	GAPPPPADMPS(-52.58)S(-52.58)S(-56.54)HEEVAPPPPPS(52.58)PPR	24	3	926.758	-0.26285
1863	Bradi4g37410.1|PACid:21813174	Bradi4g37410.1|PACid:21813174	0.998651	31.2258	S58	0.0360639	95.523	_RLS(ph)MTSPFR_	RLS(0.999)MT(0.001)S(0.001)PFR	RLS(31.23)MT(-31.23)S(-32.24)PFR	3	2	587.776	0.39512
1864	Bradi4g37410.1|PACid:21813174	Bradi4g37410.1|PACid:21813174	0.993037	21.2509	S311	0.0140591	83	_NS(ph)FSITS(ph)PK_	NS(0.993)FS(0.105)IT(0.089)S(0.813)PK	NS(21.25)FS(-9.18)IT(-9.94)S(9.18)PK	2	2	570.722	0.052708
1865	Bradi4g37410.1|PACid:21813174	Bradi4g37410.1|PACid:21813174	0.813247	9.17601	S316	0.0140591	83	_NS(ph)FSITS(ph)PK_	NS(0.993)FS(0.105)IT(0.089)S(0.813)PK	NS(21.25)FS(-9.18)IT(-9.94)S(9.18)PK	7	2	570.722	0.052708
1866	Bradi4g37410.1|PACid:21813174	Bradi4g37410.1|PACid:21813174	0.873876	8.40697	S90	3.45719e-22	148.44	_S(ph)QSFAAVGPPGAIGGESNKK_	S(0.874)QS(0.126)FAAVGPPGAIGGESNKK	S(8.41)QS(-8.41)FAAVGPPGAIGGES(-48.26)NKK	1	3	661.317	-0.4842
1868	Bradi4g37540.1|PACid:21814684	Bradi4g37540.1|PACid:21814684	1	167.281	S56	2.8394e-49	203.59	_NQPGNPNPDAEVIALS(ph)PR_	NQPGNPNPDAEVIALS(1)PR	NQPGNPNPDAEVIALS(167.28)PR	16	2	984.962	-0.3111
1871	Bradi4g37590.1|PACid:21813964	Bradi4g37590.1|PACid:21813964	0.954932	13.6024	S327	0.00234719	67.227	_LYVTEANPEHEPYLEDANS(ph)GSLER_	LYVTEANPEHEPY(0.003)LEDANS(0.955)GS(0.042)LER	LY(-50.9)VT(-40.87)EANPEHEPY(-24.59)LEDANS(13.6)GS(-13.6)LER	19	3	938.415	-0.39161
1873	Bradi4g37730.1|PACid:21809831	Bradi4g37730.1|PACid:21809831	0.965475	14.4812	S224	0.00926886	79.089	_AVDSDANVSS(ph)PR_	AVDSDANVS(0.034)S(0.965)PR	AVDS(-39.04)DANVS(-14.48)S(14.48)PR	10	2	649.275	0.86186
1874	Bradi4g37870.1|PACid:21813013	Bradi4g37870.1|PACid:21813013	0.851865	7.59742	S325	6.57961e-07	107.82	_EFLALAM(ox)HS(ph)PTSSWPEL_	EFLALAMHS(0.852)PT(0.148)SSWPEL	EFLALAMHS(7.6)PT(-7.6)S(-49.58)S(-70.14)WPEL	9	2	1006.45	0.63134
1875	Bradi4g37990.1|PACid:21814291	Bradi4g37990.1|PACid:21814291	0.922314	13.7557	S6	0.0011204	68.361	_AAS(ph)FLSSLLLGGGGGDEGPAAATVK_	AAS(0.922)FLS(0.039)S(0.039)LLLGGGGGDEGPAAATVK	AAS(13.76)FLS(-13.76)S(-13.76)LLLGGGGGDEGPAAAT(-61.19)VK	3	2	1163.57	-0.53652
1876	Bradi4g38080.1|PACid:21814375	Bradi4g38080.1|PACid:21814375	0.924995	10.9105	S678	0.000831624	97.911	_TGS(ph)FPVFEPGNF_	T(0.075)GS(0.925)FPVFEPGNF	T(-10.91)GS(10.91)FPVFEPGNF	3	2	689.789	0.23129
1877	Bradi4g38387.1|PACid:21810983	Bradi4g38387.1|PACid:21810983	0.951618	12.9914	S568	0.0134487	71.354	_QGS(ph)PSPAEHDIYTSR_	QGS(0.952)PS(0.048)PAEHDIYTSR	QGS(12.99)PS(-12.99)PAEHDIY(-48)T(-33.52)S(-37.86)R	3	2	862.867	0.39465
1881	Bradi4g38500.1|PACid:21814728	Bradi4g38500.1|PACid:21814728;Bradi4g38500.2|PACid:21814727	0.78004	8.51419	S253	0.0210093	68.676	_STS(ph)LELNPNTR_	S(0.11)T(0.11)S(0.78)LELNPNTR	S(-8.51)T(-8.51)S(8.51)LELNPNT(-33.99)R	3	2	656.301	0.0022248
1882	Bradi4g38527.1|PACid:21810907	Bradi4g38527.1|PACid:21810907	0.999937	41.998	S19	0.00135474	65.207	_S(ph)PAPAPAPAPAPAAAAAMTEAEVEELPK_	S(1)PAPAPAPAPAPAAAAAMTEAEVEELPK	S(42)PAPAPAPAPAPAAAAAMT(-42)EAEVEELPK	1	3	912.438	-0.89436
1886	Bradi4g39167.1|PACid:21813343	Bradi4g39167.1|PACid:21813343	0.981134	17.1604	S797	0.0142991	76.228	_LPNFS(ph)GIFSK_	LPNFS(0.981)GIFS(0.019)K	LPNFS(17.16)GIFS(-17.16)K	5	2	595.286	-0.41937
1887	Bradi4g39870.1|PACid:21814245	Bradi4g39870.1|PACid:21814245;Bradi4g39800.2|PACid:21811163	0.982903	17.5958	S538	0.0214446	88.819	_AVFNTLS(ph)R_	AVFNT(0.017)LS(0.983)R	AVFNT(-17.6)LS(17.6)R	7	2	494.237	-0.29253
1891	Bradi4g40230.1|PACid:21812121	Bradi4g40230.1|PACid:21812121	1	115.557	S195	1.09113e-11	128.9	_IPLPEDNEES(ph)EGEEEK_	IPLPEDNEES(1)EGEEEK	IPLPEDNEES(115.56)EGEEEK	10	2	962.391	0.41391
1892	Bradi4g40300.1|PACid:21813732	Bradi4g40300.1|PACid:21813732	1	169.643	S509	1.88656e-24	169.64	_NS(ph)LLVNLGDIFRPGEN_	NS(1)LLVNLGDIFRPGEN	NS(169.64)LLVNLGDIFRPGEN	2	2	919.446	-0.37532
1893	Bradi4g40610.1|PACid:21811044	Bradi4g40610.1|PACid:21811044;Bradi4g40610.2|PACid:21811045	0.987001	18.8078	S39	0.00148298	87.647	_LGS(ph)PEATFPAQYGDR_	LGS(0.987)PEAT(0.013)FPAQYGDR	LGS(18.81)PEAT(-18.81)FPAQY(-49.38)GDR	3	2	844.869	0.47016
1894	Bradi4g41390.1|PACid:21811524	Bradi4g41390.1|PACid:21811524	1	65.7391	S441	3.41181e-08	136.24	_AAS(ph)MDYAEEGYGR_	AAS(1)MDYAEEGYGR	AAS(65.74)MDY(-65.74)AEEGY(-94)GR	3	2	750.279	0.15387
1895	Bradi4g41390.1|PACid:21811524	Bradi4g41390.1|PACid:21811524	1	66.2667	S243	0.00892176	80.014	_S(ph)PPLPPPPPFR_	S(1)PPLPPPPPFR	S(66.27)PPLPPPPPFR	1	2	641.323	0.2462
1896	Bradi4g41390.1|PACid:21811524	Bradi4g41390.1|PACid:21811524	0.98369	17.804	S632	0.000836055	95.401	_YDDAINAYDLS(ph)PK_	YDDAINAY(0.016)DLS(0.984)PK	Y(-85.95)DDAINAY(-17.8)DLS(17.8)PK	11	2	782.832	-0.43238
1897	Bradi4g41400.1|PACid:21813042	Bradi4g41400.1|PACid:21813042	0.999936	41.9576	S107	0.000779025	98.105	_ALS(ph)FVGGNGVSR_	ALS(1)FVGGNGVSR	ALS(41.96)FVGGNGVS(-41.96)R	3	2	622.295	-1.6764
1900	Bradi4g41527.1|PACid:21811019	Bradi4g41527.1|PACid:21811019	0.996544	27.6098	S26	1.742e-08	121.45	_S(ph)DDPSTIAANGNGK_	S(0.997)DDPS(0.002)T(0.002)IAANGNGK	S(27.61)DDPS(-27.61)T(-27.61)IAANGNGK	1	2	713.796	0.39493
1902	Bradi4g41527.1|PACid:21811019	Bradi4g41527.1|PACid:21811019	0.999974	45.8606	S23	0.00468949	131.82	_S(ph)RLQPSLS(ph)R_	S(1)RLQPSLS(1)R	S(39.86)RLQPS(-39.86)LS(45.86)R	8	2	602.268	0.22574
1903	Bradi4g41527.1|PACid:21811019	Bradi4g41527.1|PACid:21811019	0.999897	39.8575	S16	0.00468949	131.82	_S(ph)RLQPSLS(ph)R_	S(1)RLQPSLS(1)R	S(39.86)RLQPS(-39.86)LS(45.86)R	1	2	602.268	0.22574
1907	Bradi4g41697.1|PACid:21813935	Bradi4g41697.1|PACid:21813935	1	98.5073	S1093	0.000120695	98.507	_WQFVPS(ph)PDIDAPHEK_	WQFVPS(1)PDIDAPHEK	WQFVPS(98.51)PDIDAPHEK	6	2	923.414	0.36834
1908	Bradi4g41777.2|PACid:21811103	Bradi4g41777.2|PACid:21811103;Bradi4g41777.1|PACid:21811104	0.999769	36.3575	S386	3.37806e-08	136.3	_GSSFLAGNLS(ph)FSR_	GSSFLAGNLS(1)FSR	GS(-118.75)S(-108.02)FLAGNLS(36.36)FS(-36.36)R	10	2	711.824	0.0086967
1909	Bradi4g41777.2|PACid:21811103	Bradi4g41777.2|PACid:21811103;Bradi4g41777.1|PACid:21811104	0.998106	29.6496	S6	0.0164216	70.373	_VGS(ph)AGNTGGSSRPR_	VGS(0.998)AGNT(0.001)GGSSRPR	VGS(29.65)AGNT(-29.65)GGS(-33.91)S(-33.91)RPR	3	2	691.812	-0.678
1910	Bradi4g41800.1|PACid:21809847	Bradi4g41800.1|PACid:21809847;REV__Bradi5g21820.1|PACid:21825707;Bradi4g24730.1|PACid:21812131	1	83.8008	S198	0.00701815	83.801	_NRS(ph)FGR_	NRS(1)FGR	NRS(83.8)FGR	3	2	408.679	0.091931
1911	Bradi5g27120.1|PACid:21825708	Bradi4g41800.1|PACid:21809847;Bradi5g27120.1|PACid:21825708	0.987209	19.0072	S245	0.0214446	88.819	_SLS(ph)WSVSR_	SLS(0.987)WS(0.012)VSR	S(-36.56)LS(19.01)WS(-19.01)VS(-37.75)R	3	2	501.226	-0.024451
1912	Bradi4g41870.1|PACid:21811764	Bradi4g41870.1|PACid:21811764	0.766778	8.17929	S23	1.28868e-21	133.27	_(ac)AVAAEGGGPAAAVEEGVGESSS(ph)PPR_	AVAAEGGGPAAAVEEGVGES(0.117)S(0.117)S(0.767)PPR	AVAAEGGGPAAAVEEGVGES(-8.18)S(-8.18)S(8.18)PPR	22	3	792.023	-0.16376
1913	Bradi4g41870.1|PACid:21811764	Bradi4g41870.1|PACid:21811764	0.846356	7.43119	S37	1.35776e-53	174.53	_DAPPAPAPAPS(ph)GGSGGGGGAGGGGASR_	DAPPAPAPAPS(0.846)GGS(0.153)GGGGGAGGGGAS(0.001)R	DAPPAPAPAPS(7.43)GGS(-7.43)GGGGGAGGGGAS(-30.62)R	11	3	723.982	-0.28308
1914	Bradi4g41870.1|PACid:21811764	Bradi4g41870.1|PACid:21811764;Bradi4g41870.2|PACid:21811765	0.999946	42.7215	S234	7.25093e-14	136.48	_NEGS(ph)WSGSSHSSAAER_	NEGS(1)WSGSSHSSAAER	NEGS(42.72)WS(-42.72)GS(-62.36)S(-71.37)HS(-80.07)S(-88.42)AAER	4	2	864.834	-0.22084
1915	Bradi4g41890.1|PACid:21812730	Bradi4g41890.1|PACid:21812730	0.996841	24.9914	S29	0.0203758	91.069	_AHS(ph)ETFLR_	AHS(0.997)ET(0.003)FLR	AHS(24.99)ET(-24.99)FLR	3	2	520.732	0.022068
1918	Bradi4g42560.1|PACid:21809941	Bradi4g42560.1|PACid:21809941	0.994791	22.8444	S369	0.00189595	112.13	_TLS(ph)GGLQSPR_	TLS(0.995)GGLQS(0.005)PR	T(-43.85)LS(22.84)GGLQS(-22.84)PR	3	2	548.263	0.17892
1919	Bradi4g42810.1|PACid:21814025	Bradi4g42810.1|PACid:21814025	0.825494	7.16779	S361	0.0407909	64.04	_GLYPVETIS(ph)T(ph)VGR_	GLY(0.029)PVET(0.167)IS(0.825)T(0.979)VGR	GLY(-18.92)PVET(-7.17)IS(7.17)T(18.92)VGR	9	2	776.346	-1.74
1920	Bradi4g42810.1|PACid:21814025	Bradi4g42810.1|PACid:21814025	0.999999	58.6447	S42	0.0107997	78.488	_S(ph)VEDISACLK_	S(1)VEDISACLK	S(58.64)VEDIS(-58.64)ACLK	1	2	601.262	-0.076335
1921	Bradi4g43530.1|PACid:21811124	Bradi4g43530.1|PACid:21811124;Bradi4g43530.3|PACid:21811125;Bradi4g43530.2|PACid:21811126;Bradi4g43530.4|PACid:21811127	1	136.53	S559	7.15618e-14	163.12	_S(ph)WDDIDVNLPK_	S(1)WDDIDVNLPK	S(136.53)WDDIDVNLPK	1	2	691.305	-0.33737
1924	Bradi4g45065.1|PACid:21811227	Bradi4g45065.1|PACid:21811227	0.907396	10.1907	S1446	0.00785015	81.431	_RPSS(ph)PSLSTWAK_	RPS(0.087)S(0.907)PS(0.001)LS(0.004)T(0.001)WAK	RPS(-10.19)S(10.19)PS(-30.22)LS(-23.33)T(-31.21)WAK	4	2	698.835	-0.28874
1925	Bradi4g45240.1|PACid:21811562	Bradi4g45240.1|PACid:21811562	0.99857	33.212	S294	0.0421364	63.216	_LS(ph)PPNSSSGR_	LS(0.999)PPNSSSGR	LS(33.21)PPNS(-33.21)S(-33.21)S(-33.21)GR	2	2	541.237	-0.23362
1926	Bradi4g45310.1|PACid:21812719	Bradi4g45310.1|PACid:21812719	1	83.8712	S378	9.44779e-05	88.19	_DEDPLLDS(ph)DDERPES(ph)FDDELR_	DEDPLLDS(1)DDERPES(1)FDDELR	DEDPLLDS(83.87)DDERPES(83.87)FDDELR	8	2	1334	0.14732
1927	Bradi4g45310.1|PACid:21812719	Bradi4g45310.1|PACid:21812719	1	83.8712	S385	9.44779e-05	88.19	_DEDPLLDS(ph)DDERPES(ph)FDDELR_	DEDPLLDS(1)DDERPES(1)FDDELR	DEDPLLDS(83.87)DDERPES(83.87)FDDELR	15	2	1334	0.14732
1928	Bradi4g45310.1|PACid:21812719	Bradi4g45310.1|PACid:21812719	0.87362	8.4846	S286	0.0013182	98.156	_SLS(ph)ESSNSTFK_	S(0.124)LS(0.874)ES(0.002)SNSTFK	S(-8.48)LS(8.48)ES(-25.71)S(-41.15)NS(-40.68)T(-42.04)FK	3	2	633.766	0.38947
1929	Bradi4g45310.1|PACid:21812719	Bradi4g45310.1|PACid:21812719	0.999968	44.9407	S297	2.58075e-26	128.9	_S(ph)QESVGALTGDGTGKR_	S(1)QESVGALTGDGTGKR	S(44.94)QES(-44.94)VGALT(-76.73)GDGT(-91.76)GKR	1	2	821.875	-0.63862
1931	Bradi4g45380.1|PACid:21814623	Bradi4g45380.1|PACid:21814623	0.999775	36.5216	S34	1.01757e-11	129.05	_NQAS(ph)PSATGGPAPTGR_	NQAS(1)PSATGGPAPTGR	NQAS(36.52)PS(-36.52)AT(-56.29)GGPAPT(-74.12)GR	4	2	774.844	0.3245
1932	Bradi5g00700.1|PACid:21825864	Bradi5g00700.1|PACid:21825864	1	51.8544	S449	0.0345012	97.798	_EHLS(ph)LVR_	EHLS(1)LVR	EHLS(51.85)LVR	4	2	467.231	-0.92974
1933	Bradi5g01430.1|PACid:21826386	Bradi5g01430.1|PACid:21826386;Bradi5g01430.2|PACid:21826387	0.999938	42.2161	S220	4.16174e-85	247.29	_S(ph)PAELS(ph)PVYGSYDR_	S(1)PAELS(0.975)PVY(0.024)GS(0.001)YDR	S(42.22)PAELS(16.06)PVY(-16.06)GS(-30.21)Y(-34.44)DR	1	2	850.834	-0.48339
1934	Bradi5g01430.1|PACid:21826386	Bradi5g01430.1|PACid:21826386;Bradi5g01430.2|PACid:21826387	0.97459	16.0623	S225	4.16174e-85	247.29	_S(ph)PAELS(ph)PVYGSYDR_	S(1)PAELS(0.975)PVY(0.024)GS(0.001)YDR	S(42.22)PAELS(16.06)PVY(-16.06)GS(-30.21)Y(-34.44)DR	6	2	850.834	-0.48339
1935	Bradi5g01430.1|PACid:21826386	Bradi5g01430.1|PACid:21826386;Bradi5g01430.2|PACid:21826387	0.97768	16.5622	S212	0.0008523	100.38	_SRPS(ph)PDYGRPR_	S(0.001)RPS(0.978)PDY(0.022)GRPR	S(-31.19)RPS(16.56)PDY(-16.56)GRPR	4	3	456.545	0.30865
1936	Bradi5g01430.1|PACid:21826386	Bradi5g01430.1|PACid:21826386	1	78.9389	S250	0.0456226	78.939	_S(ph)RS(ph)PLANR_	S(1)RS(1)PLANR	S(78.94)RS(78.94)PLANR	1	2	530.72	0.94041
1937	Bradi5g01960.1|PACid:21826303	Bradi5g01960.1|PACid:21826303	1	164.528	S231	2.69746e-19	164.53	_LAS(ph)EELANDWDNKR_	LAS(1)EELANDWDNKR	LAS(164.53)EELANDWDNKR	3	2	870.883	-0.49925
1939	Bradi5g02890.1|PACid:21824866	Bradi5g02890.1|PACid:21824866;Bradi5g02890.2|PACid:21824868;Bradi5g02890.3|PACid:21824867	0.99997	45.2185	S81	0.000372082	115.14	_NVVLDEYGS(ph)PK_	NVVLDEYGS(1)PK	NVVLDEY(-45.22)GS(45.22)PK	9	2	650.795	-0.084622
1941	Bradi5g03410.1|PACid:21823913	Bradi5g03410.1|PACid:21823913	0.995698	23.6442	S342	1.01529e-29	171.71	_EIAAAAAAAASGGGES(ph)QR_	EIAAAAAAAAS(0.004)GGGES(0.996)QR	EIAAAAAAAAS(-23.64)GGGES(23.64)QR	16	3	556.584	0.1479
1943	Bradi5g04673.1|PACid:21824058	Bradi5g04673.1|PACid:21824058	0.992332	24.1307	S892	3.13728e-31	172.84	_GTSLS(ph)PDGSVDLGNASDSR_	GT(0.004)S(0.004)LS(0.992)PDGSVDLGNASDSR	GT(-24.13)S(-24.13)LS(24.13)PDGS(-60.79)VDLGNAS(-112.19)DS(-129.19)R	5	2	957.907	-0.15309
1944	Bradi5g04860.1|PACid:21824593	Bradi5g04860.1|PACid:21824593;Bradi5g04860.2|PACid:21824594	0.857711	7.80515	S437	2.43007e-06	98.227	_INSGTDVLQSQQIS(ph)SPAQSK_	INSGTDVLQSQQIS(0.858)S(0.142)PAQSK	INS(-51.66)GT(-57.5)DVLQS(-47.45)QQIS(7.81)S(-7.81)PAQS(-39.8)K	14	2	1084.52	0.50418
1945	Bradi5g04860.1|PACid:21824593	Bradi5g04860.1|PACid:21824593;Bradi5g04860.2|PACid:21824594	0.997868	29.7215	S178	0.00496514	90.05	_ISSTVVVS(ph)PK_	ISS(0.001)T(0.001)VVVS(0.998)PK	IS(-54.35)S(-29.72)T(-29.72)VVVS(29.72)PK	8	2	548.786	0.2783
1946	Bradi5g05077.1|PACid:21825001	Bradi5g05077.1|PACid:21825001	0.901305	9.60575	S526	0.00189595	112.13	_WQFIPDS(ph)PSR_	WQFIPDS(0.901)PS(0.099)R	WQFIPDS(9.61)PS(-9.61)R	7	2	656.79	-0.19391
1947	Bradi5g07240.1|PACid:21823947	Bradi5g07240.1|PACid:21823947;Bradi5g07240.2|PACid:21823948	0.994606	22.6577	S213	0.0203503	66.673	_ELEPES(ph)PVSQCDFDR_	ELEPES(0.995)PVS(0.005)QCDFDR	ELEPES(22.66)PVS(-22.66)QCDFDR	6	2	944.377	0.030197
1948	Bradi5g07300.1|PACid:21825310	Bradi5g07300.1|PACid:21825310	0.999955	43.6777	S72	0.0130612	73.296	_S(ph)QDFSAASDTFSSK_	S(1)QDFSAASDTFSSK	S(43.68)QDFS(-43.68)AAS(-58.31)DT(-61.51)FS(-69.94)S(-67.57)K	1	2	779.309	-0.45956
1950	Bradi5g07360.1|PACid:21826719	Bradi5g07360.1|PACid:21826719;Bradi5g07360.2|PACid:21826720	0.931871	14.3705	S508	5.41318e-17	167.98	_NRLS(ph)ETTEIQSAK_	NRLS(0.932)ET(0.034)T(0.034)EIQSAK	NRLS(14.37)ET(-14.37)T(-14.37)EIQS(-63.22)AK	4	2	778.869	-0.60093
1951	Bradi5g07360.1|PACid:21826719	Bradi5g07360.1|PACid:21826719;Bradi5g07360.2|PACid:21826720	0.933036	11.3824	S306	2.71022e-05	90.308	_M(ox)AVAGSSPLVTPAT(ph)PS(ph)GGGLKSPLWDLK_	MAVAGSSPLVT(0.001)PAT(0.986)PS(0.933)GGGLKS(0.08)PLWDLK	MAVAGS(-56.15)S(-56.15)PLVT(-31.21)PAT(18.41)PS(11.38)GGGLKS(-11.38)PLWDLK	16	3	971.8	-0.23035
1952	Bradi5g07380.1|PACid:21825592	Bradi5g07380.1|PACid:21825592;Bradi5g07380.3|PACid:21825593;Bradi5g07380.4|PACid:21825594;Bradi5g07380.2|PACid:21825595	0.999981	52.2551	S56	0.00529189	83.729	_S(ph)PLNPSSYTPDAR_	S(1)PLNPSSYTPDAR	S(52.26)PLNPS(-52.57)S(-52.26)Y(-52.57)T(-57.46)PDAR	1	2	742.824	0.23956
1955	Bradi5g07750.1|PACid:21826208	Bradi5g07750.1|PACid:21826208;Bradi5g07750.4|PACid:21826209	0.999044	30.1895	S138	0.0388085	103.92	_LGS(ph)FTFR_	LGS(0.999)FT(0.001)FR	LGS(30.19)FT(-30.19)FR	3	2	454.207	-0.27754
1958	Bradi5g07750.1|PACid:21826208	Bradi5g07750.1|PACid:21826208;Bradi5g07750.4|PACid:21826209	0.954217	13.1894	S29	5.29641e-07	107.57	_VEDLWEVAQPQLS(ph)PSEK_	VEDLWEVAQPQLS(0.954)PS(0.046)EK	VEDLWEVAQPQLS(13.19)PS(-13.19)EK	13	2	1017.97	-0.077164
1959	Bradi5g07850.2|PACid:21825248	Bradi5g07850.2|PACid:21825248	1	115.129	S136	9.53158e-98	266.28	_S(ph)PS(ph)PEPIYDNLGIR_	S(1)PS(1)PEPIYDNLGIR	S(115.13)PS(107.5)PEPIY(-107.5)DNLGIR	1	2	859.365	0.15179
1960	Bradi5g07850.2|PACid:21825248	Bradi5g07850.2|PACid:21825248	1	107.499	S138	9.53158e-98	266.28	_S(ph)PS(ph)PEPIYDNLGIR_	S(1)PS(1)PEPIYDNLGIR	S(115.13)PS(107.5)PEPIY(-107.5)DNLGIR	3	2	859.365	0.15179
1961	Bradi5g07850.2|PACid:21825248	Bradi5g07850.2|PACid:21825248	0.999908	40.3969	S67	8.55646e-08	100.39	_WEQSNDDSGANS(ph)GGEGGAGR_	WEQSNDDSGANS(1)GGEGGAGR	WEQS(-59.59)NDDS(-40.4)GANS(40.4)GGEGGAGR	12	2	1015.88	0.33803
1963	Bradi5g09217.1|PACid:21824287	Bradi5g09217.1|PACid:21824287	1	106.379	S103	2.12258e-49	219.42	_VVEKEES(ph)DDDMGFSLFD_	VVEKEES(1)DDDMGFSLFD	VVEKEES(106.38)DDDMGFS(-106.38)LFD	7	2	1021.4	-0.33938
1965	Bradi5g10040.1|PACid:21824173	Bradi5g10040.1|PACid:21824173	0.989753	19.8497	S178	7.42223e-14	121.47	_STTEESAYDKSS(ph)IEDYGSGK_	STTEESAYDKS(0.01)S(0.99)IEDYGSGK	S(-70.72)T(-70.72)T(-70.72)EES(-62.64)AY(-80.86)DKS(-19.85)S(19.85)IEDY(-77)GS(-69.38)GK	12	2	1117.45	0.58225
1966	Bradi5g10130.1|PACid:21825107	Bradi5g10130.1|PACid:21825107	0.91978	11.1258	S393	0.00220385	104.22	_HGTTGSPS(ph)YK_	HGT(0.001)T(0.071)GS(0.008)PS(0.92)YK	HGT(-30.72)T(-11.13)GS(-20.36)PS(11.13)Y(-76.02)K	8	2	557.732	0.094829
1967	Bradi5g10240.1|PACid:21826052	Bradi5g10240.1|PACid:21826052	1	136.476	S556	1.20093e-15	153.79	_DLNLIGS(ph)PELAEIR_	DLNLIGS(1)PELAEIR	DLNLIGS(136.48)PELAEIR	7	2	810.406	1.2083
1968	Bradi5g10670.1|PACid:21824827	Bradi5g10670.1|PACid:21824827;Bradi5g10670.2|PACid:21824828	0.998834	29.3293	S607	6.38672e-35	202.32	_DFTGFSTTVSS(ph)PR_	DFTGFSTTVS(0.001)S(0.999)PR	DFT(-106.17)GFS(-82.22)T(-73.38)T(-73.38)VS(-29.33)S(29.33)PR	11	2	741.319	-0.3129
1969	Bradi5g10730.1|PACid:21824747	Bradi5g10730.1|PACid:21824747	0.999987	50.1085	S10	0.019779	74.46	_(ac)SSQGFGPGS(ph)PK_	SSQGFGPGS(1)PK	S(-55.18)S(-50.11)QGFGPGS(50.11)PK	9	2	585.745	0.4189
1970	Bradi5g10750.1|PACid:21824100	Bradi5g10750.1|PACid:21824100;Bradi5g10750.2|PACid:21824101	1	102.061	S19	0.00447058	124.1	_S(ph)PS(ph)PPLPPR_	S(1)PS(1)PPLPPR	S(102.06)PS(102.06)PPLPPR	1	2	554.235	0.086614
1971	Bradi5g10750.1|PACid:21824100	Bradi5g10750.1|PACid:21824100;Bradi5g10750.2|PACid:21824101	1	102.061	S21	0.00447058	124.1	_S(ph)PS(ph)PPLPPR_	S(1)PS(1)PPLPPR	S(102.06)PS(102.06)PPLPPR	3	2	554.235	0.086614
1972	Bradi5g10750.1|PACid:21824100	Bradi5g10750.1|PACid:21824100;Bradi5g10750.2|PACid:21824101	1	155.663	S38	1.72906e-09	155.66	_S(ph)PALS(ph)PALS(ph)PR_	S(1)PALS(1)PALS(1)PR	S(155.66)PALS(155.66)PALS(155.66)PR	1	2	668.261	0.3505
1973	Bradi5g10750.1|PACid:21824100	Bradi5g10750.1|PACid:21824100;Bradi5g10750.2|PACid:21824101	1	155.663	S42	1.72906e-09	155.66	_S(ph)PALS(ph)PALS(ph)PR_	S(1)PALS(1)PALS(1)PR	S(155.66)PALS(155.66)PALS(155.66)PR	5	2	668.261	0.3505
1974	Bradi5g10750.1|PACid:21824100	Bradi5g10750.1|PACid:21824100;Bradi5g10750.2|PACid:21824101	1	155.663	S46	1.72906e-09	155.66	_S(ph)PALS(ph)PALS(ph)PR_	S(1)PALS(1)PALS(1)PR	S(155.66)PALS(155.66)PALS(155.66)PR	9	2	668.261	0.3505
1979	Bradi5g11070.1|PACid:21825023	Bradi5g11070.1|PACid:21825023	0.991633	21.3018	S78	6.58008e-06	95.666	_EDAWS(ph)EGATSALIDAWGER_	EDAWS(0.992)EGAT(0.007)S(0.001)ALIDAWGER	EDAWS(21.3)EGAT(-21.3)S(-29.88)ALIDAWGER	5	2	1072.45	-0.30761
1980	Bradi5g11340.1|PACid:21826474	Bradi5g11340.1|PACid:21826474	0.989347	19.6789	S40	3.31628e-05	143.03	_FGS(ph)SEALLR_	FGS(0.989)S(0.011)EALLR	FGS(19.68)S(-19.68)EALLR	3	2	530.247	-0.083551
1981	Bradi5g11340.1|PACid:21826474	Bradi5g11340.1|PACid:21826474	0.999997	55.6054	S688	4.15903e-07	155.42	_TSGS(ph)FVLQR_	TSGS(1)FVLQR	T(-76.27)S(-55.61)GS(55.61)FVLQR	4	2	537.753	0.0051465
1985	Bradi5g12540.1|PACid:21824145	Bradi5g12540.1|PACid:21824145	0.802372	6.08789	S665	0.0233002	58.49	_SVS(ph)VDEADDRPLKPAGSIR_	S(0.198)VS(0.802)VDEADDRPLKPAGSIR	S(-6.09)VS(6.09)VDEADDRPLKPAGS(-38.28)IR	3	3	698.007	-0.014597
1986	Bradi5g12540.1|PACid:21824145	Bradi5g12540.1|PACid:21824145	1	68.6575	S325	0.012064	68.657	_VS(ph)NARPPPPPVAAPM(ox)PPPVAPVAVGR_	VS(1)NARPPPPPVAAPMPPPVAPVAVGR	VS(68.66)NARPPPPPVAAPMPPPVAPVAVGR	2	3	879.796	-1.1633
1987	Bradi5g12640.1|PACid:21825430	Bradi5g12640.1|PACid:21825430	0.955079	14.2708	S41	3.13522e-09	105.35	_GSSGFPGAGGSGS(ph)DSDEPQEYYTGGEK_	GSSGFPGAGGS(0.036)GS(0.955)DS(0.009)DEPQEYYTGGEK	GS(-63.7)S(-63.7)GFPGAGGS(-14.27)GS(14.27)DS(-20.16)DEPQEY(-79.53)Y(-87.9)T(-82.16)GGEK	13	2	1352.02	0.19954
1988	Bradi5g12680.1|PACid:21826403	Bradi5g12680.1|PACid:21826403;Bradi5g12680.2|PACid:21826404	0.999973	45.7522	S211	0.00683452	109.29	_DVS(ph)PPISVR_	DVS(1)PPISVR	DVS(45.75)PPIS(-45.75)VR	3	2	525.255	-0.022153
1989	Bradi5g12680.1|PACid:21826403	Bradi5g12680.1|PACid:21826403;Bradi5g12680.2|PACid:21826404	1	78.2735	S199	0.0391736	101.65	_S(ph)PDKLPSFR_	S(1)PDKLPSFR	S(78.27)PDKLPS(-78.27)FR	1	2	563.768	0.68638
1990	Bradi5g13390.1|PACid:21825289	Bradi5g13390.1|PACid:21825289	0.997616	26.2157	S44	4.98862e-10	102.53	_LPAALAKPKPTPGGDFDIEQPPVETPS(ph)PR_	LPAALAKPKPTPGGDFDIEQPPVET(0.002)PS(0.998)PR	LPAALAKPKPT(-90.18)PGGDFDIEQPPVET(-26.22)PS(26.22)PR	27	3	1035.86	0.17645
1992	Bradi5g13500.2|PACid:21824741	Bradi5g13500.2|PACid:21824741;Bradi5g13500.1|PACid:21824742	0.848526	7.48327	S474	0.00892176	80.014	_FGQRPSS(ph)GAGR_	FGQRPS(0.151)S(0.849)GAGR	FGQRPS(-7.48)S(7.48)GAGR	7	2	600.269	-0.023526
1993	Bradi5g13500.2|PACid:21824741	Bradi5g13500.2|PACid:21824741;Bradi5g13500.1|PACid:21824742	0.998514	28.2927	S160	0.00363949	98.156	_S(ph)FSSAPSDAGRR_	S(0.999)FS(0.001)SAPSDAGRR	S(28.29)FS(-28.29)S(-52)APS(-65.53)DAGRR	1	2	659.283	0.22074
1994	Bradi5g13500.2|PACid:21824741	Bradi5g13500.2|PACid:21824741;Bradi5g13500.1|PACid:21824742	0.946027	12.4375	S503	0.0116286	86.497	_S(ph)RGGMETYPKPVEER_	S(0.946)RGGMET(0.054)YPKPVEER	S(12.44)RGGMET(-12.44)Y(-55.89)PKPVEER	1	2	908.408	0.13554
1995	Bradi5g13520.1|PACid:21823931	Bradi5g13520.1|PACid:21823931;Bradi5g13520.3|PACid:21823932;Bradi5g13520.2|PACid:21823933	0.902228	10.0413	S17	5.50341e-08	104.45	_AAAAPDSGMSS(ph)PQGSVEGGAEK_	AAAAPDS(0.003)GMS(0.089)S(0.902)PQGS(0.006)VEGGAEK	AAAAPDS(-25.26)GMS(-10.04)S(10.04)PQGS(-21.98)VEGGAEK	11	2	1042.44	0.57918
1997	Bradi5g13960.1|PACid:21825098	Bradi5g13960.1|PACid:21825098	0.999997	54.9842	S612	1.55361e-07	111.34	_DVS(ph)EQFDEFPLSYNK_	DVS(1)EQFDEFPLSYNK	DVS(54.98)EQFDEFPLS(-54.98)Y(-70.89)NK	3	2	949.398	-0.13643
1998	Bradi5g13980.1|PACid:21824910	Bradi5g13980.1|PACid:21824910	0.9065	9.86554	S125	0.0171529	71.241	_VAPGAAAPS(ph)PSK_	VAPGAAAPS(0.906)PS(0.094)K	VAPGAAAPS(9.87)PS(-9.87)K	9	2	566.774	0.34329
1999	Bradi5g13980.1|PACid:21824910	Bradi5g13980.1|PACid:21824910	1	97.0101	S190	1.72345e-08	105.77	_VVESVSAELPPPPPLPPQGHS(ph)PER_	VVESVSAELPPPPPLPPQGHS(1)PER	VVES(-99.77)VS(-97.01)AELPPPPPLPPQGHS(97.01)PER	21	3	866.098	0.74086
2000	Bradi5g13980.1|PACid:21824910	Bradi5g13980.1|PACid:21824910	0.996431	24.459	S693	0.00560091	97.463	_YLKS(ph)PDPLEEQR_	Y(0.004)LKS(0.996)PDPLEEQR	Y(-24.46)LKS(24.46)PDPLEEQR	4	2	777.864	0.43564
2001	Bradi5g14687.1|PACid:21826425	Bradi5g14687.1|PACid:21826425	1	73.8812	S564	0.0144143	73.881	_LLPQGS(ph)GALMGK_	LLPQGS(1)GALMGK	LLPQGS(73.88)GALMGK	6	2	626.312	0.46291
2002	Bradi5g14687.1|PACid:21826425	Bradi5g14687.1|PACid:21826425	1	91.5838	S529	0.049984	91.584	_S(ph)MPRGDPLR_	S(1)MPRGDPLR	S(91.58)MPRGDPLR	1	2	554.752	-0.19025
2003	Bradi5g14700.1|PACid:21824089	Bradi5g14700.1|PACid:21824089	0.999997	55.0605	S37	0.0425788	56.407	_WLQHHAS(ph)PAPEPIY(ph)LLVTLK_	WLQHHAS(1)PAPEPIY(1)LLVTLK	WLQHHAS(55.06)PAPEPIY(46.7)LLVT(-46.7)LK	7	3	825.074	1.0753
2004	Bradi5g14770.1|PACid:21824122	Bradi5g14770.1|PACid:21824122	0.927948	13.0194	S232	0.0302046	60.55	_IIAPGS(ph)PSSSLLSEQK_	IIAPGS(0.928)PS(0.046)S(0.011)S(0.011)LLS(0.003)EQK	IIAPGS(13.02)PS(-13.02)S(-19.18)S(-19.18)LLS(-24.46)EQK	6	2	847.424	0.60329
2005	Bradi5g14790.1|PACid:21824314	Bradi5g14790.1|PACid:21824314;Bradi2g57070.1|PACid:21808182	0.962519	17.5471	S286	0.0014595	95.197	_LPQTTVSDKS(ph)PQEISK_	LPQT(0.004)T(0.017)VS(0.017)DKS(0.963)PQEISK	LPQT(-24.26)T(-17.55)VS(-17.55)DKS(17.55)PQEIS(-50.63)K	10	2	919.451	0.30456
2006	Bradi5g14790.1|PACid:21824314	Bradi5g14790.1|PACid:21824314	0.767915	6.30655	S410	5.02516e-11	115.57	_SKVPSVNQGLVASGELS(ph)PETNDGK_	SKVPSVNQGLVAS(0.052)GELS(0.768)PET(0.18)NDGK	S(-48.6)KVPS(-36.39)VNQGLVAS(-11.68)GELS(6.31)PET(-6.31)NDGK	17	3	831.734	0.71807
2007	Bradi5g14790.1|PACid:21824314	Bradi5g14790.1|PACid:21824314;Bradi2g57070.1|PACid:21808182	0.999996	54.1845	S356	0.00200959	110.38	_VSDELIHS(ph)DK_	VSDELIHS(1)DK	VS(-54.18)DELIHS(54.18)DK	8	2	611.771	-0.080648
2008	Bradi5g14980.1|PACid:21826280	Bradi5g14980.1|PACid:21826280	0.999861	38.756	S558	1.81794e-05	87.881	_DAGLS(ph)PAAPIGTLTSALANATPDQQR_	DAGLS(1)PAAPIGTLTSALANATPDQQR	DAGLS(38.76)PAAPIGT(-38.76)LT(-55.73)S(-55.73)ALANAT(-73.77)PDQQR	5	2	1308.64	-0.51635
2009	Bradi5g15150.1|PACid:21825179	Bradi5g15150.1|PACid:21825179	0.873398	9.07129	S584	0.00179471	113.69	_SLESVLS(ph)SSK_	SLESVLS(0.873)S(0.018)S(0.108)K	S(-75.76)LES(-38.94)VLS(9.07)S(-16.78)S(-9.07)K	7	2	558.763	-0.074202
2010	Bradi5g15150.1|PACid:21825179	Bradi5g15150.1|PACid:21825179	0.923478	10.8165	S513	0.0333575	91.626	_YAS(ph)PSLR_	YAS(0.923)PS(0.077)LR	Y(-57.82)AS(10.82)PS(-10.82)LR	3	2	437.197	0.096942
2011	Bradi5g15360.1|PACid:21824162	Bradi5g15360.1|PACid:21824162	1	86.6243	S470	0.0110887	86.624	_S(ph)GVGGFMLR_	S(1)GVGGFMLR	S(86.62)GVGGFMLR	1	2	502.225	-0.41582
2012	Bradi5g15970.1|PACid:21826702	Bradi5g15970.1|PACid:21826702	0.983202	17.5989	S280	9.69692e-06	149.72	_LGS(ph)SAS(ph)FGRN_	LGS(0.983)S(0.034)AS(0.983)FGRN	LGS(17.6)S(-17.6)AS(17.6)FGRN	3	2	578.215	-0.14901
2013	Bradi5g15970.1|PACid:21826702	Bradi5g15970.1|PACid:21826702	0.983202	17.5989	S283	9.69692e-06	149.72	_LGS(ph)SAS(ph)FGRN_	LGS(0.983)S(0.034)AS(0.983)FGRN	LGS(17.6)S(-17.6)AS(17.6)FGRN	6	2	578.215	-0.14901
2014	Bradi5g16350.1|PACid:21824063	Bradi5g16350.1|PACid:21824063	1	159.057	S71	2.83372e-25	160.13	_RES(ph)DEEVEVEEELPWIQDK_	RES(1)DEEVEVEEELPWIQDK	RES(159.06)DEEVEVEEELPWIQDK	3	2	1220.03	-0.19539
2015	Bradi5g16570.2|PACid:21826408	Bradi5g16570.2|PACid:21826408;Bradi5g16570.3|PACid:21826409;Bradi5g16570.4|PACid:21826410	0.999953	43.8053	S129	0.0279991	64.244	_IGLTFTPEPEES(ph)GE_	IGLTFTPEPEES(1)GE	IGLT(-52.87)FT(-43.81)PEPEES(43.81)GE	12	2	793.337	-0.21603
2016	Bradi5g16720.1|PACid:21824841	Bradi5g16720.1|PACid:21824841	1	111.645	S57	2.64021e-11	120.11	_AVIPAPAAEEEKPPVDDS(ph)K_	AVIPAPAAEEEKPPVDDS(1)K	AVIPAPAAEEEKPPVDDS(111.65)K	18	2	1021.99	0.13856
2017	Bradi5g16840.1|PACid:21825922	Bradi5g16840.1|PACid:21825922;Bradi5g16840.2|PACid:21825923;Bradi5g16840.3|PACid:21825924;Bradi5g16840.4|PACid:21825925	0.874652	5.55185	S171	2.01798e-16	122.51	_EGS(ph)EEGS(ph)SPRPSWSDGGNMNYQDATR_	EGS(0.875)EEGS(0.558)S(0.558)PRPS(0.009)WSDGGNMNYQDATR	EGS(5.55)EEGS(0)S(0)PRPS(-19.95)WS(-42.04)DGGNMNY(-66.6)QDAT(-86.56)R	3	3	992.038	-0.088612
2020	Bradi5g16840.1|PACid:21825922	Bradi5g16840.1|PACid:21825922;Bradi5g16840.2|PACid:21825923;Bradi5g16840.3|PACid:21825924;Bradi5g16840.4|PACid:21825925	1	83.9711	S165	3.55741e-08	119.92	_VVYVQPPRPPS(ph)PVR_	VVYVQPPRPPS(1)PVR	VVY(-83.97)VQPPRPPS(83.97)PVR	11	2	835.943	-0.13525
2023	Bradi5g17947.1|PACid:21824198	Bradi5g17947.1|PACid:21824198	0.997726	26.4228	S966	0.0028121	106.67	_KIS(ph)NSENQLLK_	KIS(0.998)NS(0.002)ENQLLK	KIS(26.42)NS(-26.42)ENQLLK	3	2	677.342	0.17288
2027	Bradi5g18180.1|PACid:21824517	Bradi5g18180.1|PACid:21824517	0.999931	42.1408	S335	0.00819263	84.566	_VHS(ph)GS(ph)VSPLHTR_	VHS(1)GS(0.97)VS(0.029)PLHT(0.001)R	VHS(42.14)GS(15.21)VS(-15.21)PLHT(-29.35)R	3	2	718.808	1.5788
2028	Bradi5g18180.1|PACid:21824517	Bradi5g18180.1|PACid:21824517	0.969683	15.2142	S337	0.00819263	84.566	_VHS(ph)GS(ph)VSPLHTR_	VHS(1)GS(0.97)VS(0.029)PLHT(0.001)R	VHS(42.14)GS(15.21)VS(-15.21)PLHT(-29.35)R	5	2	718.808	1.5788
2029	Bradi5g18530.1|PACid:21825693	Bradi5g18530.1|PACid:21825693	1	72.2539	S81	2.41163e-05	102.65	_TLPDPDADVIALS(ph)PK_	TLPDPDADVIALS(1)PK	T(-72.25)LPDPDADVIALS(72.25)PK	13	2	816.4	0.38673
2032	Bradi5g19430.1|PACid:21825301	Bradi5g19430.1|PACid:21825301	0.999988	52.3377	S40	2.68061e-88	242.26	_HDSDYNSSAAAAGADS(ph)PKK_	HDSDYNSSAAAAGADS(1)PKK	HDS(-65.86)DY(-73.65)NS(-52.34)S(-52.34)AAAAGADS(52.34)PKK	16	2	986.408	0.28654
2033	Bradi5g19430.1|PACid:21825301	Bradi5g19430.1|PACid:21825301	1	114.496	S549	0.00582472	132.01	_NS(ph)LNIS(ph)MR_	NS(1)LNIS(1)MR	NS(114.5)LNIS(114.5)MR	2	2	547.709	-0.28254
2034	Bradi5g19430.1|PACid:21825301	Bradi5g19430.1|PACid:21825301	1	114.496	S553	0.00582472	132.01	_NS(ph)LNIS(ph)MR_	NS(1)LNIS(1)MR	NS(114.5)LNIS(114.5)MR	6	2	547.709	-0.28254
2035	Bradi5g19430.1|PACid:21825301	Bradi5g19430.1|PACid:21825301	0.999999	62.6225	S16	0.0479927	92.692	_YLHS(ph)FK_	YLHS(1)FK	Y(-62.62)LHS(62.62)FK	4	2	437.697	-0.038502
2037	Bradi5g20177.2|PACid:21825364	Bradi5g20177.2|PACid:21825364;Bradi5g20177.1|PACid:21825365	0.778628	8.96988	S36	0.00067725	104.59	_TAHNLS(ph)SSSLR_	TAHNLS(0.779)S(0.099)S(0.099)S(0.024)LR	T(-73.96)AHNLS(8.97)S(-8.97)S(-8.97)S(-15.12)LR	6	2	626.788	-0.36129
2042	Bradi5g20940.1|PACid:21825226	Bradi5g20940.1|PACid:21825226;Bradi5g20940.3|PACid:21825227	0.959215	13.8309	S82	1.05187e-19	139.11	_NTS(ph)FGGAASNS(ph)GPVSNAGGR_	NT(0.449)S(0.551)FGGAAS(0.04)NS(0.959)GPVS(0.001)NAGGR	NT(-0.89)S(0.89)FGGAAS(-13.83)NS(13.83)GPVS(-30.87)NAGGR	11	2	984.386	0.51502
2043	Bradi5g20940.1|PACid:21825226	Bradi5g20940.1|PACid:21825226;Bradi5g20940.3|PACid:21825227	1	78.9027	S62	5.33751e-12	171.92	_S(ph)GPLGNAPS(ph)R_	S(1)GPLGNAPS(1)R	S(78.9)GPLGNAPS(78.9)R	1	2	558.218	0.28469
2044	Bradi5g20940.1|PACid:21825226	Bradi5g20940.1|PACid:21825226;Bradi5g20940.3|PACid:21825227	1	78.9027	S70	5.33751e-12	171.92	_S(ph)GPLGNAPS(ph)R_	S(1)GPLGNAPS(1)R	S(78.9)GPLGNAPS(78.9)R	9	2	558.218	0.28469
2048	Bradi5g21650.1|PACid:21825717	Bradi5g21650.1|PACid:21825717;Bradi5g21650.2|PACid:21825718;Bradi5g21650.3|PACid:21825719	0.998854	29.403	S10	7.25602e-24	166.9	_EMLVGSAS(ph)PVGPVGR_	EMLVGS(0.001)AS(0.999)PVGPVGR	EMLVGS(-29.4)AS(29.4)PVGPVGR	8	2	768.368	0.28711
2050	Bradi5g21840.1|PACid:21824301	Bradi5g21840.1|PACid:21824301;Bradi5g21840.2|PACid:21824302	0.89308	7.46385	S219	0.00232361	115.33	_FLS(ph)GPT(ph)SPTR_	FLS(0.893)GPT(0.67)S(0.419)PT(0.018)R	FLS(7.46)GPT(2.55)S(-2.55)PT(-16.44)R	3	2	611.749	0.35088
2051	Bradi5g21840.1|PACid:21824301	Bradi5g21840.1|PACid:21824301;Bradi5g21840.2|PACid:21824302	0.891304	9.13814	S121	4.40928e-29	169.64	_S(ph)LSEDNLLQLSETGEDR_	S(0.891)LS(0.109)EDNLLQLSETGEDR	S(9.14)LS(-9.14)EDNLLQLS(-102.59)ET(-117.81)GEDR	1	2	993.439	0.36129
2052	Bradi5g21937.1|PACid:21824581	Bradi5g21937.1|PACid:21824581	1	64.2436	S286	0.0192343	74.618	_DLAADDDRDS(ph)LDENDLT_	DLAADDDRDS(1)LDENDLT	DLAADDDRDS(64.24)LDENDLT(-64.24)	10	2	986.886	-0.22953
2053	Bradi5g22017.1|PACid:21823875	Bradi5g22017.1|PACid:21823875	0.996804	26.6837	S1144	2.01947e-05	103.88	_VSIQQDDDS(ph)PTNQHR_	VS(0.001)IQQDDDS(0.997)PT(0.002)NQHR	VS(-29.75)IQQDDDS(26.68)PT(-26.68)NQHR	9	2	910.384	-0.18498
2054	Bradi5g22100.1|PACid:21826315	Bradi5g22100.1|PACid:21826315	0.987603	19.0125	S670	3.60105e-06	112.15	_M(ox)EDSIRPAS(ph)PDVK_	MEDS(0.012)IRPAS(0.988)PDVK	MEDS(-19.01)IRPAS(19.01)PDVK	9	2	770.839	-0.67381
2055	Bradi5g22700.1|PACid:21824280	Bradi5g22700.1|PACid:21824280	0.999902	41.5884	S1130	1.29803e-05	89.301	_QNS(ph)FGSTGTPR_	QNS(1)FGSTGTPR	QNS(41.59)FGS(-41.59)T(-48.83)GT(-48.06)PR	3	2	616.259	0.15155
2058	Bradi5g23660.1|PACid:21824419	Bradi5g23660.1|PACid:21824419	0.822359	6.91883	S129	5.52095e-09	101.71	_FSHFVDPAGGASGGPSGAS(ph)PSLTGLAR_	FSHFVDPAGGASGGPS(0.001)GAS(0.822)PS(0.167)LT(0.01)GLAR	FS(-77.75)HFVDPAGGAS(-59.1)GGPS(-29.64)GAS(6.92)PS(-6.92)LT(-19.34)GLAR	19	3	860.734	-0.0435
2059	Bradi5g23760.1|PACid:21825288	Bradi5g23760.1|PACid:21825288	0.964913	14.4839	S85	0.00216652	105.46	_VLSSLTS(ph)PDR_	VLSS(0.001)LT(0.034)S(0.965)PDR	VLS(-55.37)S(-31.27)LT(-14.48)S(14.48)PDR	7	2	577.776	0.58658
2060	Bradi5g23890.1|PACid:21826283	Bradi5g23890.1|PACid:21826283	0.999793	36.8306	S1352	0.000516923	83.758	_DVAVS(ph)PPGTVWKPILEK_	DVAVS(1)PPGTVWKPILEK	DVAVS(36.83)PPGT(-36.83)VWKPILEK	5	2	958.5	0.22691
2061	Bradi5g23890.1|PACid:21826283	Bradi5g23890.1|PACid:21826283	0.980481	17.0262	S1291	7.16033e-21	148.52	_GDKEEAINS(ph)PSQLSFGNFFK_	GDKEEAINS(0.98)PS(0.019)QLSFGNFFK	GDKEEAINS(17.03)PS(-17.03)QLS(-41.22)FGNFFK	9	2	1148.02	0.15167
2062	Bradi5g23890.1|PACid:21826283	Bradi5g23890.1|PACid:21826283	0.798311	6.8571	S1524	0.0137041	63.302	_GSTS(ph)PPAMNPHAAEFVPGK_	GS(0.037)T(0.165)S(0.798)PPAMNPHAAEFVPGK	GS(-13.33)T(-6.86)S(6.86)PPAMNPHAAEFVPGK	4	3	658.964	0.11361
2063	Bradi5g23890.1|PACid:21826283	Bradi5g23890.1|PACid:21826283	0.983131	22.0511	S1224	0.000450601	81.157	_QADTLS(ph)PEEYSDEGWQAATLR_	QADT(0.005)LS(0.983)PEEY(0.005)S(0.006)DEGWQAATLR	QADT(-22.63)LS(22.05)PEEY(-22.63)S(-22.05)DEGWQAAT(-63.81)LR	6	2	1224.02	-0.31531
2067	Bradi5g24470.1|PACid:21825559	Bradi5g24470.1|PACid:21825559	0.99969	37.7009	S351	1.45119e-06	103.04	_ASTS(ph)APES(ph)PVPEPMVET_	AS(0.272)T(0.328)S(0.401)APES(1)PVPEPMVET	AS(-1.68)T(-0.87)S(0.87)APES(37.7)PVPEPMVET(-40.18)	8	2	944.87	0.12548
2068	Bradi5g24610.3|PACid:21826271	Bradi5g24610.3|PACid:21826271;Bradi5g24610.4|PACid:21826272;Bradi5g24610.2|PACid:21826273	0.994607	24.9179	S317	1.29782e-18	140.16	_LELSAVPSSYYS(ph)GQLDPDR_	LELSAVPSS(0.003)YY(0.002)S(0.995)GQLDPDR	LELS(-92.93)AVPS(-40.95)S(-24.92)Y(-34.89)Y(-27.46)S(24.92)GQLDPDR	12	2	1088.99	-0.0034749
2069	Bradi5g24690.1|PACid:21825678	Bradi5g24690.1|PACid:21825678	0.963995	14.2772	S548	7.84587e-06	107.74	_DGSLES(ph)LPVDELIEK_	DGS(0.036)LES(0.964)LPVDELIEK	DGS(-14.28)LES(14.28)LPVDELIEK	6	2	862.406	0.42528
2070	Bradi5g24730.1|PACid:21824880	Bradi5g24730.1|PACid:21824880;Bradi5g24730.2|PACid:21824881	0.99965	34.5611	S34	2.78064e-08	113.33	_RLS(ph)PEEAALTAAEEEGR_	RLS(1)PEEAALTAAEEEGR	RLS(34.56)PEEAALT(-34.56)AAEEEGR	3	2	954.939	-0.6134
2071	Bradi5g24730.1|PACid:21824880	Bradi5g24730.1|PACid:21824880;Bradi5g24730.2|PACid:21824881	0.983284	20.0501	S49	0.0190063	59.943	_LSPEEAALTAAEEEGRS(ph)PGWLSTIVTGAK_	LSPEEAALT(0.01)AAEEEGRS(0.983)PGWLS(0.003)T(0.003)IVTGAK	LS(-46.06)PEEAALT(-20.05)AAEEEGRS(20.05)PGWLS(-24.62)T(-24.62)IVT(-37.19)GAK	17	3	1017.5	0.53961
2073	Bradi5g24870.1|PACid:21826508	Bradi5g24870.1|PACid:21826508;Bradi5g24870.2|PACid:21826509;Bradi5g24870.3|PACid:21826510	0.999999	60.9227	S893	0.00137838	120.09	_HVS(ph)GQLDYVR_	HVS(1)GQLDYVR	HVS(60.92)GQLDY(-60.92)VR	3	2	627.287	0.80307
2075	Bradi5g25090.1|PACid:21825259	Bradi5g25090.1|PACid:21825259	0.99999	50.0207	S520	8.46965e-69	246.26	_FEELTSNSTVS(ph)R_	FEELTSNSTVS(1)R	FEELT(-155.65)S(-136.18)NS(-81.36)T(-50.02)VS(50.02)R	11	2	725.317	-0.096267
2078	Bradi5g25090.1|PACid:21825259	Bradi5g25090.1|PACid:21825259	1	83.1372	S795	0.00126397	83.137	_LS(ph)PDVQDNNPR_	LS(1)PDVQDNNPR	LS(83.14)PDVQDNNPR	2	2	667.79	-0.19913
2080	Bradi5g25090.1|PACid:21825259	Bradi5g25090.1|PACid:21825259	0.865959	8.23339	S522	0.00127347	89.466	_S(ph)NSSSYLDGPIKPK_	S(0.866)NS(0.13)S(0.003)S(0.001)YLDGPIKPK	S(8.23)NS(-8.23)S(-24.21)S(-31.55)Y(-40.05)LDGPIKPK	1	2	786.869	-0.11945
2081	Bradi5g25090.1|PACid:21825259	Bradi5g25090.1|PACid:21825259	0.854452	8.2366	S680	0.0169489	79.474	_S(ph)PEGTPMSR_	S(0.854)PEGT(0.128)PMS(0.017)R	S(8.24)PEGT(-8.24)PMS(-16.93)R	1	2	521.207	0.15805
2084	Bradi5g26280.1|PACid:21825958	Bradi5g26280.1|PACid:21825958	0.973908	15.9199	S84	1.51062e-26	140.31	_HVS(ph)GGYSPSPFLPDDSDDFGGPVLPPPAEM(ox)GR_	HVS(0.974)GGY(0.025)S(0.001)PSPFLPDDSDDFGGPVLPPPAEMGR	HVS(15.92)GGY(-15.92)S(-29.37)PS(-43.19)PFLPDDS(-96.63)DDFGGPVLPPPAEMGR	3	3	1131.83	-0.4333
2085	Bradi5g26280.1|PACid:21825958	Bradi5g26280.1|PACid:21825958	1	82.4588	S10	1.60765e-35	188.31	_(ac)M(ox)DSFFADGGS(ph)DELQR_	MDSFFADGGS(1)DELQR	MDS(-82.46)FFADGGS(82.46)DELQR	10	2	906.843	0.46455
2086	Bradi5g26320.1|PACid:21825157	Bradi5g26320.1|PACid:21825157	1	49.2981	S18	0.000127744	99.844	_QVAHAPQELHS(ph)PR_	QVAHAPQELHS(1)PR	QVAHAPQELHS(49.3)PR	11	3	517.247	0.2519
2087	Bradi5g26320.1|PACid:21825157	Bradi5g26320.1|PACid:21825157	1	127.018	S221	5.65669e-07	127.02	_VDS(ph)EGMMCGANFK_	VDS(1)EGMMCGANFK	VDS(127.02)EGMMCGANFK	3	2	763.28	-0.56455
2088	Bradi5g26320.1|PACid:21825157	Bradi5g26320.1|PACid:21825157	1	130.199	S247	1.86878e-07	130.2	_VGS(ph)NANWAAAWDE_	VGS(1)NANWAAAWDE	VGS(130.2)NANWAAAWDE	3	2	735.788	0.0011184
2089	Bradi5g26580.1|PACid:21824352	Bradi5g26580.1|PACid:21824352	0.822392	6.87403	S167	0.0224233	63.691	_LFDCLPSTLRPS(ph)SESR_	LFDCLPS(0.001)T(0.002)LRPS(0.822)S(0.169)ES(0.006)R	LFDCLPS(-31.81)T(-26)LRPS(6.87)S(-6.87)ES(-21.31)R	12	2	972.948	1.02
2090	Bradi5g26720.1|PACid:21826481	Bradi5g26720.1|PACid:21826481	0.917837	10.4809	S233	0.0020951	107.83	_IAAFATQS(ph)PR_	IAAFAT(0.082)QS(0.918)PR	IAAFAT(-10.48)QS(10.48)PR	8	2	571.274	-0.12602
2091	Bradi5g27120.1|PACid:21825708	Bradi5g27120.1|PACid:21825708	0.99982	42.2067	S202	0.00901596	81.865	_S(ph)FGLGSSTAR_	S(1)FGLGSSTAR	S(42.21)FGLGS(-42.21)S(-42.21)T(-42.21)AR	1	2	531.734	0.61964
2093	Bradi5g27260.1|PACid:21824999	Bradi5g27260.1|PACid:21824999	0.995519	23.4664	S52	7.14338e-11	159.94	_GAVYYVQS(ph)PSR_	GAVYYVQS(0.996)PS(0.004)R	GAVY(-104.5)Y(-86.46)VQS(23.47)PS(-23.47)R	8	2	653.795	-0.019725
2094	Bradi5g27260.1|PACid:21824999	Bradi5g27260.1|PACid:21824999	0.999986	48.9356	S75	8.4183e-57	206.21	_TATSVHSTPALS(ph)PMAS(ph)PR_	TATSVHSTPALS(1)PMAS(1)PR	T(-91.67)AT(-85.07)S(-76.47)VHS(-60.73)T(-48.94)PALS(48.94)PMAS(123.62)PR	12	2	985.926	-0.39551
2095	Bradi5g27260.1|PACid:21824999	Bradi5g27260.1|PACid:21824999	1	123.622	S79	8.4183e-57	206.21	_TATSVHSTPALS(ph)PMAS(ph)PR_	TATSVHSTPALS(1)PMAS(1)PR	T(-91.67)AT(-85.07)S(-76.47)VHS(-60.73)T(-48.94)PALS(48.94)PMAS(123.62)PR	16	2	985.926	-0.39551
2096	Bradi5g27260.1|PACid:21824999	Bradi5g27260.1|PACid:21824999	0.958408	13.966	S15	0.000643996	87.654	_TDSEVTSLAPS(ph)SPPRS(ph)PGR_	TDS(0.001)EVT(0.001)S(0.001)LAPS(0.958)S(0.044)PPRS(0.994)PGR	T(-45.75)DS(-30.89)EVT(-28.74)S(-28.74)LAPS(13.97)S(-13.97)PPRS(22.22)PGR	11	2	1050.95	-0.14084
2097	Bradi5g27260.1|PACid:21824999	Bradi5g27260.1|PACid:21824999	0.99426	22.2161	S20	0.000643996	87.654	_TDSEVTSLAPS(ph)SPPRS(ph)PGR_	TDS(0.001)EVT(0.001)S(0.001)LAPS(0.958)S(0.044)PPRS(0.994)PGR	T(-45.75)DS(-30.89)EVT(-28.74)S(-28.74)LAPS(13.97)S(-13.97)PPRS(22.22)PGR	16	2	1050.95	-0.14084
2128	Bradi1g03340.1|PACid:21819534	Bradi1g03340.1|PACid:21819534	0.999325	31.7216	T84	1.35827e-117	268.93	_VDTPAPSPASGT(ph)VSK_	VDTPAPSPAS(0.001)GT(0.999)VSK	VDT(-213.27)PAPS(-112.69)PAS(-31.72)GT(31.72)VS(-55.26)K	12	2	747.348	0.1435
2129	Bradi1g05330.1|PACid:21821111	Bradi1g05330.1|PACid:21821111	0.802274	6.08405	T3	4.97635e-06	74.397	_(ac)ST(ph)EVAAPDVPATQAEAAAADPVVDAPEATDAAAKPAKENK_	S(0.198)T(0.802)EVAAPDVPATQAEAAAADPVVDAPEATDAAAKPAKENK	S(-6.08)T(6.08)EVAAPDVPAT(-41.6)QAEAAAADPVVDAPEAT(-48.76)DAAAKPAKENK	2	3	1337.3	0.14965
2130	Bradi1g05756.1|PACid:21817568	Bradi1g05756.1|PACid:21817568	0.924994	10.9114	T73	0.0287601	73.931	_VYLGPET(ph)TR_	VYLGPET(0.925)T(0.075)R	VY(-47.47)LGPET(10.91)T(-10.91)R	7	2	558.26	0.046282
2137	Bradi1g09660.1|PACid:21815536	Bradi1g09660.1|PACid:21815536;Bradi1g09660.2|PACid:21815535	0.999318	33.5809	T147	4.10306e-101	250.95	_LALVSAAGT(ph)DNDGEGTVERR_	LALVSAAGT(0.999)DNDGEGTVERR	LALVS(-36.13)AAGT(33.58)DNDGEGT(-33.58)VERR	9	3	704.33	-0.06866
2138	Bradi1g10150.1|PACid:21823132	Bradi1g10150.1|PACid:21823132;Bradi1g07160.1|PACid:21819621	1	124.688	T349	6.022e-14	160.27	_TIQFVDWCPT(ph)GFK_	TIQFVDWCPT(1)GFK	T(-124.69)IQFVDWCPT(124.69)GFK	10	2	839.87	-0.69704
2139	Bradi1g10370.1|PACid:21816118	Bradi1g10370.1|PACid:21816118;Bradi1g10370.2|PACid:21816119;Bradi1g10370.3|PACid:21816120	0.919079	11.5193	T484	2.51975e-05	96.447	_NSGGVDSVTSPNT(ph)DEPK_	NSGGVDSVT(0.016)S(0.065)PNT(0.919)DEPK	NS(-60.58)GGVDS(-50.99)VT(-17.56)S(-11.52)PNT(11.52)DEPK	13	2	892.373	-0.12313
2141	Bradi1g11380.1|PACid:21818962	Bradi1g11380.1|PACid:21818962;Bradi1g11380.2|PACid:21818963	0.864601	8.77391	T28	0.00891958	65.149	_T(ph)PTSAPAASAASPASSSSSR_	T(0.865)PT(0.115)S(0.021)APAASAASPASSSSSR	T(8.77)PT(-8.77)S(-16.22)APAAS(-43.2)AAS(-46.99)PAS(-52.21)S(-53.85)S(-54.48)S(-54.48)S(-54.48)R	1	2	935.913	-0.83324
2146	Bradi1g15290.1|PACid:21823487	Bradi1g15290.1|PACid:21823487	0.999775	36.5656	T38	4.39251e-24	161.24	_T(ph)VKSAPQSIWYGPDRPK_	T(1)VKSAPQSIWYGPDRPK	T(36.57)VKS(-36.57)APQS(-53.06)IWY(-109.65)GPDRPK	1	2	1005.5	0.22353
2147	Bradi1g16560.1|PACid:21821798	Bradi1g16560.1|PACid:21821798	1	76.1506	T270	0.029134	76.151	_AGGT(ph)IKDGDADPNLGK_	AGGT(1)IKDGDADPNLGK	AGGT(76.15)IKDGDADPNLGK	4	2	804.867	-0.35402
2150	Bradi1g16620.1|PACid:21815543	Bradi1g16620.1|PACid:21815543	0.991436	20.6396	T126	0.0229321	67.519	_IGSLVRPTT(ph)PK_	IGSLVRPT(0.009)T(0.991)PK	IGS(-51.58)LVRPT(-20.64)T(20.64)PK	9	2	624.839	0.1273
2152	Bradi1g17510.1|PACid:21820230	Bradi1g17510.1|PACid:21820230	0.774427	5.32628	T629	0.00927432	55.492	_DESAGDSTTSPHTDSDQSAEHNLPDS(ph)PFASPT(ph)K_	DESAGDSTTSPHTDSDQSAEHNLPDS(0.993)PFAS(0.232)PT(0.774)K	DES(-48.2)AGDS(-47.84)T(-47.75)T(-47.66)S(-47.56)PHT(-37.51)DS(-37.17)DQS(-36.82)AEHNLPDS(20.84)PFAS(-5.33)PT(5.33)K	32	3	1196.8	-0.076001
2156	Bradi1g22800.1|PACid:21818423	Bradi1g22800.1|PACid:21818423	0.778997	5.48148	T21	6.22153e-08	96.317	_(ac)AEDAPNAGAEGGNPSPPEAT(ph)VESPPAPAEK_	AEDAPNAGAEGGNPS(0.001)PPEAT(0.779)VES(0.22)PPAPAEK	AEDAPNAGAEGGNPS(-31.82)PPEAT(5.48)VES(-5.48)PPAPAEK	20	3	993.768	-0.029812
2158	Bradi1g24597.1|PACid:21820475	Bradi1g24597.1|PACid:21820475	0.953819	13.15	T1450	0.00678332	76.586	_MDDVPPASPVKT(ph)PDADGADK_	MDDVPPAS(0.046)PVKT(0.954)PDADGADK	MDDVPPAS(-13.15)PVKT(13.15)PDADGADK	12	2	1053.46	-0.61398
2159	Bradi1g25002.1|PACid:21816330	Bradi1g25002.1|PACid:21816330;Bradi1g25002.2|PACid:21816329	0.999999	62.1563	T573	2.77407e-05	110.31	_ISTPPVKPDT(ph)PK_	ISTPPVKPDT(1)PK	IS(-62.16)T(-62.16)PPVKPDT(62.16)PK	10	2	680.35	-0.5227
2160	Bradi1g25002.1|PACid:21816330	Bradi1g25002.1|PACid:21816330;Bradi1g25002.2|PACid:21816329	0.771365	5.28116	T1051	0.000284762	92.939	_VEPDDWEDAADMST(ph)PK_	VEPDDWEDAADMS(0.229)T(0.771)PK	VEPDDWEDAADMS(-5.28)T(5.28)PK	14	2	943.364	-0.14584
2162	Bradi1g25340.1|PACid:21819275	Bradi1g25340.1|PACid:21819275	1	78.4371	T96	0.0068159	108.43	_TPFEAVT(ph)PR_	TPFEAVT(1)PR	T(-78.44)PFEAVT(78.44)PR	7	2	549.255	-1.2488
2164	Bradi1g25810.1|PACid:21817656	Bradi1g25810.1|PACid:21817656	0.999422	32.3773	T122	0.000185089	98.592	_LAHTPGAVGT(ph)PGGK_	LAHT(0.001)PGAVGT(0.999)PGGK	LAHT(-32.38)PGAVGT(32.38)PGGK	10	2	671.829	0.68115
2165	Bradi1g26940.1|PACid:21823138	Bradi1g26940.1|PACid:21823138	0.753305	7.85874	T41	1.51437e-24	142.23	_LTASSSNEHEGASPT(ph)SDSLR_	LTASSSNEHEGAS(0.123)PT(0.753)S(0.123)DSLR	LT(-89.91)AS(-90.4)S(-89.43)S(-89.43)NEHEGAS(-7.86)PT(7.86)S(-7.86)DS(-45.88)LR	15	2	1063.46	-0.28393
2167	Bradi1g28330.1|PACid:21819258	Bradi1g28330.1|PACid:21819258	0.852061	7.6108	T47	4.1644e-14	128.79	_AANGT(ph)SGGEGSAETPEIVK_	AANGT(0.852)S(0.148)GGEGSAETPEIVK	AANGT(7.61)S(-7.61)GGEGS(-35.67)AET(-52.75)PEIVK	5	2	927.909	-0.088051
2171	Bradi1g29990.1|PACid:21822831	Bradi1g29990.1|PACid:21822831	0.99957	33.7374	T149	0.000369223	115.33	_T(ph)PTPGSYLGHR_	T(1)PTPGSYLGHR	T(33.74)PT(-33.74)PGS(-51.17)Y(-83.5)LGHR	1	2	633.287	-0.12089
2173	Bradi1g33117.1|PACid:21818214	Bradi1g33117.1|PACid:21818214	0.999986	48.4533	T463	1.53945e-09	128.59	_TPDAALKT(ph)PENS(ph)PK_	TPDAALKT(1)PENS(1)PK	T(-48.45)PDAALKT(48.45)PENS(61.59)PK	8	2	814.852	-0.30544
2174	Bradi1g34150.1|PACid:21820804	Bradi1g34150.1|PACid:21820804	0.920566	10.6554	T237	0.0461803	74.92	_GTT(ph)YVKPR_	GTT(0.921)Y(0.079)VKPR	GT(-35.3)T(10.66)Y(-10.66)VKPR	3	2	501.244	-0.059778
2176	Bradi1g35090.1|PACid:21822356	Bradi1g35090.1|PACid:21822356	0.999853	37.3723	T36	0.0163108	56.573	_AVEDELGVVPETHS(ph)PPPANGVPQT(ph)PPRPVAAAGT(ph)PR_	AVEDELGVVPET(0.196)HS(0.804)PPPANGVPQT(1)PPRPVAAAGT(1)PR	AVEDELGVVPET(-6.12)HS(6.12)PPPANGVPQT(37.37)PPRPVAAAGT(37.37)PR	24	3	1284.26	-1.2477
2177	Bradi1g35090.1|PACid:21822356	Bradi1g35090.1|PACid:21822356	0.999853	37.3723	T46	0.0163108	56.573	_AVEDELGVVPETHS(ph)PPPANGVPQT(ph)PPRPVAAAGT(ph)PR_	AVEDELGVVPET(0.196)HS(0.804)PPPANGVPQT(1)PPRPVAAAGT(1)PR	AVEDELGVVPET(-6.12)HS(6.12)PPPANGVPQT(37.37)PPRPVAAAGT(37.37)PR	34	3	1284.26	-1.2477
2178	Bradi1g36260.1|PACid:21819926	Bradi1g36260.1|PACid:21819926;Bradi2g58050.1|PACid:21807845	0.902701	9.77016	T35	3.77835e-07	115.91	_GILAADESTGT(ph)IGKR_	GILAADES(0.002)T(0.095)GT(0.903)IGKR	GILAADES(-26.29)T(-9.77)GT(9.77)IGKR	11	2	784.888	1.382
2180	Bradi1g38025.1|PACid:21821454	Bradi1g38025.1|PACid:21821454	0.99971	36.0733	T59	0.0479927	92.692	_LPT(ph)YSR_	LPT(1)YSR	LPT(36.07)Y(-43.65)S(-36.07)R	3	2	408.686	0.063747
2181	Bradi1g42800.1|PACid:21821297	Bradi1g42800.1|PACid:21821297	0.921727	10.8015	T573	0.000297935	87.388	_EDASSHISGT(ph)DLAPST(ph)P_	EDASSHIS(0.078)GT(0.922)DLAPS(0.2)T(0.8)P	EDAS(-34.89)S(-34.52)HIS(-10.8)GT(10.8)DLAPS(-6.04)T(6.04)P	10	2	922.853	0.21034
2182	Bradi1g42800.1|PACid:21821297	Bradi1g42800.1|PACid:21821297	0.800024	6.04182	T579	0.000297935	87.388	_EDASSHISGT(ph)DLAPST(ph)P_	EDASSHIS(0.078)GT(0.922)DLAPS(0.2)T(0.8)P	EDAS(-34.89)S(-34.52)HIS(-10.8)GT(10.8)DLAPS(-6.04)T(6.04)P	16	2	922.853	0.21034
2183	Bradi1g43020.1|PACid:21822013	Bradi1g43020.1|PACid:21822013	0.983871	20.3332	T966	0.0451048	73.156	_VDAT(ph)Y(ph)YRSVVGSLR_	VDAT(0.984)Y(0.878)Y(0.082)RS(0.056)VVGS(0.001)LR	VDAT(20.33)Y(10.78)Y(-10.78)RS(-13.29)VVGS(-31.74)LR	4	2	873.387	-3.1618
2186	Bradi1g44440.1|PACid:21822910	Bradi1g44440.1|PACid:21822910	1	74.9442	T848	0.002255	102.52	_T(ph)PGRPGEDWR_	T(1)PGRPGEDWR	T(74.94)PGRPGEDWR	1	2	625.769	0.14964
2188	Bradi1g45400.1|PACid:21822496	Bradi1g45400.1|PACid:21822496	0.990194	20.042	T36	2.60128e-07	115.91	_VQDS(ph)EPPT(ph)PVSVMR_	VQDS(1)EPPT(0.99)PVS(0.01)VMR	VQDS(53.14)EPPT(20.04)PVS(-20.04)VMR	8	2	851.351	-1.0296
2193	Bradi1g47510.1|PACid:21818926	Bradi1g47510.1|PACid:21818926	0.994957	22.9509	T317	3.01427e-09	113.33	_AASAVEDPPAHESHQT(ph)PR_	AASAVEDPPAHES(0.005)HQT(0.995)PR	AAS(-94.71)AVEDPPAHES(-22.95)HQT(22.95)PR	16	2	990.434	0.72232
2194	Bradi1g47570.1|PACid:21818275	Bradi1g47570.1|PACid:21818275	0.85205	7.82105	T14	2.21234e-16	147.7	_SAGVAGAGDT(ph)GSPSAR_	S(0.001)AGVAGAGDT(0.852)GS(0.141)PS(0.006)AR	S(-27.79)AGVAGAGDT(7.82)GS(-7.82)PS(-21.66)AR	10	2	720.809	-0.47011
2195	Bradi1g49100.1|PACid:21815318	Bradi1g49100.1|PACid:21815318	0.999867	43.042	T218	0.00212965	87.498	_TTSETDFMT(ph)EY(ph)VVTR_	TTSETDFMT(1)EY(1)VVTR	T(-50.42)T(-50.42)S(-50.42)ET(-43.04)DFMT(43.04)EY(44.59)VVT(-43.94)R	9	2	970.375	0.27557
2197	Bradi1g51000.1|PACid:21815136	Bradi1g51000.1|PACid:21815136;Bradi1g51000.3|PACid:21815137;Bradi1g51000.2|PACid:21815138	0.957027	15.7614	T25	0.00616879	113.22	_FLTQSGT(ph)FK_	FLT(0.025)QS(0.018)GT(0.957)FK	FLT(-15.76)QS(-17.36)GT(15.76)FK	7	2	554.757	0.28162
2198	Bradi1g52150.3|PACid:21818938	Bradi1g52150.3|PACid:21818938;Bradi1g52150.2|PACid:21818939	0.998984	29.9282	T162	0.00154718	87.498	_FGAQNEDADATPT(ph)PK_	FGAQNEDADAT(0.001)PT(0.999)PK	FGAQNEDADAT(-29.93)PT(29.93)PK	13	2	821.343	0.26571
2199	Bradi1g52280.1|PACid:21821549	Bradi1g52280.1|PACid:21821549	0.999954	43.3807	T73	8.62722e-26	159.98	_LNFPDS(ph)AHGT(ph)PLIDDASAR_	LNFPDS(1)AHGT(1)PLIDDASAR	LNFPDS(55.78)AHGT(43.38)PLIDDAS(-43.38)AR	10	2	1078.96	0.33672
2200	Bradi1g52680.1|PACid:21823646	Bradi1g52680.1|PACid:21823646	0.963305	14.2056	T485	1.09451e-09	162.36	_TVT(ph)GHLGM(ox)SR_	T(0.037)VT(0.963)GHLGMSR	T(-14.21)VT(14.21)GHLGMS(-39.12)R	3	2	577.755	0.23993
2201	Bradi1g54060.1|PACid:21817062	Bradi1g54060.1|PACid:21817062	0.768128	5.14761	T23	0.0283235	52.577	_(ac)M(ox)S(ph)LYLAPATAAAAAAVATAAVAT(ph)FPR_	MS(0.94)LY(0.031)LAPAT(0.03)AAAAAAVAT(0.232)AAVAT(0.768)FPR	MS(14.64)LY(-14.64)LAPAT(-14.81)AAAAAAVAT(-5.15)AAVAT(5.15)FPR	23	3	899.092	-0.44011
2202	Bradi1g54847.1|PACid:21815979	Bradi1g54847.1|PACid:21815979	0.999628	35.4896	T955	2.43988e-08	137.84	_QKGLDLETIQQSYT(ph)V_	QKGLDLETIQQSYT(1)V	QKGLDLET(-111.96)IQQS(-40.5)Y(-35.49)T(35.49)V	14	2	901.932	0.30784
2203	Bradi1g55260.1|PACid:21815111	Bradi1g55260.1|PACid:21815111	0.93868	11.8491	T13	1.47639e-61	184.34	_(ac)ATEVAAPEVPAT(ph)EVESPAPAEVAEK_	ATEVAAPEVPAT(0.939)EVES(0.061)PAPAEVAEK	AT(-117.03)EVAAPEVPAT(11.85)EVES(-11.85)PAPAEVAEK	12	2	1307.61	0.16716
2204	Bradi1g55600.1|PACid:21820743	Bradi1g55600.1|PACid:21820743	0.980336	17.0252	T3	0.00949002	64.589	_(ac)AT(ph)MMST(ph)M(ox)TSFS(ph)GATVSPR_	AT(0.98)MMS(0.473)T(0.536)MT(0.036)S(0.033)FS(0.928)GAT(0.01)VS(0.002)PR	AT(17.03)MMS(-0.61)T(0.61)MT(-14.82)S(-15.4)FS(14.82)GAT(-19.96)VS(-26.23)PR	2	2	1080.88	-0.42291
2206	Bradi1g58390.1|PACid:21818023	Bradi1g58390.1|PACid:21818023;Bradi1g58390.2|PACid:21818024;Bradi1g58390.3|PACid:21818025	0.903068	9.63427	T295	0.000750343	83.418	_WLPNVQDWEENS(ph)T(ph)HSAK_	WLPNVQDWEENS(0.988)T(0.903)HS(0.109)AK	WLPNVQDWEENS(18.69)T(9.63)HS(-9.63)AK	13	2	1100.94	0.020244
2207	Bradi1g58640.1|PACid:21815028	Bradi1g58640.1|PACid:21815028	0.997538	26.0758	T18	0.0150596	71.558	_QDT(ph)PPLPNPSEEEK_	QDT(0.998)PPLPNPS(0.002)EEEK	QDT(26.08)PPLPNPS(-26.08)EEEK	3	2	830.859	0.16989
2208	Bradi1g58920.1|PACid:21821447	Bradi1g58920.1|PACid:21821447	0.955189	17.647	T29	2.3867e-07	92.426	_EAEPSASSAQAGSSGELPPAAGGGDT(ph)PR_	EAEPS(0.016)AS(0.004)S(0.016)AQAGS(0.004)S(0.004)GELPPAAGGGDT(0.955)PR	EAEPS(-17.88)AS(-23.37)S(-17.65)AQAGS(-23.37)S(-23.75)GELPPAAGGGDT(17.65)PR	26	3	878.715	-0.81664
2209	Bradi1g58997.1|PACid:21815457	Bradi1g58997.1|PACid:21815457	0.89676	9.38827	T302	0.0301709	82.452	_AFVT(ph)AITK_	AFVT(0.897)AIT(0.103)K	AFVT(9.39)AIT(-9.39)K	4	2	465.738	-0.20896
2213	Bradi1g60030.1|PACid:21821797	Bradi1g60030.1|PACid:21821797	0.997029	25.397	T124	0.00535374	85.554	_AAASTGT(ph)PEMPR_	AAAST(0.003)GT(0.997)PEMPR	AAAS(-40.27)T(-25.4)GT(25.4)PEMPR	7	2	634.771	0.42504
2218	Bradi1g61930.1|PACid:21820605	Bradi1g61930.1|PACid:21820605	1	162.371	T177	3.82339e-16	162.37	_ALEEVPNLQKDT(ph)PK_	ALEEVPNLQKDT(1)PK	ALEEVPNLQKDT(162.37)PK	12	2	831.411	-0.27477
2219	Bradi1g61930.1|PACid:21820605	Bradi1g61930.1|PACid:21820605	0.999997	54.8729	T191	0.00711257	89.992	_ASEEVPDLLKDT(ph)PK_	ASEEVPDLLKDT(1)PK	AS(-54.87)EEVPDLLKDT(54.87)PK	12	2	811.39	-1.231
2222	Bradi1g65955.1|PACid:21817457	Bradi1g65955.1|PACid:21817457;Bradi5g09696.1|PACid:21824914;Bradi2g36785.1|PACid:21808912	0.923281	10.8103	T3	1.21422e-31	185.95	_AT(ph)QTVEDSSKPKPR_	AT(0.923)QT(0.077)VEDSSKPKPR	AT(10.81)QT(-10.81)VEDS(-40.14)S(-47.85)KPKPR	2	3	541.929	0.61079
2223	Bradi1g65955.1|PACid:21817457	Bradi1g65955.1|PACid:21817457;Bradi5g09696.1|PACid:21824914;Bradi1g05735.1|PACid:21819156	0.993462	21.8172	T17	0.00735361	77.505	_RT(ph)GAGSLLKPLNSEYGK_	RT(0.993)GAGS(0.007)LLKPLNSEYGK	RT(21.82)GAGS(-21.82)LLKPLNS(-69.26)EY(-72.15)GK	2	3	624.319	-0.32388
2226	Bradi1g66620.1|PACid:21820844	Bradi1g66620.1|PACid:21820844	1	89.1423	T223	0.00126659	89.142	_RPPT(ph)PVR_	RPPT(1)PVR	RPPT(89.14)PVR	4	2	451.734	-0.34431
2227	Bradi1g66870.1|PACid:21818819	Bradi1g66870.1|PACid:21818819	1	64.7208	T764	4.76533e-13	160.78	_MNYLGT(ph)PPS(ph)DLEK_	MNYLGT(1)PPS(1)DLEK	MNY(-64.72)LGT(64.72)PPS(74.71)DLEK	6	2	812.822	0.21068
2235	Bradi1g69930.1|PACid:21822833	Bradi1g69930.1|PACid:21822833	0.907911	9.93834	T466	0.0484088	79.659	_DLGLASPT(ph)KR_	DLGLAS(0.092)PT(0.908)KR	DLGLAS(-9.94)PT(9.94)KR	8	2	569.287	-0.066433
2236	Bradi1g70650.1|PACid:21819632	Bradi1g70650.1|PACid:21819632	0.895408	10.3879	T20	7.22925e-18	121.33	_(ac)ASHDLAESLLPGAGGGGGT(ph)SSSHDEYEER_	ASHDLAESLLPGAGGGGGT(0.895)S(0.082)S(0.015)S(0.007)HDEYEER	AS(-58.96)HDLAES(-44.92)LLPGAGGGGGT(10.39)S(-10.39)S(-17.69)S(-20.9)HDEY(-38.04)EER	19	3	1003.42	-0.088958
2243	Bradi1g74530.1|PACid:21815350	Bradi1g74530.1|PACid:21815350	0.883132	8.78562	T52	0.0120892	83.213	_T(ph)PTPTSAAAPSSNSR_	T(0.883)PT(0.117)PTSAAAPSSNSR	T(8.79)PT(-8.79)PT(-42.3)S(-49.58)AAAPS(-62.35)S(-67.21)NS(-67.21)R	1	2	762.838	-0.45731
2244	Bradi1g74530.1|PACid:21815350	Bradi1g74530.1|PACid:21815350	1	77.3624	T100	4.18762e-06	107.5	_VET(ph)PPPPQYGFHNLDR_	VET(1)PPPPQYGFHNLDR	VET(77.36)PPPPQY(-77.36)GFHNLDR	3	2	973.943	-0.15759
2245	Bradi1g75150.1|PACid:21816901	Bradi1g75150.1|PACid:21816901;Bradi1g75150.2|PACid:21816902	0.928907	11.1621	T30	0.00667387	101.9	_FLTASGT(ph)FK_	FLTAS(0.071)GT(0.929)FK	FLT(-49.13)AS(-11.16)GT(11.16)FK	7	2	526.247	-0.15098
2249	Bradi2g00360.1|PACid:21806571	Bradi2g00360.1|PACid:21806571;Bradi2g00360.2|PACid:21806572	0.973096	15.5835	T610	0.000490138	93.909	_SESNSSPVQAPST(ph)PK_	SESNSSPVQAPS(0.027)T(0.973)PK	S(-83.41)ES(-83.41)NS(-79.32)S(-66.76)PVQAPS(-15.58)T(15.58)PK	13	2	798.351	-0.86103
2250	Bradi2g01610.1|PACid:21803974	Bradi2g01610.1|PACid:21803974	0.99596	26.9288	T39	9.41527e-06	69.952	_AVAGPGPALLPPAEDEDGT(ph)DAEAGEGSGGVRPVTIR_	AVAGPGPALLPPAEDEDGT(0.996)DAEAGEGS(0.002)GGVRPVT(0.002)IR	AVAGPGPALLPPAEDEDGT(26.93)DAEAGEGS(-26.93)GGVRPVT(-26.93)IR	19	3	1170.22	-0.35606
2252	Bradi2g03120.1|PACid:21806812	Bradi2g03120.1|PACid:21806812;Bradi2g03120.2|PACid:21806813;Bradi2g03120.3|PACid:21806814;Bradi3g05120.1|PACid:21832974	0.999888	40.811	T53	2.35627e-05	86.546	_DRS(ph)PT(ph)PVHGDDGAGSSSRPR_	DRS(1)PT(1)PVHGDDGAGSSSRPR	DRS(64.23)PT(40.81)PVHGDDGAGS(-40.81)S(-46.37)S(-52.07)RPR	5	3	737.637	-0.46628
2257	Bradi2g08980.1|PACid:21809361	Bradi2g08980.1|PACid:21809361	0.765231	8.14181	T537	4.25025e-05	99.481	_VPFFADDEESSAT(ph)PK_	VPFFADDEES(0.117)S(0.117)AT(0.765)PK	VPFFADDEES(-8.14)S(-8.14)AT(8.14)PK	13	2	860.361	-0.12079
2260	Bradi2g14100.1|PACid:21808507	Bradi2g14100.1|PACid:21808507	0.822545	7.33146	T20	1.75088e-05	90.464	_KENT(ph)PEVVPTEAGGAVVTEMTEGGGK_	KENT(0.823)PEVVPT(0.152)EAGGAVVT(0.025)EMTEGGGK	KENT(7.33)PEVVPT(-7.33)EAGGAVVT(-15.17)EMT(-33.56)EGGGK	4	3	889.745	-0.38639
2263	Bradi2g16810.1|PACid:21802785	Bradi2g16810.1|PACid:21802785	1	58.674	T138	0.0452909	58.674	_GPQLPPT(ph)PGPR_	GPQLPPT(1)PGPR	GPQLPPT(58.67)PGPR	7	2	598.795	-0.33606
2264	Bradi2g17507.1|PACid:21804450	Bradi2g17507.1|PACid:21804450;Bradi2g17507.2|PACid:21804451	0.99999	50.0953	T3	0.0175508	63.827	_MAT(ph)PMAGEGPIATAIPR_	MAT(1)PMAGEGPIATAIPR	MAT(50.1)PMAGEGPIAT(-50.1)AIPR	3	2	882.415	-0.07958
2265	Bradi2g17660.1|PACid:21805908	Bradi2g17660.1|PACid:21805908;Bradi2g17660.3|PACid:21805907	1	66.9182	T531	1.84205e-34	197.19	_T(ph)INESMDELT(ph)SQRK_	T(1)INES(0.031)MDELT(0.867)S(0.102)QRK	T(66.92)INES(-14.5)MDELT(9.28)S(-9.28)QRK	1	2	906.368	-0.36828
2266	Bradi2g17660.1|PACid:21805908	Bradi2g17660.1|PACid:21805908;Bradi2g17660.3|PACid:21805907	0.866894	9.27921	T540	1.84205e-34	197.19	_T(ph)INESMDELT(ph)SQRK_	T(1)INES(0.031)MDELT(0.867)S(0.102)QRK	T(66.92)INES(-14.5)MDELT(9.28)S(-9.28)QRK	10	2	906.368	-0.36828
2273	Bradi2g23040.1|PACid:21804513	Bradi2g23040.1|PACid:21804513	0.999988	49.0854	T115	0.00703461	77.068	_TGPGEVINEPET(ph)PLR_	TGPGEVINEPET(1)PLR	T(-49.09)GPGEVINEPET(49.09)PLR	12	2	844.898	0.6222
2274	Bradi2g23630.1|PACid:21809555	Bradi2g23630.1|PACid:21809555	0.99999	49.8553	T210	0.0178879	103.74	_GALT(ph)YAVK_	GALT(1)YAVK	GALT(49.86)Y(-49.86)AVK	4	2	451.723	0.26623
2275	Bradi2g26510.1|PACid:21806645	Bradi2g26510.1|PACid:21806645	1	59.3497	T173	0.0214958	76.943	_NFT(ph)HQVFAR_	NFT(1)HQVFAR	NFT(59.35)HQVFAR	3	2	600.271	-0.19755
2276	Bradi2g26680.1|PACid:21808920	Bradi2g26680.1|PACid:21808920	1	82.1208	T198	2.32734e-08	138.02	_SFSSDHNANLT(ph)NR_	SFSSDHNANLT(1)NR	S(-82.12)FS(-82.12)S(-82.12)DHNANLT(82.12)NR	11	2	771.82	-0.60124
2277	Bradi2g27060.1|PACid:21807236	Bradi2g27060.1|PACid:21807236	0.82404	9.71563	T14	4.12155e-11	128.22	_(ac)AAPATPHLLLSPT(ph)SK_	AAPATPHLLLS(0.088)PT(0.824)S(0.088)K	AAPAT(-81.33)PHLLLS(-9.72)PT(9.72)S(-9.72)K	13	2	813.419	0.21824
2279	Bradi2g30400.1|PACid:21804566	Bradi2g30400.1|PACid:21804566	0.948923	12.6901	T436	7.4023e-19	159.18	_TLLAT(ph)TR_	TLLAT(0.949)T(0.051)R	T(-83.26)LLAT(12.69)T(-12.69)R	5	2	428.22	-0.0037634
2283	Bradi2g34630.1|PACid:21806764	Bradi2g34630.1|PACid:21806764	0.777527	8.53442	T263	0.0356272	61.11	_T(ph)TSVLDISGQEK_	T(0.778)T(0.109)S(0.109)VLDIS(0.005)GQEK	T(8.53)T(-8.53)S(-8.53)VLDIS(-22.33)GQEK	1	2	679.316	-0.38884
2284	Bradi2g34710.1|PACid:21808554	Bradi2g34710.1|PACid:21808554	0.999903	40.1615	T603	1.26405e-06	109.79	_SDLSPSPIQAPAT(ph)PK_	SDLSPSPIQAPAT(1)PK	S(-68.37)DLS(-67.38)PS(-40.16)PIQAPAT(40.16)PK	13	2	794.885	-0.21946
2285	Bradi2g37450.1|PACid:21809390	Bradi2g37450.1|PACid:21809390	0.983593	18.9022	T92	0.000155039	85.974	_AGSDDVGEWPNPTT(ph)PGASK_	AGSDDVGEWPNPT(0.013)T(0.984)PGAS(0.004)K	AGS(-44.29)DDVGEWPNPT(-18.9)T(18.9)PGAS(-24.24)K	14	2	983.415	-0.076573
2287	Bradi2g39127.1|PACid:21803766	Bradi2g39127.1|PACid:21803766	0.999994	51.9515	T232	0.0360497	70.908	_TVEGT(ph)VEIR_	TVEGT(1)VEIR	T(-51.95)VEGT(51.95)VEIR	5	2	542.258	-0.17062
2289	Bradi2g40760.1|PACid:21804766	Bradi2g40760.1|PACid:21804766	0.801063	7.02988	T717	0.0276439	64.394	_VHPSNDHT(ph)NHSDQK_	VHPS(0.04)NDHT(0.801)NHS(0.159)DQK	VHPS(-12.99)NDHT(7.03)NHS(-7.03)DQK	8	2	848.347	-0.92598
2290	Bradi2g42160.1|PACid:21804217	Bradi2g42160.1|PACid:21804217	0.807974	8.23081	T283	0.00258846	93.237	_FIVKPKPTAT(ph)SPNKK_	FIVKPKPT(0.071)AT(0.808)S(0.121)PNKK	FIVKPKPT(-10.59)AT(8.23)S(-8.23)PNKK	10	2	868.479	-0.011223
2292	Bradi2g43110.1|PACid:21806595	Bradi2g43110.1|PACid:21806595	1	68.4945	T674	0.023252	93.011	_SRGT(ph)PPAAPT(ph)P_	S(0.323)RGT(0.677)PPAAPT(1)P	S(-3.22)RGT(3.22)PPAAPT(68.49)P	10	2	606.247	0.024372
2299	Bradi2g47940.1|PACid:21808367	Bradi2g47940.1|PACid:21808367	0.808488	6.25488	T453	0.0417194	68.557	_THLASCT(ph)PR_	THLAS(0.192)CT(0.808)PR	T(-53.02)HLAS(-6.25)CT(6.25)PR	7	2	561.742	0.46321
2311	Bradi2g54170.1|PACid:21804285	Bradi2g54170.1|PACid:21804285;Bradi2g54170.2|PACid:21804283;Bradi2g54170.3|PACid:21804284;Bradi2g54170.4|PACid:21804281;Bradi2g54170.5|PACid:21804282	0.932187	11.3819	T341	2.69347e-05	110.8	_ALS(ph)IQRPAT(ph)PSK_	ALS(1)IQRPAT(0.932)PS(0.068)K	ALS(68.24)IQRPAT(11.38)PS(-11.38)K	9	2	714.836	-0.07915
2313	Bradi2g54230.1|PACid:21805482	Bradi2g54230.1|PACid:21805482	0.938573	14.6617	T781	0.0169038	71.176	_LNNNTEASVET(ph)PK_	LNNNT(0.029)EAS(0.032)VET(0.939)PK	LNNNT(-15.05)EAS(-14.66)VET(14.66)PK	11	2	748.835	0.40817
2316	Bradi2g55940.1|PACid:21809705	Bradi2g55940.1|PACid:21809705	0.867982	9.36342	T55	0.00687567	73.877	_SMPTTPTTPVT(ph)PSSSR_	SMPTT(0.003)PT(0.014)T(0.101)PVT(0.868)PS(0.002)S(0.002)S(0.011)R	S(-55.09)MPT(-37.93)T(-24.03)PT(-17.95)T(-9.36)PVT(9.36)PS(-27.51)S(-27.51)S(-18.99)R	11	2	863.89	0.38889
2318	Bradi2g58860.1|PACid:21809000	Bradi2g58860.1|PACid:21809000	0.980953	17.1196	T131	0.000577683	71.117	_EAT(ph)EDLAEDLSEGEKGDTVGELASYGTPK_	EAT(0.981)EDLAEDLS(0.019)EGEKGDTVGELASYGTPK	EAT(17.12)EDLAEDLS(-17.12)EGEKGDT(-53.99)VGELAS(-58.91)Y(-63.15)GT(-62.12)PK	3	2	1546.18	-0.95764
2319	Bradi2g58860.1|PACid:21809000	Bradi2g58860.1|PACid:21809000	0.999854	38.4849	T155	7.30201e-09	127.36	_GDTVGELASYGT(ph)PK_	GDTVGELASYGT(1)PK	GDT(-55.35)VGELAS(-38.48)Y(-57.39)GT(38.48)PK	12	2	737.827	0.35141
2320	Bradi2g58960.1|PACid:21805252	Bradi2g58960.1|PACid:21805252;Bradi2g58960.2|PACid:21805253	0.999994	52.3771	T18	1.61926e-11	127.75	_ASINRPPT(ph)PNQEEEDK_	ASINRPPT(1)PNQEEEDK	AS(-52.38)INRPPT(52.38)PNQEEEDK	8	2	952.923	-0.12836
2322	Bradi2g61310.1|PACid:21803775	Bradi2g61310.1|PACid:21803775	1	106.231	T198	1.05332e-22	177.42	_SFSSDHNGNLT(ph)NR_	SFSSDHNGNLT(1)NR	S(-139.12)FS(-120.23)S(-106.23)DHNGNLT(106.23)NR	11	2	764.812	-0.031845
2323	Bradi2g61580.1|PACid:21804042	Bradi2g61580.1|PACid:21804042	0.999948	42.9431	T63	8.6475e-09	141.54	_KET(ph)FSSFDELLEK_	KET(1)FSSFDELLEK	KET(42.94)FS(-42.94)S(-59.63)FDELLEK	3	2	826.876	-0.18065
2327	Bradi3g03690.1|PACid:21826843	Bradi3g03690.1|PACid:21826843;Bradi3g03690.3|PACid:21826842;Bradi1g59560.1|PACid:21821919;Bradi1g59560.2|PACid:21821921;Bradi1g59560.3|PACid:21821920	0.980156	16.9366	T140	7.76843e-20	157.8	_HDAFAAGEAT(ph)PDPSVR_	HDAFAAGEAT(0.98)PDPS(0.02)VR	HDAFAAGEAT(16.94)PDPS(-16.94)VR	10	3	574.249	0.24817
2329	Bradi3g03690.1|PACid:21826843	Bradi3g03690.1|PACid:21826843;Bradi3g03690.3|PACid:21826842;Bradi1g59560.1|PACid:21821919;Bradi1g59560.2|PACid:21821921;Bradi1g59560.3|PACid:21821920	0.929011	11.3637	T409	2.34612e-05	89.721	_LLAT(ph)PTPLGT(ph)PLYAIPEENR_	LLAT(0.929)PT(0.095)PLGT(0.947)PLY(0.028)AIPEENR	LLAT(11.36)PT(-11.36)PLGT(15.6)PLY(-16.05)AIPEENR	4	2	1163.56	-0.010478
2330	Bradi3g03690.1|PACid:21826843	Bradi3g03690.1|PACid:21826843;Bradi3g03690.3|PACid:21826842;Bradi1g59560.1|PACid:21821919;Bradi1g59560.2|PACid:21821921;Bradi1g59560.3|PACid:21821920	0.947488	15.6014	T415	2.34612e-05	89.721	_LLAT(ph)PTPLGT(ph)PLYAIPEENR_	LLAT(0.929)PT(0.095)PLGT(0.947)PLY(0.028)AIPEENR	LLAT(11.36)PT(-11.36)PLGT(15.6)PLY(-16.05)AIPEENR	10	2	1163.56	-0.010478
2331	Bradi3g03690.1|PACid:21826843	Bradi3g03690.1|PACid:21826843;Bradi3g03690.3|PACid:21826842;Bradi1g59560.1|PACid:21821919;Bradi1g59560.2|PACid:21821921;Bradi1g59560.3|PACid:21821920	0.874406	8.42745	T295	0.000339703	122.34	_LPGGLVT(ph)PTPK_	LPGGLVT(0.874)PT(0.126)PK	LPGGLVT(8.43)PT(-8.43)PK	7	2	580.31	-0.12264
2336	Bradi3g05890.1|PACid:21832850	Bradi3g05890.1|PACid:21832850	0.999666	34.7552	T331	0.0329982	69.979	_S(ph)T(ph)NPIQITQR_	S(1)T(1)NPIQITQR	S(43.01)T(34.76)NPIQIT(-34.76)QR	2	2	659.284	-0.90134
2339	Bradi3g07870.1|PACid:21829978	Bradi3g07870.1|PACid:21829978;Bradi3g26147.1|PACid:21826868	0.828332	6.83516	T95	2.50874e-05	111.94	_HIDAT(ph)LGSGNLR_	HIDAT(0.828)LGS(0.172)GNLR	HIDAT(6.84)LGS(-6.84)GNLR	5	2	667.317	-0.18941
2340	Bradi3g07910.1|PACid:21828294	Bradi3g07910.1|PACid:21828294;Bradi3g07910.2|PACid:21828295	0.864779	8.07786	T230	0.00310687	92.247	_KPET(ph)GSPNYER_	KPET(0.865)GS(0.135)PNY(0.001)ER	KPET(8.08)GS(-8.08)PNY(-31.61)ER	4	2	679.293	0.12143
2344	Bradi3g11230.1|PACid:21831523	Bradi3g11230.1|PACid:21831523	1	140.347	T112	9.16488e-29	165.58	_LADAHS(ph)ET(ph)DDDLIEELR_	LADAHS(1)ET(1)DDDLIEELR	LADAHS(140.35)ET(140.35)DDDLIEELR	8	2	1051.42	0.162
2348	Bradi3g16250.1|PACid:21829442	Bradi3g16250.1|PACid:21829442	0.959623	13.966	T287	1.25347e-08	108.71	_T(ph)PTSAPGIDYQSADSEHLM(ox)K_	T(0.96)PT(0.039)S(0.002)APGIDYQSADSEHLMK	T(13.97)PT(-13.97)S(-27.09)APGIDY(-72.31)QS(-69.59)ADS(-76.54)EHLMK	1	3	748.656	-0.53206
2351	Bradi3g19640.1|PACid:21826806	Bradi3g19640.1|PACid:21826806	0.997646	28.2195	T352	2.54233e-10	116.65	_LVNTEIMESSLT(ph)PT(ph)PTSNK_	LVNTEIMESS(0.002)LT(0.998)PT(0.993)PT(0.006)S(0.001)NK	LVNT(-35.61)EIMES(-34.69)S(-28.22)LT(28.22)PT(22.38)PT(-22.38)S(-29.03)NK	12	2	1111.49	0.64705
2352	Bradi3g19640.1|PACid:21826806	Bradi3g19640.1|PACid:21826806	0.992944	22.3794	T354	2.54233e-10	116.65	_LVNTEIMESSLT(ph)PT(ph)PTSNK_	LVNTEIMESS(0.002)LT(0.998)PT(0.993)PT(0.006)S(0.001)NK	LVNT(-35.61)EIMES(-34.69)S(-28.22)LT(28.22)PT(22.38)PT(-22.38)S(-29.03)NK	14	2	1111.49	0.64705
2359	Bradi4g08500.1|PACid:21813591	Bradi3g26391.1|PACid:21827240;Bradi3g26391.2|PACid:21827241;Bradi4g08500.1|PACid:21813591;Bradi4g08800.1|PACid:21811684	1	48.7942	T153	0.018205	105.57	_IIGFDNT(ph)R_	IIGFDNT(1)R	IIGFDNT(48.79)R	7	2	508.234	-0.42627
2363	Bradi3g34270.1|PACid:21830207	Bradi3g34270.1|PACid:21830207	0.999938	42.0765	T195	0.0172285	70.889	_DDESLAPIFT(ph)PPR_	DDESLAPIFT(1)PPR	DDES(-42.08)LAPIFT(42.08)PPR	10	2	769.35	0.71957
2366	Bradi3g37500.1|PACid:21831869	Bradi3g37500.1|PACid:21831869;Bradi3g37500.2|PACid:21831870	0.769173	6.09267	T38	0.00116688	74.618	_YSSFSPSSSSST(ph)AVAAAAPAVTR_	Y(0.002)S(0.003)S(0.003)FS(0.015)PS(0.003)S(0.003)S(0.003)S(0.011)S(0.189)T(0.769)AVAAAAPAVTR	Y(-25.28)S(-24.75)S(-24.75)FS(-17.14)PS(-24.22)S(-24.22)S(-24.22)S(-18.58)S(-6.09)T(6.09)AVAAAAPAVT(-67.89)R	12	3	761.349	0.64353
2369	Bradi3g40180.1|PACid:21832757	Bradi3g40180.1|PACid:21832757	0.99409	22.7698	T315	0.0199036	74.611	_LQVSSEPT(ph)PLK_	LQVS(0.001)S(0.005)EPT(0.994)PLK	LQVS(-31.8)S(-22.77)EPT(22.77)PLK	8	2	639.821	0.11292
2370	Bradi3g40350.1|PACid:21827811	Bradi3g40350.1|PACid:21827811;Bradi3g40350.2|PACid:21827812;Bradi3g40350.3|PACid:21827813	0.986894	21.1036	T58	0.0270321	53.705	_NCDQSRPADHTNAMQT(ph)PPHYSVQGR_	NCDQS(0.002)RPADHT(0.008)NAMQT(0.987)PPHY(0.001)S(0.003)VQGR	NCDQS(-27.79)RPADHT(-21.1)NAMQT(21.1)PPHY(-29.64)S(-25.57)VQGR	16	3	983.084	-0.71511
2372	Bradi3g40640.1|PACid:21829097	Bradi3g40640.1|PACid:21829097	0.995121	23.902	T8	0.00176804	94.465	_ALGSSPT(ph)PPEIR_	ALGS(0.001)S(0.004)PT(0.995)PPEIR	ALGS(-30.8)S(-23.9)PT(23.9)PPEIR	7	2	652.816	-0.11589
2373	Bradi3g40810.1|PACid:21827058	Bradi3g40810.1|PACid:21827058	0.999839	38.1146	T209	1.73511e-27	148.52	_LLLPSAGGVT(ph)DNDGEGTVERPSK_	LLLPSAGGVT(1)DNDGEGTVERPSK	LLLPS(-38.11)AGGVT(38.11)DNDGEGT(-52.09)VERPS(-73.65)K	10	2	1196.57	-0.23389
2376	Bradi3g44600.1|PACid:21829408	Bradi3g44600.1|PACid:21829408	0.926165	10.9843	T59	5.06989e-05	106.26	_CVCAPAT(ph)HAGSFK_	CVCAPAT(0.926)HAGS(0.074)FK	CVCAPAT(10.98)HAGS(-10.98)FK	7	2	743.304	0.38491
2377	Bradi3g44600.1|PACid:21829408	Bradi3g44600.1|PACid:21829408	0.92685	7.68531	T71	7.79557e-06	71.425	_T(ph)NS(ph)QGHGHPHPS(ph)PPASPDGAASAAPPPAVSSSSSTR_	T(0.927)NS(0.927)QGHGHPHPS(0.572)PPAS(0.572)PDGAAS(0.001)AAPPPAVSSSSSTR	T(7.69)NS(7.69)QGHGHPHPS(0)PPAS(0)PDGAAS(-28.16)AAPPPAVS(-54.78)S(-54.92)S(-56.68)S(-56.68)S(-55.19)T(-55.33)R	1	3	1214.5	0.11032
2378	Bradi3g46470.1|PACid:21828354	Bradi3g46470.1|PACid:21828354	0.974282	15.8248	T81	1.77337e-12	113.51	_HFAPPASVT(ph)PPPPSGGGSGGNGGDDNR_	HFAPPAS(0.025)VT(0.974)PPPPSGGGSGGNGGDDNR	HFAPPAS(-15.82)VT(15.82)PPPPS(-36.29)GGGS(-50.29)GGNGGDDNR	9	3	861.373	-0.71961
2380	Bradi3g48580.1|PACid:21827670	Bradi3g48580.1|PACid:21827670;Bradi3g48580.3|PACid:21827671	1	125.893	T332	2.47919e-11	125.89	_DKPCNT(ph)EDAEDVGQLK_	DKPCNT(1)EDAEDVGQLK	DKPCNT(125.89)EDAEDVGQLK	6	2	949.896	-0.39586
2381	Bradi3g48580.1|PACid:21827670	Bradi3g48580.1|PACid:21827670;Bradi3g48580.3|PACid:21827671;Bradi3g48580.2|PACid:21827672	1	67.5692	T607	0.0104391	96.64	_DRT(ph)PDVATETR_	DRT(1)PDVATETR	DRT(67.57)PDVAT(-67.57)ET(-78.44)R	3	2	670.796	0.25582
2382	Bradi3g48580.1|PACid:21827670	Bradi3g48580.1|PACid:21827670;Bradi3g48580.3|PACid:21827671	0.751904	5.96003	T301	2.83435e-15	119.87	_VEQDGT(ph)PTTAISSGATPVDNNEASEAPPS(ph)PK_	VEQDGT(0.752)PT(0.191)T(0.037)AIS(0.01)S(0.01)GATPVDNNEAS(0.048)EAPPS(0.952)PK	VEQDGT(5.96)PT(-5.96)T(-13.11)AIS(-18.82)S(-18.82)GAT(-48.65)PVDNNEAS(-13.11)EAPPS(13.11)PK	6	3	1076.46	-0.80915
2385	Bradi3g53710.1|PACid:21833420	Bradi3g53710.1|PACid:21833420	0.960306	13.839	T166	3.77664e-12	113.68	_DLAGPAETVDRPPT(ph)SDGPSALGASAK_	DLAGPAETVDRPPT(0.96)S(0.04)DGPSALGASAK	DLAGPAET(-67.27)VDRPPT(13.84)S(-13.84)DGPS(-47.13)ALGAS(-65.04)AK	14	2	1280.6	-0.51083
2387	Bradi3g53907.1|PACid:21827473	Bradi3g53907.1|PACid:21827473;Bradi3g53907.2|PACid:21827472	0.999996	56.4324	T1094	0.0198891	63.185	_NGT(ph)PKPDASIASR_	NGT(1)PKPDASIASR	NGT(56.43)PKPDAS(-56.43)IAS(-56.65)R	3	2	697.327	-0.31922
2389	Bradi3g55540.1|PACid:21829613	Bradi3g55540.1|PACid:21829613;Bradi3g55540.2|PACid:21829614	0.967044	17.6854	T297	0.000426348	111.52	_STT(ph)PDPQLIQR_	S(0.016)T(0.016)T(0.967)PDPQLIQR	S(-17.69)T(-17.69)T(17.69)PDPQLIQR	3	2	668.319	-0.14528
2390	Bradi3g55870.1|PACid:21830199	Bradi3g55870.1|PACid:21830199	1	79.0661	T261	0.000286497	120.77	_YQNNKPGT(ph)PVR_	YQNNKPGT(1)PVR	Y(-79.07)QNNKPGT(79.07)PVR	8	2	677.319	-0.016601
2391	Bradi3g56190.1|PACid:21831423	Bradi3g56190.1|PACid:21831423	0.982748	18.0612	T369	1.84315e-29	180.06	_FVT(ph)ASSTST(ph)TSGT(ph)NRK_	FVT(0.983)AS(0.016)S(0.124)T(0.088)S(0.112)T(0.524)T(0.096)S(0.115)GT(0.942)NRK	FVT(18.06)AS(-18.06)S(-7.71)T(-7.71)S(-6.8)T(6.8)T(-7.71)S(-8.02)GT(12.59)NRK	3	2	942.863	-0.13857
2393	Bradi3g56190.1|PACid:21831423	Bradi3g56190.1|PACid:21831423	0.942208	12.5877	T379	1.84315e-29	180.06	_FVT(ph)ASSTST(ph)TSGT(ph)NRK_	FVT(0.983)AS(0.016)S(0.124)T(0.088)S(0.112)T(0.524)T(0.096)S(0.115)GT(0.942)NRK	FVT(18.06)AS(-18.06)S(-7.71)T(-7.71)S(-6.8)T(6.8)T(-7.71)S(-8.02)GT(12.59)NRK	13	2	942.863	-0.13857
2394	Bradi3g56527.1|PACid:21827443	Bradi3g56527.1|PACid:21827443;Bradi4g08690.1|PACid:21810585	0.930627	11.2992	T3	4.37187e-24	155.98	_(ac)AT(ph)PTETAAAASSALTVK_	AT(0.931)PT(0.069)ETAAAASSALTVK	AT(11.3)PT(-11.3)ET(-33.99)AAAAS(-89.73)S(-104.21)ALT(-143.6)VK	2	2	856.411	0.31511
2395	Bradi3g57387.1|PACid:21832330	Bradi3g57387.1|PACid:21832330	1	108.977	T640	0.00682772	108.98	_T(ph)IDHVDLLR_	T(1)IDHVDLLR	T(108.98)IDHVDLLR	1	2	581.287	-0.25793
2396	Bradi3g57800.1|PACid:21828841	Bradi3g57800.1|PACid:21828841	0.999828	37.6542	T86	4.36628e-07	112.42	_ALPEPGAGT(ph)PSAER_	ALPEPGAGT(1)PSAER	ALPEPGAGT(37.65)PS(-37.65)AER	9	2	716.827	0.11223
2397	Bradi4g00230.1|PACid:21810807	Bradi4g00230.1|PACid:21810807;Bradi4g00230.2|PACid:21810805;Bradi4g00230.3|PACid:21810806	0.997109	25.3891	T544	0.00161801	90.759	_TTAVSGLGEGT(ph)PK_	TTAVS(0.003)GLGEGT(0.997)PK	T(-53.74)T(-53.74)AVS(-25.39)GLGEGT(25.39)PK	11	2	649.305	1.0928
2399	Bradi4g04400.1|PACid:21811526	Bradi4g04400.1|PACid:21811526	0.950114	12.7979	T616	0.00292932	97.456	_VSPISPLT(ph)QK_	VSPIS(0.05)PLT(0.95)QK	VS(-89.89)PIS(-12.8)PLT(12.8)QK	8	2	575.299	-0.073464
2404	Bradi4g07250.1|PACid:21812747	Bradi4g07250.1|PACid:21812747	0.911248	10.1146	T207	0.0257837	77.677	_KSLST(ph)PNR_	KSLS(0.089)T(0.911)PNR	KS(-72.14)LS(-10.11)T(10.11)PNR	5	2	491.74	-0.052916
2405	Bradi4g07380.1|PACid:21810298	Bradi4g07380.1|PACid:21810298	0.999348	32.6536	T92	1.43648e-09	115.34	_T(ph)AAKAKPVPSGSPWYGADR_	T(0.999)AAKAKPVPSGSPWY(0.001)GADR	T(32.65)AAKAKPVPS(-42.15)GS(-43.13)PWY(-32.65)GADR	1	3	680.33	0.14643
2406	Bradi4g07880.1|PACid:21812134	Bradi4g07880.1|PACid:21812134	0.845292	7.60287	T61	8.15224e-16	146.76	_SNT(ph)LTASHLAM(ox)VGAK_	S(0.147)NT(0.845)LT(0.006)AS(0.002)HLAMVGAK	S(-7.6)NT(7.6)LT(-21.38)AS(-26.82)HLAMVGAK	3	2	798.876	0.58928
2408	Bradi4g20900.1|PACid:21812878	Bradi4g20900.1|PACid:21812878	0.901591	9.81864	T430	0.00864245	71.781	_SGAHPVGT(ph)PPSSHPVK_	S(0.001)GAHPVGT(0.902)PPS(0.094)S(0.004)HPVK	S(-31.09)GAHPVGT(9.82)PPS(-9.82)S(-23.86)HPVK	8	2	817.888	-0.16174
2409	Bradi4g21540.1|PACid:21814143	Bradi4g21540.1|PACid:21814143	0.846232	7.59731	T83	6.59853e-11	111.65	_AHPGGPAASEFDWGSGYT(ph)PR_	AHPGGPAASEFDWGS(0.007)GY(0.147)T(0.846)PR	AHPGGPAAS(-60.93)EFDWGS(-21.07)GY(-7.6)T(7.6)PR	18	3	713.969	-0.30318
2410	Bradi4g21750.1|PACid:21810592	Bradi4g21750.1|PACid:21810592	0.855131	7.71058	T62	1.48209e-69	194.68	_LEPAPALGLAAEESGAGAGAAYSPT(ph)R_	LEPAPALGLAAEESGAGAGAAYS(0.145)PT(0.855)R	LEPAPALGLAAEES(-140.38)GAGAGAAY(-95.99)S(-7.71)PT(7.71)R	25	2	1254.09	-0.39824
2415	Bradi4g33510.1|PACid:21814582	Bradi4g33510.1|PACid:21814582	0.961654	14.3485	T8	4.03426e-16	116.36	_(ac)ATAEVQT(ph)PTAALTEEAPAVETPPAAVAAEEVSK_	ATAEVQT(0.962)PT(0.035)AALT(0.003)EEAPAVETPPAAVAAEEVSK	AT(-36.24)AEVQT(14.35)PT(-14.35)AALT(-25.38)EEAPAVET(-88.03)PPAAVAAEEVS(-104.82)K	7	3	1124.54	0.21857
2417	Bradi4g34790.1|PACid:21812703	Bradi4g34790.1|PACid:21812703	0.99997	47.8136	T127	0.00010777	80.412	_NTHPPEPESIDANNDVGNGQT(ph)PQQLR_	NTHPPEPESIDANNDVGNGQT(1)PQQLR	NT(-47.81)HPPEPES(-48.85)IDANNDVGNGQT(47.81)PQQLR	21	3	970.1	-1.6934
2423	Bradi4g35977.1|PACid:21814675	Bradi4g35977.1|PACid:21814675	0.961557	14.4894	T1160	3.444e-07	135.02	_VNVEATTGST(ph)PR_	VNVEAT(0.001)T(0.034)GS(0.004)T(0.962)PR	VNVEAT(-32.05)T(-14.49)GS(-24.22)T(14.49)PR	10	2	656.301	-0.062155
2425	Bradi4g37210.1|PACid:21809835	Bradi4g37210.1|PACid:21809835	0.970676	19.8084	T36	2.18374e-09	112.56	_T(ph)AAKPKVSASGSPWYGSDR_	T(0.971)AAKPKVS(0.006)AS(0.005)GS(0.006)PWY(0.01)GS(0.003)DR	T(19.81)AAKPKVS(-22.4)AS(-22.85)GS(-22.4)PWY(-19.81)GS(-25.13)DR	1	3	682.321	-0.3175
2426	Bradi4g37410.1|PACid:21813174	Bradi4g37410.1|PACid:21813174	0.897505	14.21	T327	6.17982e-06	100.39	_SETSLT(ph)PAKGSSQSPDLR_	S(0.034)ET(0.034)S(0.034)LT(0.898)PAKGSSQSPDLR	S(-14.21)ET(-14.21)S(-14.21)LT(14.21)PAKGS(-34.33)S(-44.9)QS(-54.07)PDLR	6	2	970.952	-0.15578
2428	Bradi4g39400.1|PACid:21810145	Bradi4g39400.1|PACid:21810145	1	47.9161	T192	0.0281435	47.916	_KEPT(ph)PPLPPPPPLPEM(ox)IPGR_	KEPT(1)PPLPPPPPLPEMIPGR	KEPT(47.92)PPLPPPPPLPEMIPGR	4	3	752.721	-0.28795
2432	Bradi4g41760.1|PACid:21813687	Bradi4g41760.1|PACid:21813687;Bradi4g41760.2|PACid:21813688	0.790925	5.78294	T202	3.76569e-05	89.272	_LHNSGGDGGSSILTDGDSPEKT(ph)QGK_	LHNSGGDGGSSILTDGDS(0.209)PEKT(0.791)QGK	LHNS(-44.06)GGDGGS(-44.95)S(-48.43)ILT(-37.09)DGDS(-5.78)PEKT(5.78)QGK	22	3	846.377	-0.099016
2433	Bradi4g41870.1|PACid:21811764	Bradi4g41870.1|PACid:21811764;Bradi4g41870.2|PACid:21811765	0.999688	38.0739	T417	5.32369e-20	159.4	_FQDQGGIMT(ph)AETGTYR_	FQDQGGIMT(1)AETGTYR	FQDQGGIMT(38.07)AET(-38.07)GT(-38.07)Y(-107.67)R	9	2	927.89	-0.324
2434	Bradi4g42810.1|PACid:21814025	Bradi4g42810.1|PACid:21814025	0.978504	18.9241	T362	0.0407909	64.04	_GLYPVETIS(ph)T(ph)VGR_	GLY(0.029)PVET(0.167)IS(0.825)T(0.979)VGR	GLY(-18.92)PVET(-7.17)IS(7.17)T(18.92)VGR	10	2	776.346	-1.74
2436	Bradi5g01350.1|PACid:21826545	Bradi5g01350.1|PACid:21826545;Bradi3g52340.2|PACid:21829239	1	69.4895	T195	0.000298443	98.592	_DNESLVPIFT(ph)PPR_	DNESLVPIFT(1)PPR	DNES(-69.49)LVPIFT(69.49)PPR	10	2	782.874	0.052392
2437	Bradi5g02310.1|PACid:21825221	Bradi5g02310.1|PACid:21825221	0.984625	20.2371	T35	5.08306e-34	154.6	_KKDSPEPAT(ph)GDELEAASTAAAAGQDK_	KKDS(0.003)PEPAT(0.985)GDELEAAS(0.003)T(0.009)AAAAGQDK	KKDS(-25.11)PEPAT(20.24)GDELEAAS(-25.14)T(-20.24)AAAAGQDK	9	2	1319.6	1.3111
2439	Bradi5g03410.1|PACid:21823913	Bradi5g03410.1|PACid:21823913	0.99965	34.5553	T666	6.03755e-11	110.38	_ATGEVEEEDRPWGT(ph)PPAGAT(ph)P_	ATGEVEEEDRPWGT(1)PPAGAT(1)P	AT(-34.56)GEVEEEDRPWGT(34.56)PPAGAT(44.55)P	14	3	776.314	-0.00061947
2440	Bradi5g03410.1|PACid:21823913	Bradi5g03410.1|PACid:21823913	0.999965	44.5495	T672	6.03755e-11	110.38	_ATGEVEEEDRPWGT(ph)PPAGAT(ph)P_	ATGEVEEEDRPWGT(1)PPAGAT(1)P	AT(-34.56)GEVEEEDRPWGT(34.56)PPAGAT(44.55)P	20	3	776.314	-0.00061947
2441	Bradi5g07360.1|PACid:21826719	Bradi5g07360.1|PACid:21826719;Bradi5g07360.2|PACid:21826720	0.985988	18.4081	T304	2.71022e-05	90.308	_M(ox)AVAGSSPLVTPAT(ph)PS(ph)GGGLKSPLWDLK_	MAVAGSSPLVT(0.001)PAT(0.986)PS(0.933)GGGLKS(0.08)PLWDLK	MAVAGS(-56.15)S(-56.15)PLVT(-31.21)PAT(18.41)PS(11.38)GGGLKS(-11.38)PLWDLK	14	3	971.8	-0.23035
2442	Bradi5g07380.1|PACid:21825592	Bradi5g07380.1|PACid:21825592;Bradi5g07380.3|PACid:21825593;Bradi5g07380.4|PACid:21825594;Bradi5g07380.2|PACid:21825595	0.998224	28.1254	T154	0.0380858	60.401	_ASSDVHGQHT(ph)PGR_	ASS(0.002)DVHGQHT(0.998)PGR	AS(-36.21)S(-28.13)DVHGQHT(28.13)PGR	10	2	714.804	-1.3142
2443	Bradi5g09930.1|PACid:21825957	Bradi5g09930.1|PACid:21825957	0.99935	32.4952	T165	0.000159603	130.98	_KALTSVQT(ph)LPK_	KALTS(0.001)VQT(0.999)LPK	KALT(-40.6)S(-32.5)VQT(32.5)LPK	8	2	633.347	0.040873
2444	Bradi5g12150.1|PACid:21825491	Bradi5g12150.1|PACid:21825491	1	94.1915	T207	0.000779025	98.105	_FFDPLGLGGDT(ph)K_	FFDPLGLGGDT(1)K	FFDPLGLGGDT(94.19)K	11	2	673.805	-0.2613
2445	Bradi5g12150.1|PACid:21825491	Bradi5g12150.1|PACid:21825491	1	68.318	T179	6.43876e-21	145.62	_T(ph)ADNFANSTGDQGYPGGK_	T(1)ADNFANSTGDQGYPGGK	T(68.32)ADNFANS(-68.32)T(-74.86)GDQGY(-104.05)PGGK	1	2	940.378	-0.39507
2447	Bradi5g13390.1|PACid:21825289	Bradi5g13390.1|PACid:21825289	0.818546	6.63271	T47	2.12746e-10	146.5	_T(ph)PSSVGEFELVER_	T(0.819)PS(0.178)S(0.004)VGEFELVER	T(6.63)PS(-6.63)S(-23.43)VGEFELVER	1	2	765.348	1.1813
2448	Bradi5g15360.1|PACid:21824162	Bradi5g15360.1|PACid:21824162	1	65.905	T452	1.09644e-08	125.22	_ISAEDETAGMDLT(ph)R_	ISAEDETAGMDLT(1)R	IS(-110.7)AEDET(-65.91)AGMDLT(65.91)R	13	2	794.832	-0.13805
2453	Bradi5g18767.1|PACid:21825582	Bradi5g18767.1|PACid:21825582	1	98.5428	T46	1.52326e-05	98.543	_EKEPVRPPT(ph)PPVQPPAT(ph)PR_	EKEPVRPPT(1)PPVQPPAT(1)PR	EKEPVRPPT(98.54)PPVQPPAT(98.54)PR	9	3	751.699	0.19759
2454	Bradi5g18767.1|PACid:21825582	Bradi5g18767.1|PACid:21825582	1	98.5428	T54	1.52326e-05	98.543	_EKEPVRPPT(ph)PPVQPPAT(ph)PR_	EKEPVRPPT(1)PPVQPPAT(1)PR	EKEPVRPPT(98.54)PPVQPPAT(98.54)PR	17	3	751.699	0.19759
2459	Bradi5g22700.1|PACid:21824280	Bradi5g22700.1|PACid:21824280	0.999981	50.3596	T1139	0.0185492	69.721	_T(ph)PNFHSTAYGGPK_	T(1)PNFHSTAYGGPK	T(50.36)PNFHS(-50.36)T(-50.36)AY(-61.66)GGPK	1	2	728.816	0.11724
2462	Bradi5g24690.1|PACid:21825678	Bradi5g24690.1|PACid:21825678	0.99975	36.0259	T950	8.66968e-35	186.68	_LKGLDIDTINQNYT(ph)V_	LKGLDIDTINQNYT(1)V	LKGLDIDT(-71.9)INQNY(-36.03)T(36.03)V	14	2	893.935	0.10783
2463	Bradi5g24690.1|PACid:21825678	Bradi5g24690.1|PACid:21825678	0.998982	30.7514	T881	1.35969e-113	262.25	_T(ph)LHGLQAPESNNNTLFNDK_	T(0.999)LHGLQAPESNNNT(0.001)LFNDK	T(30.75)LHGLQAPES(-37.5)NNNT(-30.75)LFNDK	1	3	731.671	-0.18642
2472	Bradi1g49100.1|PACid:21815318	Bradi1g49100.1|PACid:21815318	0.999908	44.5854	Y220	0.00212965	87.498	_TTSETDFMT(ph)EY(ph)VVTR_	TTSETDFMT(1)EY(1)VVTR	T(-50.42)T(-50.42)S(-50.42)ET(-43.04)DFMT(43.04)EY(44.59)VVT(-43.94)R	11	2	970.375	0.27557
2473	Bradi2g38590.1|PACid:21804453	Bradi2g38590.1|PACid:21804453;Bradi2g11370.1|PACid:21805367;Bradi1g02160.1|PACid:21821833;Bradi2g08890.1|PACid:21804920;Bradi2g08890.3|PACid:21804921	0.91893	13.0046	Y235	0.00320048	91.937	_GEPNISY(ph)ICSR_	GEPNIS(0.046)Y(0.919)ICS(0.035)R	GEPNIS(-13)Y(13)ICS(-14.18)R	7	2	688.289	0.25846
ambiguous
0	Bradi0018s00200.4|PACid:21826774	Bradi0018s00200.4|PACid:21826774;Bradi1g22100.2|PACid:21820065;Bradi0018s00200.3|PACid:21826775	0.499876	0	S30	0.00224571	61.738	_GGSAGGGQSSLGYLFGDGEPAKPAAAS(ph)APKSPPAEKPAPAAADVAK_	GGSAGGGQSSLGYLFGDGEPAKPAAAS(0.5)APKS(0.5)PPAEKPAPAAADVAK	GGS(-39.48)AGGGQS(-36.58)S(-42.57)LGY(-39.68)LFGDGEPAKPAAAS(0)APKS(0)PPAEKPAPAAADVAK	27	4	1072.27	-0.4366
2	Bradi0027s00200.2|PACid:21826776	Bradi0027s00200.2|PACid:21826776	0.453069	0	S351	3.79022e-08	115.91	_ST(ph)SNIGDIAAICNVDK_	S(0.094)T(0.453)S(0.453)NIGDIAAICNVDK	S(-6.84)T(0)S(0)NIGDIAAICNVDK	3	2	879.392	0.21229
7	Bradi1g00560.2|PACid:21822116	Bradi1g00560.2|PACid:21822116;Bradi1g00560.3|PACid:21822115;Bradi1g00560.1|PACid:21822114	0.499477	0.900207	S853	0.0118227	75.669	_FSDAEPGSS(ph)SPLR_	FSDAEPGS(0.095)S(0.499)S(0.406)PLR	FS(-64.39)DAEPGS(-7.23)S(0.9)S(-0.9)PLR	9	2	715.303	0.48223
11	Bradi1g00560.2|PACid:21822116	Bradi1g00560.2|PACid:21822116;Bradi1g00560.3|PACid:21822115;Bradi1g00560.1|PACid:21822114	0.420794	0	S1131	0.000451342	80.975	_VT(ph)SLDDAASNSLPAQEAETLVR_	VT(0.421)S(0.421)LDDAAS(0.07)NS(0.088)LPAQEAETLVR	VT(0)S(0)LDDAAS(-7.77)NS(-6.79)LPAQEAET(-46.99)LVR	3	3	789.707	-0.1505
13	Bradi1g00580.1|PACid:21822968	Bradi1g00580.1|PACid:21822968	1	91.0872	S727	0.0833692	101.65	_RVS(ph)WEAPK_	RVS(1)WEAPK	RVS(91.09)WEAPK	3	2	526.75	0.40851
19	Bradi1g01090.1|PACid:21819831	Bradi1g01090.1|PACid:21819831	0.5	0	S362	1.05451e-16	135.09	_GT(ph)DDSDLDVSAADLINR_	GT(0.5)DDS(0.5)DLDVSAADLINR	GT(0)DDS(0)DLDVS(-57.87)AADLINR	5	2	928.899	0.23857
21	Bradi1g01090.1|PACid:21819831	Bradi1g01090.1|PACid:21819831	0.491434	0	S133	1.44548e-07	93.407	_SSTTNNVLPS(ph)SPDAVSRPANPADDFPDFK_	S(0.001)S(0.001)T(0.006)T(0.006)NNVLPS(0.491)S(0.491)PDAVS(0.002)RPANPADDFPDFK	S(-25.48)S(-25.62)T(-18.87)T(-18.87)NNVLPS(0)S(0)PDAVS(-24.78)RPANPADDFPDFK	10	2	1563.71	0.37654
22	Bradi1g01090.1|PACid:21819831	Bradi1g01090.1|PACid:21819831	0.491434	0	S134	1.44548e-07	93.407	_SSTTNNVLPS(ph)SPDAVSRPANPADDFPDFK_	S(0.001)S(0.001)T(0.006)T(0.006)NNVLPS(0.491)S(0.491)PDAVS(0.002)RPANPADDFPDFK	S(-25.48)S(-25.62)T(-18.87)T(-18.87)NNVLPS(0)S(0)PDAVS(-24.78)RPANPADDFPDFK	11	2	1563.71	0.37654
23	Bradi1g01480.1|PACid:21821580	Bradi1g01480.1|PACid:21821580	0.465051	0	S92	0.0112508	63.827	_TVAPPS(ph)SSPAPAAAALDPHK_	TVAPPS(0.465)S(0.465)S(0.07)PAPAAAALDPHK	T(-35.74)VAPPS(0)S(0)S(-8.24)PAPAAAALDPHK	6	2	982.977	-0.010189
24	Bradi1g01480.1|PACid:21821580	Bradi1g01480.1|PACid:21821580	0.465051	0	S93	0.0112508	63.827	_TVAPPS(ph)SSPAPAAAALDPHK_	TVAPPS(0.465)S(0.465)S(0.07)PAPAAAALDPHK	T(-35.74)VAPPS(0)S(0)S(-8.24)PAPAAAALDPHK	7	2	982.977	-0.010189
28	Bradi1g02650.1|PACid:21817405	Bradi1g02650.1|PACid:21817405	0.499999	0	S35	0.00951137	63.165	_GFGFITPEDGGEDLFVHQS(ph)SIK_	GFGFITPEDGGEDLFVHQS(0.5)S(0.5)IK	GFGFIT(-55.13)PEDGGEDLFVHQS(0)S(0)IK	19	2	1230.56	0.62434
29	Bradi1g02650.1|PACid:21817405	Bradi1g02650.1|PACid:21817405	0.499999	0	S36	0.00951137	63.165	_GFGFITPEDGGEDLFVHQS(ph)SIK_	GFGFITPEDGGEDLFVHQS(0.5)S(0.5)IK	GFGFIT(-55.13)PEDGGEDLFVHQS(0)S(0)IK	20	2	1230.56	0.62434
35	Bradi1g03930.1|PACid:21820828	Bradi1g03930.1|PACid:21820828	0.557261	0.999116	S35	0.00429843	85.288	_DES(ph)SPGVLALHPR_	DES(0.557)S(0.443)PGVLALHPR	DES(1)S(-1)PGVLALHPR	3	2	729.343	-0.26982
36	Bradi1g04120.1|PACid:21816933	Bradi1g04120.1|PACid:21816933;Bradi1g04120.2|PACid:21816934	1	80.2291	S18	0.051686	80.229	_NLS(ph)PQIR_	NLS(1)PQIR	NLS(80.23)PQIR	3	2	454.223	-0.059869
38	Bradi1g54250.1|PACid:21823263	Bradi1g04597.1|PACid:21822037;Bradi1g54250.1|PACid:21823263	0.999984	51.2523	S236	0.0552599	83.404	_GAIPMTNGTSIAPS(ph)EGR_	GAIPMTNGTSIAPS(1)EGR	GAIPMT(-61.25)NGT(-51.25)S(-51.25)IAPS(51.25)EGR	14	2	869.895	2.9158
40	Bradi1g04850.1|PACid:21822900	Bradi1g04850.1|PACid:21822900;Bradi1g04850.3|PACid:21822901;Bradi1g04850.2|PACid:21822902	0.5	0	S2	0.000172646	100.04	_(ac)S(ph)SPHGGLDDQIER_	S(0.5)S(0.5)PHGGLDDQIER	S(0)S(0)PHGGLDDQIER	1	2	766.822	-0.050799
41	Bradi1g04850.1|PACid:21822900	Bradi1g04850.1|PACid:21822900;Bradi1g04850.3|PACid:21822901;Bradi1g04850.2|PACid:21822902	0.5	0	S3	0.000172646	100.04	_(ac)S(ph)SPHGGLDDQIER_	S(0.5)S(0.5)PHGGLDDQIER	S(0)S(0)PHGGLDDQIER	2	2	766.822	-0.050799
42	Bradi1g04860.1|PACid:21816470	Bradi1g04860.1|PACid:21816470;Bradi1g04860.3|PACid:21816471;Bradi1g04860.2|PACid:21816472	0.499997	0	S48	9.90965e-07	74.498	_S(ph)PGPPSENHAPGLAPAPAGIPPSGAVQPSGYAAVVGGGSR_	S(0.5)PGPPS(0.5)ENHAPGLAPAPAGIPPSGAVQPSGYAAVVGGGSR	S(0)PGPPS(0)ENHAPGLAPAPAGIPPS(-50.32)GAVQPS(-61.67)GY(-66.65)AAVVGGGS(-73.37)R	1	3	1237.94	-0.23383
43	Bradi1g04860.1|PACid:21816470	Bradi1g04860.1|PACid:21816470;Bradi1g04860.3|PACid:21816471;Bradi1g04860.2|PACid:21816472	0.499997	0	S53	9.90965e-07	74.498	_S(ph)PGPPSENHAPGLAPAPAGIPPSGAVQPSGYAAVVGGGSR_	S(0.5)PGPPS(0.5)ENHAPGLAPAPAGIPPSGAVQPSGYAAVVGGGSR	S(0)PGPPS(0)ENHAPGLAPAPAGIPPS(-50.32)GAVQPS(-61.67)GY(-66.65)AAVVGGGS(-73.37)R	6	3	1237.94	-0.23383
44	Bradi1g05100.1|PACid:21818954	Bradi1g05100.1|PACid:21818954;Bradi1g05100.2|PACid:21818955;Bradi1g05100.3|PACid:21818956	0.432528	0.16711	S240	0.00492987	84.297	_LESSNS(ph)FSAPLHK_	LES(0.069)S(0.416)NS(0.433)FS(0.082)APLHK	LES(-7.96)S(-0.17)NS(0.17)FS(-7.22)APLHK	6	2	748.843	0.32231
48	Bradi1g06300.1|PACid:21823566	Bradi1g06300.1|PACid:21823566	0.499707	0	S72	0.0338147	51.586	_IAS(ph)SKPEQQNPKPSSAAAGAAEQDSK_	IAS(0.5)S(0.5)KPEQQNPKPSSAAAGAAEQDSK	IAS(0)S(0)KPEQQNPKPS(-31.33)S(-34.23)AAAGAAEQDS(-42.44)K	3	3	893.087	-0.62392
49	Bradi1g06300.1|PACid:21823566	Bradi1g06300.1|PACid:21823566	0.499707	0	S73	0.0338147	51.586	_IAS(ph)SKPEQQNPKPSSAAAGAAEQDSK_	IAS(0.5)S(0.5)KPEQQNPKPSSAAAGAAEQDSK	IAS(0)S(0)KPEQQNPKPS(-31.33)S(-34.23)AAAGAAEQDS(-42.44)K	4	3	893.087	-0.62392
56	Bradi1g06480.1|PACid:21819935	Bradi1g06480.1|PACid:21819935	0.333333	0	S666	2.46294e-08	103.9	_EIGGS(ph)STNEGEEVFNVDTAPTFAR_	EIGGS(0.333)S(0.333)T(0.333)NEGEEVFNVDTAPTFAR	EIGGS(0)S(0)T(0)NEGEEVFNVDT(-74.3)APT(-81.78)FAR	5	2	1304.07	-1.0022
57	Bradi1g06480.1|PACid:21819935	Bradi1g06480.1|PACid:21819935	0.333333	0	S667	2.46294e-08	103.9	_EIGGS(ph)STNEGEEVFNVDTAPTFAR_	EIGGS(0.333)S(0.333)T(0.333)NEGEEVFNVDTAPTFAR	EIGGS(0)S(0)T(0)NEGEEVFNVDT(-74.3)APT(-81.78)FAR	6	2	1304.07	-1.0022
58	Bradi1g06480.1|PACid:21819935	Bradi1g06480.1|PACid:21819935	0.413611	0	S550	4.55499e-30	165.17	_GFNFFDVNLPSS(ph)SGAGPSR_	GFNFFDVNLPS(0.086)S(0.414)S(0.414)GAGPS(0.086)R	GFNFFDVNLPS(-6.8)S(0)S(0)GAGPS(-6.8)R	12	2	1018.45	-0.13029
59	Bradi1g06480.1|PACid:21819935	Bradi1g06480.1|PACid:21819935	0.413611	0	S551	4.55499e-30	165.17	_GFNFFDVNLPSS(ph)SGAGPSR_	GFNFFDVNLPS(0.086)S(0.414)S(0.414)GAGPS(0.086)R	GFNFFDVNLPS(-6.8)S(0)S(0)GAGPS(-6.8)R	13	2	1018.45	-0.13029
63	Bradi1g06480.1|PACid:21819935	Bradi1g06480.1|PACid:21819935	0.757397	4.95265	S510	4.69407e-06	84.097	_NLEEGGSTADKPHDGLQHADS(ph)IEGTVVDR_	NLEEGGSTADKPHDGLQHADS(0.757)IEGT(0.242)VVDR	NLEEGGS(-35.11)T(-35.11)ADKPHDGLQHADS(4.95)IEGT(-4.95)VVDR	21	3	1043.14	-0.39495
64	Bradi1g06480.1|PACid:21819935	Bradi1g06480.1|PACid:21819935	0.35198	0	S7	0.0127458	71.98	_S(ph)SSGAAFEPPFAVAR_	S(0.352)S(0.352)S(0.296)GAAFEPPFAVAR	S(0)S(0)S(-0.75)GAAFEPPFAVAR	1	2	787.356	0.67452
65	Bradi1g06480.1|PACid:21819935	Bradi1g06480.1|PACid:21819935	0.35198	0	S8	0.0127458	71.98	_S(ph)SSGAAFEPPFAVAR_	S(0.352)S(0.352)S(0.296)GAAFEPPFAVAR	S(0)S(0)S(-0.75)GAAFEPPFAVAR	2	2	787.356	0.67452
67	Bradi1g06820.1|PACid:21818870	Bradi1g06820.1|PACid:21818870	0.331425	0	S7	6.28309e-05	98.439	_T(ph)SSNASSGMGVAPNIR_	T(0.331)S(0.331)S(0.331)NAS(0.006)SGMGVAPNIR	T(0)S(0)S(0)NAS(-17.73)S(-33.76)GMGVAPNIR	2	2	814.859	-0.1227
68	Bradi1g06820.1|PACid:21818870	Bradi1g06820.1|PACid:21818870	0.331425	0	S8	6.28309e-05	98.439	_T(ph)SSNASSGMGVAPNIR_	T(0.331)S(0.331)S(0.331)NAS(0.006)SGMGVAPNIR	T(0)S(0)S(0)NAS(-17.73)S(-33.76)GMGVAPNIR	3	2	814.859	-0.1227
72	Bradi1g07170.1|PACid:21815869	Bradi1g07170.1|PACid:21815869;Bradi1g07170.2|PACid:21815870	0.548236	1.46689	S9	0.00238969	94.616	_(ac)MHPDATSPS(ph)HR_	MHPDAT(0.061)S(0.391)PS(0.548)HR	MHPDAT(-9.56)S(-1.47)PS(1.47)HR	9	2	679.271	-0.2736
85	Bradi1g08120.1|PACid:21816636	Bradi1g08120.1|PACid:21816636	0.478385	0	S393	1.71492e-07	108.58	_FDWDHPMHLQPT(ph)SPTAVK_	FDWDHPMHLQPT(0.478)S(0.478)PT(0.043)AVK	FDWDHPMHLQPT(0)S(0)PT(-10.44)AVK	13	3	729.662	-0.53944
86	Bradi1g08287.1|PACid:21822773	Bradi1g08287.1|PACid:21822773	0.466288	0	S619	0.0720487	52.784	_TELIPGLGSINS(ph)FTHDPK_	TELIPGLGS(0.067)INS(0.466)FT(0.466)HDPK	T(-39.2)ELIPGLGS(-8.4)INS(0)FT(0)HDPK	12	2	1003.49	0.045171
89	Bradi1g08727.1|PACid:21823388	Bradi1g08727.1|PACid:21823388	0.715408	4.00332	S758	0.0119133	75.589	_EDS(ph)SEPDELIVVK_	EDS(0.715)S(0.285)EPDELIVVK	EDS(4)S(-4)EPDELIVVK	3	2	770.345	0.88218
95	Bradi1g09615.1|PACid:21822002	Bradi1g09615.1|PACid:21822002	0.74911	8.03427	S200	4.99762e-21	135.09	_AGGLGLGGPAHLGSLGETSSS(ph)PK_	AGGLGLGGPAHLGSLGET(0.015)S(0.118)S(0.118)S(0.749)PK	AGGLGLGGPAHLGS(-47.32)LGET(-16.9)S(-8.03)S(-8.03)S(8.03)PK	21	3	710.679	-0.30444
98	Bradi1g09980.1|PACid:21821320	Bradi1g09980.1|PACid:21821320	0.539581	0.877961	S10	0.0761334	55.975	_(ac)AETVDFASS(ph)DAAAWR_	AET(0.02)VDFAS(0.441)S(0.54)DAAAWR	AET(-14.4)VDFAS(-0.88)S(0.88)DAAAWR	9	2	859.857	0.48221
101	Bradi1g10370.1|PACid:21816118	Bradi1g10370.1|PACid:21816118;Bradi1g10370.2|PACid:21816119	0.455944	0.823321	S716	2.77728e-05	96.096	_EVIAGSTTGTTS(ph)PELVK_	EVIAGST(0.003)T(0.089)GT(0.075)T(0.377)S(0.456)PELVK	EVIAGS(-34.16)T(-21.27)T(-7.11)GT(-7.86)T(-0.82)S(0.82)PELVK	12	2	885.432	0.041863
105	Bradi1g11200.1|PACid:21817295	Bradi1g11200.1|PACid:21817295	0.66308	7.53457	S187	0.00990451	69.737	_LWDPANAATSPFAASAGS(ph)PGNKR_	LWDPANAAT(0.117)S(0.117)PFAAS(0.103)AGS(0.663)PGNKR	LWDPANAAT(-7.53)S(-7.53)PFAAS(-8.09)AGS(7.53)PGNKR	18	3	789.369	-0.1849
106	Bradi1g11290.1|PACid:21821578	Bradi1g11290.1|PACid:21821578	0.499635	0	S2	0.00604356	90.707	_(ac)S(ph)TAEATREENVYMAK_	S(0.5)T(0.5)AEAT(0.001)REENVYMAK	S(0)T(0)AEAT(-28.35)REENVY(-83.82)MAK	1	2	911.39	0.14985
109	Bradi1g11440.1|PACid:21814992	Bradi1g11440.1|PACid:21814992	0.493883	0	S124	2.4441e-34	156.13	_ATGAFILT(ph)ASHNPGGPTEDFGIK_	AT(0.012)GAFILT(0.494)AS(0.494)HNPGGPTEDFGIK	AT(-16.09)GAFILT(0)AS(0)HNPGGPT(-37.56)EDFGIK	10	3	794.377	0.2102
113	Bradi1g11760.1|PACid:21815393	Bradi1g11760.1|PACid:21815393	0.54915	0.780019	S211	0.00807366	81.016	_ATNLISS(ph)PVS(ph)SPTAENAR_	ATNLIS(0.041)S(0.929)PVS(0.549)S(0.464)PT(0.016)AENAR	AT(-34.06)NLIS(-13.79)S(12.38)PVS(0.78)S(-0.78)PT(-15.83)AENAR	10	2	987.932	-0.1515
114	Bradi1g11760.1|PACid:21815393	Bradi1g11760.1|PACid:21815393	0.969974	15.1797	S576	0.0900906	45.011	_AVDNQQLPLHSSLLQASLGISS(ph)PGR_	AVDNQQLPLHSSLLQASLGIS(0.029)S(0.97)PGR	AVDNQQLPLHS(-36.23)S(-36.23)LLQAS(-38.57)LGIS(-15.18)S(15.18)PGR	22	3	890.12	0.18654
118	Bradi1g12010.2|PACid:21816410	Bradi1g12010.2|PACid:21816410;Bradi1g12010.3|PACid:21816411	0.644424	4.52967	S144	0.0113448	74.789	_EASYSSS(ph)PPSVTVR_	EAS(0.001)YS(0.111)S(0.017)S(0.644)PPS(0.227)VTVR	EAS(-29.18)Y(-37.18)S(-7.65)S(-15.9)S(4.53)PPS(-4.53)VT(-32)VR	7	2	773.843	-0.11747
122	Bradi1g12157.2|PACid:21816985	Bradi1g12157.2|PACid:21816985;Bradi1g12157.1|PACid:21816986	0.724228	5.69754	S21	2.60334e-05	72.474	_(ac)AASPTASASGSVAAAAAAAS(ph)EANDGPVLSVVTKR_	AASPTAS(0.001)AS(0.003)GS(0.067)VAAAAAAAS(0.724)EANDGPVLS(0.195)VVT(0.01)KR	AAS(-41.29)PT(-39.27)AS(-30.75)AS(-23.17)GS(-10.34)VAAAAAAAS(5.7)EANDGPVLS(-5.7)VVT(-18.79)KR	20	3	1059.85	0.47968
124	Bradi1g12470.1|PACid:21815255	Bradi1g12470.1|PACid:21815255	0.287311	0	S53	1.88949e-12	91.603	_ASAPS(ph)PSSPT(ph)SPHVAPSAFPAVPASHTSPPLLEPLPLLR_	AS(0.091)APS(0.287)PS(0.287)S(0.287)PT(0.443)S(0.443)PHVAPS(0.149)AFPAVPAS(0.007)HT(0.003)S(0.002)PPLLEPLPLLR	AS(-5.38)APS(0)PS(0)S(0)PT(0)S(0)PHVAPS(-5.38)AFPAVPAS(-19.09)HT(-21.58)S(-23.74)PPLLEPLPLLR	5	3	1347.67	-0.36051
125	Bradi1g12470.1|PACid:21815255	Bradi1g12470.1|PACid:21815255	0.287311	0	S55	1.88949e-12	91.603	_ASAPS(ph)PSSPT(ph)SPHVAPSAFPAVPASHTSPPLLEPLPLLR_	AS(0.091)APS(0.287)PS(0.287)S(0.287)PT(0.443)S(0.443)PHVAPS(0.149)AFPAVPAS(0.007)HT(0.003)S(0.002)PPLLEPLPLLR	AS(-5.38)APS(0)PS(0)S(0)PT(0)S(0)PHVAPS(-5.38)AFPAVPAS(-19.09)HT(-21.58)S(-23.74)PPLLEPLPLLR	7	3	1347.67	-0.36051
126	Bradi1g12470.1|PACid:21815255	Bradi1g12470.1|PACid:21815255	0.287311	0	S56	1.88949e-12	91.603	_ASAPS(ph)PSSPT(ph)SPHVAPSAFPAVPASHTSPPLLEPLPLLR_	AS(0.091)APS(0.287)PS(0.287)S(0.287)PT(0.443)S(0.443)PHVAPS(0.149)AFPAVPAS(0.007)HT(0.003)S(0.002)PPLLEPLPLLR	AS(-5.38)APS(0)PS(0)S(0)PT(0)S(0)PHVAPS(-5.38)AFPAVPAS(-19.09)HT(-21.58)S(-23.74)PPLLEPLPLLR	8	3	1347.67	-0.36051
127	Bradi1g12470.1|PACid:21815255	Bradi1g12470.1|PACid:21815255	0.443153	0	S59	1.88949e-12	91.603	_ASAPS(ph)PSSPT(ph)SPHVAPSAFPAVPASHTSPPLLEPLPLLR_	AS(0.091)APS(0.287)PS(0.287)S(0.287)PT(0.443)S(0.443)PHVAPS(0.149)AFPAVPAS(0.007)HT(0.003)S(0.002)PPLLEPLPLLR	AS(-5.38)APS(0)PS(0)S(0)PT(0)S(0)PHVAPS(-5.38)AFPAVPAS(-19.09)HT(-21.58)S(-23.74)PPLLEPLPLLR	11	3	1347.67	-0.36051
129	Bradi1g13190.1|PACid:21819946	Bradi1g13190.1|PACid:21819946	0.497499	0	S75	3.12995e-08	102.21	_LPGSPDVALHIIERDPAVAVSSPAAAGT(ph)SPPPPAQLPR_	LPGSPDVALHIIERDPAVAVS(0.002)S(0.002)PAAAGT(0.497)S(0.497)PPPPAQLPR	LPGS(-35.8)PDVALHIIERDPAVAVS(-23.1)S(-23.1)PAAAGT(0)S(0)PPPPAQLPR	29	4	958.75	0.20461
136	Bradi1g14000.1|PACid:21821210	Bradi1g14000.1|PACid:21821210	0.499998	0	S18	6.35054e-06	125.28	_S(ph)GSLGSSDTYVR_	S(0.5)GS(0.5)LGSSDTYVR	S(0)GS(0)LGS(-50.7)S(-62.9)DT(-72.09)Y(-77.42)VR	1	2	654.777	-0.062078
137	Bradi1g14000.1|PACid:21821210	Bradi1g14000.1|PACid:21821210	0.499998	0	S20	6.35054e-06	125.28	_S(ph)GSLGSSDTYVR_	S(0.5)GS(0.5)LGSSDTYVR	S(0)GS(0)LGS(-50.7)S(-62.9)DT(-72.09)Y(-77.42)VR	3	2	654.777	-0.062078
138	Bradi1g14170.1|PACid:21816089	Bradi1g14170.1|PACid:21816089;Bradi1g14170.3|PACid:21816090;Bradi1g14170.2|PACid:21816091	0.494505	5.43704	S61	0.0102741	65.022	_SVPTTPTTPVTPS(ph)SSTPPR_	SVPTTPT(0.035)T(0.03)PVT(0.141)PS(0.495)S(0.101)S(0.086)T(0.112)PPR	S(-44.29)VPT(-39.11)T(-34.36)PT(-11.47)T(-12.16)PVT(-5.44)PS(5.44)S(-6.9)S(-7.61)T(-6.46)PPR	13	2	995.48	0.12881
139	Bradi1g14210.1|PACid:21815039	Bradi1g14210.1|PACid:21815039	0.39158	0.819297	S143	0.00318276	69.952	_KEPEDGGDQPPPATPTAVSS(ph)DGEEQK_	KEPEDGGDQPPPATPT(0.324)AVS(0.284)S(0.392)DGEEQK	KEPEDGGDQPPPAT(-29.27)PT(-0.82)AVS(-1.4)S(0.82)DGEEQK	20	3	916.062	-0.47312
141	Bradi1g15140.1|PACid:21815484	Bradi1g15140.1|PACid:21815484;Bradi1g15140.2|PACid:21815483;Bradi1g15140.3|PACid:21815485;Bradi1g15140.4|PACid:21815486	0.527924	0.524149	S589	1.3962e-12	119.48	_LLDFIAEPHAMNDS(ph)GLSDDQGSNSR_	LLDFIAEPHAMNDS(0.528)GLS(0.468)DDQGS(0.002)NS(0.002)R	LLDFIAEPHAMNDS(0.52)GLS(-0.52)DDQGS(-23.93)NS(-24.14)R	14	3	923.732	-0.73872
144	Bradi1g16210.1|PACid:21814799	Bradi1g16210.1|PACid:21814799	0.757311	4.94681	S8	0.0745891	59.418	_(ac)SDVTADS(ph)PPR_	SDVT(0.242)ADS(0.757)PPR	S(-34.72)DVT(-4.95)ADS(4.95)PPR	7	2	583.74	0.40607
147	Bradi1g16570.1|PACid:21820631	Bradi1g16570.1|PACid:21820631	0.454613	0	S609	2.86884e-07	90.974	_S(ph)PTSSTIEGSQSQFSSLNSLTSQHVLPK_	S(0.455)PT(0.455)S(0.087)S(0.003)T(0.001)IEGSQSQFSSLNSLTSQHVLPK	S(0)PT(0)S(-7.19)S(-21.53)T(-28.29)IEGS(-67.73)QS(-77.27)QFS(-83.51)S(-83.51)LNS(-80.68)LT(-80.68)S(-82.79)QHVLPK	1	3	1009.82	0.3247
149	Bradi1g16620.1|PACid:21815543	Bradi1g16620.1|PACid:21815543	0.719925	4.48907	S194	1.12376e-05	94.384	_SHS(ph)AT(ph)GSLHGVQLNPVAADILR_	S(0.176)HS(0.72)AT(0.606)GS(0.499)LHGVQLNPVAADILR	S(-6.89)HS(4.49)AT(1.15)GS(-1.15)LHGVQLNPVAADILR	3	3	801.712	-0.19619
152	Bradi1g17387.1|PACid:21818631	Bradi1g17387.1|PACid:21818631	0.456939	0	S681	3.15836e-34	157.57	_ADLNLGALSGFGLGSAPSS(ph)SPK_	ADLNLGALSGFGLGSAPS(0.086)S(0.457)S(0.457)PK	ADLNLGALS(-66.42)GFGLGS(-40.61)APS(-7.25)S(0)S(0)PK	19	2	1063.51	0.035113
153	Bradi1g17387.1|PACid:21818631	Bradi1g17387.1|PACid:21818631	0.456939	0	S682	3.15836e-34	157.57	_ADLNLGALSGFGLGSAPSS(ph)SPK_	ADLNLGALSGFGLGSAPS(0.086)S(0.457)S(0.457)PK	ADLNLGALS(-66.42)GFGLGS(-40.61)APS(-7.25)S(0)S(0)PK	20	2	1063.51	0.035113
156	Bradi1g17510.1|PACid:21820230	Bradi1g17510.1|PACid:21820230	0.490251	1.80816	S319	1.43859e-05	92.913	_LAGGFPYSPTGS(ph)LPGSPS(ph)AASK_	LAGGFPY(0.006)S(0.036)PT(0.158)GS(0.787)LPGS(0.179)PS(0.49)AAS(0.345)K	LAGGFPY(-22.21)S(-14.08)PT(-7.91)GS(7.91)LPGS(-5.05)PS(1.81)AAS(-1.81)K	18	2	1104.98	-0.71226
157	Bradi1g17510.1|PACid:21820230	Bradi1g17510.1|PACid:21820230	0.953816	13.1532	S504	0.058673	58.079	_M(ox)LQHSNS(ph)ANEMLLR_	MLQHS(0.046)NS(0.954)ANEMLLR	MLQHS(-13.15)NS(13.15)ANEMLLR	7	2	870.384	-1.589
158	Bradi1g17700.1|PACid:21822667	Bradi1g17700.1|PACid:21822667	0.469767	0	S91	0.00207585	108.47	_IAGTSS(ph)SPPR_	IAGT(0.001)S(0.059)S(0.47)S(0.47)PPR	IAGT(-26.08)S(-8.99)S(0)S(0)PPR	6	2	526.742	-0.40911
159	Bradi1g17700.1|PACid:21822667	Bradi1g17700.1|PACid:21822667	0.469767	0	S92	0.00207585	108.47	_IAGTSS(ph)SPPR_	IAGT(0.001)S(0.059)S(0.47)S(0.47)PPR	IAGT(-26.08)S(-8.99)S(0)S(0)PPR	7	2	526.742	-0.40911
160	Bradi1g18070.7|PACid:21814850	Bradi1g18070.7|PACid:21814850	0.860128	10.6846	S87	0.0697317	52.541	_ANS(ph)SSLPNSYGGGGGGGGR_	ANS(0.86)S(0.065)S(0.073)LPNS(0.001)YGGGGGGGGR	ANS(10.68)S(-11.19)S(-10.68)LPNS(-29.44)Y(-39.54)GGGGGGGGR	3	2	866.358	-0.28325
161	Bradi1g18360.1|PACid:21821435	Bradi1g18360.1|PACid:21821435	0.454699	0.427737	S533	4.29646e-18	136.43	_GFVPYAPGS(ph)PTEQSVHVER_	GFVPY(0.001)APGS(0.455)PT(0.412)EQS(0.132)VHVER	GFVPY(-27)APGS(0.43)PT(-0.43)EQS(-5.36)VHVER	9	3	712.997	0.31306
165	Bradi1g19540.1|PACid:21822959	Bradi1g19540.1|PACid:21822959	0.276917	0	S145	0.000359034	62.213	_DAIAQVAAASAPSPADGSSAAAADSGADPS(ph)SASGHLR_	DAIAQVAAASAPS(0.003)PADGS(0.045)S(0.045)AAAADS(0.077)GADPS(0.277)S(0.277)AS(0.277)GHLR	DAIAQVAAAS(-46.43)APS(-20.28)PADGS(-7.93)S(-7.93)AAAADS(-5.53)GADPS(0)S(0)AS(0)GHLR	30	3	1129.84	0.20753
166	Bradi1g19540.1|PACid:21822959	Bradi1g19540.1|PACid:21822959	0.276917	0	S146	0.000359034	62.213	_DAIAQVAAASAPSPADGSSAAAADSGADPS(ph)SASGHLR_	DAIAQVAAASAPS(0.003)PADGS(0.045)S(0.045)AAAADS(0.077)GADPS(0.277)S(0.277)AS(0.277)GHLR	DAIAQVAAAS(-46.43)APS(-20.28)PADGS(-7.93)S(-7.93)AAAADS(-5.53)GADPS(0)S(0)AS(0)GHLR	31	3	1129.84	0.20753
167	Bradi1g19540.1|PACid:21822959	Bradi1g19540.1|PACid:21822959	0.276917	0	S148	0.000359034	62.213	_DAIAQVAAASAPSPADGSSAAAADSGADPS(ph)SASGHLR_	DAIAQVAAASAPS(0.003)PADGS(0.045)S(0.045)AAAADS(0.077)GADPS(0.277)S(0.277)AS(0.277)GHLR	DAIAQVAAAS(-46.43)APS(-20.28)PADGS(-7.93)S(-7.93)AAAADS(-5.53)GADPS(0)S(0)AS(0)GHLR	33	3	1129.84	0.20753
170	Bradi1g19730.1|PACid:21816504	Bradi1g19730.1|PACid:21816504	0.497027	0	S347	6.98339e-06	109.1	_AFVQQDAEPNSNS(ph)S_	AFVQQDAEPNS(0.006)NS(0.497)S(0.497)	AFVQQDAEPNS(-19.22)NS(0)S(0)	13	2	787.312	0.5583
171	Bradi1g19730.1|PACid:21816504	Bradi1g19730.1|PACid:21816504	0.497027	0	S348	6.98339e-06	109.1	_AFVQQDAEPNSNS(ph)S_	AFVQQDAEPNS(0.006)NS(0.497)S(0.497)	AFVQQDAEPNS(-19.22)NS(0)S(0)	14	2	787.312	0.5583
173	Bradi1g19880.1|PACid:21822159	Bradi1g19880.1|PACid:21822159	0.4993	0	S72	0.0547477	56.139	_S(ph)SPANSSVASTPAR_	S(0.499)S(0.499)PANS(0.001)SVASTPAR	S(0)S(0)PANS(-27.04)S(-32.5)VAS(-37.2)T(-41.26)PAR	1	2	706.314	0.58146
174	Bradi1g19880.1|PACid:21822159	Bradi1g19880.1|PACid:21822159	0.4993	0	S73	0.0547477	56.139	_S(ph)SPANSSVASTPAR_	S(0.499)S(0.499)PANS(0.001)SVASTPAR	S(0)S(0)PANS(-27.04)S(-32.5)VAS(-37.2)T(-41.26)PAR	2	2	706.314	0.58146
176	Bradi1g20170.1|PACid:21822346	Bradi1g20170.1|PACid:21822346	0.390932	0	S329	0.0040895	60.939	_LNFPSAASSTQDLSAT(ph)GNSPLHPSVAR_	LNFPSAAS(0.003)S(0.003)T(0.012)QDLS(0.188)AT(0.391)GNS(0.391)PLHPS(0.012)VAR	LNFPS(-35.21)AAS(-21.19)S(-21.19)T(-15.19)QDLS(-3.17)AT(0)GNS(0)PLHPS(-15.15)VAR	19	3	935.778	0.60569
178	Bradi1g20330.1|PACid:21822807	Bradi1g20330.1|PACid:21822807	0.331152	0	S2	3.47627e-06	99.273	_(ac)S(ph)SSDQEEEYHDEGSPLFR_	S(0.331)S(0.331)S(0.331)DQEEEY(0.005)HDEGS(0.001)PLFR	S(0)S(0)S(0)DQEEEY(-18.02)HDEGS(-24.01)PLFR	1	2	1117.43	0.39872
179	Bradi1g20330.1|PACid:21822807	Bradi1g20330.1|PACid:21822807	0.331152	0	S3	3.47627e-06	99.273	_(ac)S(ph)SSDQEEEYHDEGSPLFR_	S(0.331)S(0.331)S(0.331)DQEEEY(0.005)HDEGS(0.001)PLFR	S(0)S(0)S(0)DQEEEY(-18.02)HDEGS(-24.01)PLFR	2	2	1117.43	0.39872
180	Bradi1g20330.1|PACid:21822807	Bradi1g20330.1|PACid:21822807	0.331152	0	S4	3.47627e-06	99.273	_(ac)S(ph)SSDQEEEYHDEGSPLFR_	S(0.331)S(0.331)S(0.331)DQEEEY(0.005)HDEGS(0.001)PLFR	S(0)S(0)S(0)DQEEEY(-18.02)HDEGS(-24.01)PLFR	3	2	1117.43	0.39872
185	Bradi1g20840.1|PACid:21817955	Bradi1g20840.1|PACid:21817955	0.499997	0	S677	0.00651997	77.527	_QS(ph)SNAEQELSLHEVK_	QS(0.5)S(0.5)NAEQELSLHEVK	QS(0)S(0)NAEQELS(-49.5)LHEVK	2	2	889.901	0.44821
186	Bradi1g20840.1|PACid:21817955	Bradi1g20840.1|PACid:21817955	0.499997	0	S678	0.00651997	77.527	_QS(ph)SNAEQELSLHEVK_	QS(0.5)S(0.5)NAEQELSLHEVK	QS(0)S(0)NAEQELS(-49.5)LHEVK	3	2	889.901	0.44821
189	Bradi1g21080.1|PACid:21820826	Bradi1g21080.1|PACid:21820826	0.5	0	S742	0.00901596	81.865	_RAVNPLS(ph)SPPR_	RAVNPLS(0.5)S(0.5)PPR	RAVNPLS(0)S(0)PPR	7	2	637.324	0.1135
190	Bradi1g21080.1|PACid:21820826	Bradi1g21080.1|PACid:21820826	0.5	0	S743	0.00901596	81.865	_RAVNPLS(ph)SPPR_	RAVNPLS(0.5)S(0.5)PPR	RAVNPLS(0)S(0)PPR	8	2	637.324	0.1135
194	Bradi1g21177.1|PACid:21817550	Bradi1g21177.1|PACid:21817550	0.499534	0	S208	0.000172714	97.86	_EQS(ph)SPGLISGATQVK_	EQS(0.5)S(0.5)PGLIS(0.001)GATQVK	EQS(0)S(0)PGLIS(-27.8)GAT(-36.89)QVK	3	2	791.38	-0.56458
195	Bradi1g21177.1|PACid:21817550	Bradi1g21177.1|PACid:21817550	0.499534	0	S209	0.000172714	97.86	_EQS(ph)SPGLISGATQVK_	EQS(0.5)S(0.5)PGLIS(0.001)GATQVK	EQS(0)S(0)PGLIS(-27.8)GAT(-36.89)QVK	4	2	791.38	-0.56458
196	Bradi1g21310.1|PACid:21815771	Bradi1g21310.1|PACid:21815771;Bradi1g60720.1|PACid:21815699;Bradi1g21310.2|PACid:21815772;Bradi1g21310.3|PACid:21815773;Bradi1g21310.5|PACid:21815774;Bradi5g27430.1|PACid:21825852;Bradi3g45460.1|PACid:21832426;Bradi5g10300.1|PACid:21825766;Bradi3g33690.1|PACid:21832642;Bradi3g45460.2|PACid:21832427	0.456424	0	S171	5.58599e-06	106.6	_S(ph)TVGTPAYIAPEVLSR_	S(0.456)T(0.456)VGT(0.087)PAYIAPEVLSR	S(0)T(0)VGT(-7.19)PAY(-63.79)IAPEVLS(-81.5)R	1	2	870.932	0.16598
200	Bradi1g21410.1|PACid:21821093	Bradi1g21410.1|PACid:21821093	0.999533	35.761	S130	0.0904798	46.818	_NYQAISTISHISFAEEENVS(ph)PK_	NYQAISTISHISFAEEENVS(1)PK	NY(-45.59)QAIS(-42.12)T(-42.12)IS(-42.92)HIS(-35.76)FAEEENVS(35.76)PK	20	3	848.727	-0.39797
205	Bradi1g23257.1|PACid:21816879	Bradi1g23257.1|PACid:21816879	0.499646	0	S241	3.24318e-42	188.04	_S(ph)FSTDNSTADDSVGAGAYR_	S(0.5)FS(0.5)T(0.001)DNSTADDSVGAGAYR	S(0)FS(0)T(-28.5)DNS(-54.38)T(-62.36)ADDS(-100.5)VGAGAY(-158.48)R	1	2	1000.9	-0.1654
206	Bradi1g23257.1|PACid:21816879	Bradi1g23257.1|PACid:21816879	0.499646	0	S243	3.24318e-42	188.04	_S(ph)FSTDNSTADDSVGAGAYR_	S(0.5)FS(0.5)T(0.001)DNSTADDSVGAGAYR	S(0)FS(0)T(-28.5)DNS(-54.38)T(-62.36)ADDS(-100.5)VGAGAY(-158.48)R	3	2	1000.9	-0.1654
213	Bradi1g23980.1|PACid:21820798	Bradi1g23980.1|PACid:21820798	0.499938	0	S6	0.00457054	60.635	_EPS(ph)VSDEDDDLETLVPQNHTKPPS(ph)PTSR_	EPS(0.5)VS(0.5)DEDDDLETLVPQNHT(0.006)KPPS(0.331)PT(0.331)S(0.331)R	EPS(0)VS(0)DEDDDLET(-36)LVPQNHT(-17.4)KPPS(0)PT(0)S(0)R	3	3	1084.13	-0.65104
214	Bradi1g23980.1|PACid:21820798	Bradi1g23980.1|PACid:21820798	0.499938	0	S8	0.00457054	60.635	_EPS(ph)VSDEDDDLETLVPQNHTKPPS(ph)PTSR_	EPS(0.5)VS(0.5)DEDDDLETLVPQNHT(0.006)KPPS(0.331)PT(0.331)S(0.331)R	EPS(0)VS(0)DEDDDLET(-36)LVPQNHT(-17.4)KPPS(0)PT(0)S(0)R	5	3	1084.13	-0.65104
215	Bradi1g23980.1|PACid:21820798	Bradi1g23980.1|PACid:21820798	0.331315	0	S27	0.00457054	60.635	_EPS(ph)VSDEDDDLETLVPQNHTKPPS(ph)PTSR_	EPS(0.5)VS(0.5)DEDDDLETLVPQNHT(0.006)KPPS(0.331)PT(0.331)S(0.331)R	EPS(0)VS(0)DEDDDLET(-36)LVPQNHT(-17.4)KPPS(0)PT(0)S(0)R	24	3	1084.13	-0.65104
216	Bradi1g23980.1|PACid:21820798	Bradi1g23980.1|PACid:21820798	0.331315	0	S30	0.00457054	60.635	_EPS(ph)VSDEDDDLETLVPQNHTKPPS(ph)PTSR_	EPS(0.5)VS(0.5)DEDDDLETLVPQNHT(0.006)KPPS(0.331)PT(0.331)S(0.331)R	EPS(0)VS(0)DEDDDLET(-36)LVPQNHT(-17.4)KPPS(0)PT(0)S(0)R	27	3	1084.13	-0.65104
217	Bradi1g24100.1|PACid:21815961	Bradi1g24100.1|PACid:21815961	0.745703	4.60106	S306	0.00772103	58.015	_S(ph)GNSS(ph)PAPSSSAVRPSDSSSLIAAAPK_	S(0.746)GNS(0.356)S(0.578)PAPS(0.177)S(0.07)S(0.07)AVRPS(0.002)DS(0.001)SSLIAAAPK	S(4.6)GNS(-4.6)S(4.6)PAPS(-5.6)S(-10)S(-10)AVRPS(-27.77)DS(-31.54)S(-34.91)S(-34.91)LIAAAPK	1	3	896.735	-0.17948
218	Bradi1g24100.1|PACid:21815961	Bradi1g24100.1|PACid:21815961	0.578085	4.60106	S310	0.00772103	58.015	_S(ph)GNSS(ph)PAPSSSAVRPSDSSSLIAAAPK_	S(0.746)GNS(0.356)S(0.578)PAPS(0.177)S(0.07)S(0.07)AVRPS(0.002)DS(0.001)SSLIAAAPK	S(4.6)GNS(-4.6)S(4.6)PAPS(-5.6)S(-10)S(-10)AVRPS(-27.77)DS(-31.54)S(-34.91)S(-34.91)LIAAAPK	5	3	896.735	-0.17948
219	Bradi1g24100.1|PACid:21815961	Bradi1g24100.1|PACid:21815961	0.464368	0.952785	S360	0.00589713	56.947	_YDIENRPASPAKPDSAEPSS(ph)RPETLPPTR_	Y(0.013)DIENRPAS(0.025)PAKPDS(0.373)AEPS(0.095)S(0.464)RPET(0.028)LPPT(0.002)R	Y(-15.47)DIENRPAS(-12.68)PAKPDS(-0.95)AEPS(-6.89)S(0.95)RPET(-12.24)LPPT(-24.21)R	20	3	1086.85	-0.00035142
224	Bradi1g24270.1|PACid:21820044	Bradi1g24270.1|PACid:21820044	0.950964	13.6271	S531	0.0844164	64.64	_VMEPTS(ph)PLSAR_	VMEPT(0.041)S(0.951)PLS(0.008)AR	VMEPT(-13.63)S(13.63)PLS(-20.87)AR	6	2	634.291	0.11339
225	Bradi1g24277.1|PACid:21821711	Bradi1g24277.1|PACid:21821711	0.499737	0	S554	0.0185614	67.415	_NLPTDASHGYNS(ph)SPR_	NLPTDAS(0.001)HGYNS(0.5)S(0.5)PR	NLPT(-49.66)DAS(-29.98)HGY(-44.61)NS(0)S(0)PR	12	2	848.36	0.46644
226	Bradi1g24277.1|PACid:21821711	Bradi1g24277.1|PACid:21821711	0.499737	0	S555	0.0185614	67.415	_NLPTDASHGYNS(ph)SPR_	NLPTDAS(0.001)HGYNS(0.5)S(0.5)PR	NLPT(-49.66)DAS(-29.98)HGY(-44.61)NS(0)S(0)PR	13	2	848.36	0.46644
233	Bradi1g25002.1|PACid:21816330	Bradi1g25002.1|PACid:21816330;Bradi1g25002.2|PACid:21816329	0.696975	6.62776	S1056	5.95901e-30	152.17	_LHS(ph)SGSGNQASVVQVPDSDTNEANGR_	LHS(0.697)S(0.152)GS(0.152)GNQASVVQVPDSDTNEANGR	LHS(6.63)S(-6.63)GS(-6.63)GNQAS(-51.47)VVQVPDS(-126.65)DT(-144.83)NEANGR	3	2	1353.59	0.37934
235	Bradi1g25170.1|PACid:21820988	Bradi1g25170.1|PACid:21820988	0.651348	4.9769	S38	0.000902807	59.971	_APTPRPPPPASLQPDS(ph)PGVFFTAAAAAAPLGSAHR_	APT(0.002)PRPPPPAS(0.139)LQPDS(0.651)PGVFFT(0.207)AAAAAAPLGSAHR	APT(-24.22)PRPPPPAS(-6.71)LQPDS(4.98)PGVFFT(-4.98)AAAAAAPLGS(-44)AHR	16	3	1167.59	-0.15568
237	Bradi1g25340.1|PACid:21819275	Bradi1g25340.1|PACid:21819275	0.494404	0	S297	0.000336574	85.937	_SKPIDPPAPS(ph)PTYVEDK_	SKPIDPPAPS(0.494)PT(0.494)Y(0.011)VEDK	S(-66.49)KPIDPPAPS(0)PT(0)Y(-16.45)VEDK	10	2	960.953	-0.096323
238	Bradi1g25340.1|PACid:21819275	Bradi1g25340.1|PACid:21819275	0.348781	0	S60	6.6561e-16	122.73	_TPAAS(ph)SAAAAAAVAVPSFLTNPSR_	T(0.302)PAAS(0.349)S(0.349)AAAAAAVAVPSFLTNPSR	T(-0.62)PAAS(0)S(0)AAAAAAVAVPS(-67.27)FLT(-72.19)NPS(-81.69)R	5	3	770.049	-0.11747
239	Bradi1g25340.1|PACid:21819275	Bradi1g25340.1|PACid:21819275	0.348781	0	S61	6.6561e-16	122.73	_TPAAS(ph)SAAAAAAVAVPSFLTNPSR_	T(0.302)PAAS(0.349)S(0.349)AAAAAAVAVPSFLTNPSR	T(-0.62)PAAS(0)S(0)AAAAAAVAVPS(-67.27)FLT(-72.19)NPS(-81.69)R	6	3	770.049	-0.11747
240	Bradi1g25697.1|PACid:21817120	Bradi1g25697.1|PACid:21817120	0.4999	0	S688	1.00915e-08	125.73	_S(ph)TNEVTISTIQEGR_	S(0.5)T(0.5)NEVTISTIQEGR	S(0)T(0)NEVT(-34.72)IS(-45.03)T(-45.03)IQEGR	1	2	807.872	-0.34548
248	Bradi1g26350.1|PACid:21819799	Bradi1g26350.1|PACid:21819799	0.993696	21.976	S171	0.0612636	69.825	_RPYIPS(ph)ER_	RPY(0.006)IPS(0.994)ER	RPY(-21.98)IPS(21.98)ER	6	2	549.261	-1.0165
253	Bradi1g27050.1|PACid:21822045	Bradi1g27050.1|PACid:21822045;Bradi1g27050.2|PACid:21822046	0.249992	0	S33	0.00313624	89.43	_AVASAAS(ph)PSTSR_	AVASAAS(0.25)PS(0.25)T(0.25)S(0.25)R	AVAS(-38.97)AAS(0)PS(0)T(0)S(0)R	7	2	592.769	0.3325
254	Bradi1g27050.1|PACid:21822045	Bradi1g27050.1|PACid:21822045;Bradi1g27050.2|PACid:21822046	0.249992	0	S35	0.00313624	89.43	_AVASAAS(ph)PSTSR_	AVASAAS(0.25)PS(0.25)T(0.25)S(0.25)R	AVAS(-38.97)AAS(0)PS(0)T(0)S(0)R	9	2	592.769	0.3325
255	Bradi1g27050.1|PACid:21822045	Bradi1g27050.1|PACid:21822045;Bradi1g27050.2|PACid:21822046	0.249992	0	S37	0.00313624	89.43	_AVASAAS(ph)PSTSR_	AVASAAS(0.25)PS(0.25)T(0.25)S(0.25)R	AVAS(-38.97)AAS(0)PS(0)T(0)S(0)R	11	2	592.769	0.3325
256	Bradi1g27170.1|PACid:21822250	Bradi1g27170.1|PACid:21822250	1	50.7033	S332	0.073274	66.27	_ENS(ph)LGLWK_	ENS(1)LGLWK	ENS(50.7)LGLWK	3	2	513.736	0.056814
257	Bradi1g27210.1|PACid:21822950	Bradi1g27210.1|PACid:21822950	0.61494	2.09313	S51	1.3675e-12	96.247	_GACGAPRPS(ph)PSPSPR_	GACGAPRPS(0.615)PS(0.38)PS(0.005)PR	GACGAPRPS(2.09)PS(-2.09)PS(-20.65)PR	9	2	787.351	-0.80073
275	Bradi1g29690.1|PACid:21822916	Bradi1g29690.1|PACid:21822916	0.242916	0	S1193	7.0374e-22	137.13	_GYSFDDDDPFGTGPFKPSET(ph)SSPTR_	GYSFDDDDPFGTGPFKPS(0.028)ET(0.243)S(0.243)S(0.243)PT(0.243)R	GY(-74.38)S(-70.65)FDDDDPFGT(-27.96)GPFKPS(-9.39)ET(0)S(0)S(0)PT(0)R	21	2	1394.08	0.091632
276	Bradi1g29690.1|PACid:21822916	Bradi1g29690.1|PACid:21822916	0.242916	0	S1194	7.0374e-22	137.13	_GYSFDDDDPFGTGPFKPSET(ph)SSPTR_	GYSFDDDDPFGTGPFKPS(0.028)ET(0.243)S(0.243)S(0.243)PT(0.243)R	GY(-74.38)S(-70.65)FDDDDPFGT(-27.96)GPFKPS(-9.39)ET(0)S(0)S(0)PT(0)R	22	2	1394.08	0.091632
277	Bradi1g29690.1|PACid:21822916	Bradi1g29690.1|PACid:21822916	0.975013	19.4923	S1072	0.0843469	47.648	_YS(ph)EAGDDSSFDNFSQLDSFGTK_	Y(0.009)S(0.975)EAGDDS(0.011)S(0.004)FDNFSQLDSFGTK	Y(-20.27)S(19.49)EAGDDS(-19.49)S(-23.4)FDNFS(-34.71)QLDS(-45.02)FGT(-42.36)K	2	2	1248.99	-0.39738
280	Bradi1g29990.1|PACid:21822831	Bradi1g29990.1|PACid:21822831	0.979338	17.5149	S54	0.0808901	57.692	_S(ph)PEREPDAGNHGNTLYVTGLSSK_	S(0.979)PEREPDAGNHGNT(0.017)LYVT(0.002)GLS(0.001)S(0.001)K	S(17.51)PEREPDAGNHGNT(-17.51)LY(-38)VT(-27.33)GLS(-31.65)S(-31.65)K	1	2	1255.07	0.84943
282	Bradi1g29990.1|PACid:21822831	Bradi1g29990.1|PACid:21822831	0.999988	49.0969	S233	0.0670163	67.897	_S(ph)PPPYGGR_	S(1)PPPYGGR	S(49.1)PPPY(-49.1)GGR	1	2	455.695	0.36011
298	Bradi1g32600.1|PACid:21816325	Bradi1g32600.1|PACid:21816325	0.499999	0	S211	0.000893829	74.029	_AS(ph)SPGIQIDNKPTTSNEEVQTQIR_	AS(0.5)S(0.5)PGIQIDNKPTTSNEEVQTQIR	AS(0)S(0)PGIQIDNKPT(-58.73)T(-59.45)S(-58.09)NEEVQT(-70.41)QIR	2	3	898.431	-0.20336
299	Bradi1g32600.1|PACid:21816325	Bradi1g32600.1|PACid:21816325	0.499999	0	S212	0.000893829	74.029	_AS(ph)SPGIQIDNKPTTSNEEVQTQIR_	AS(0.5)S(0.5)PGIQIDNKPTTSNEEVQTQIR	AS(0)S(0)PGIQIDNKPT(-58.73)T(-59.45)S(-58.09)NEEVQT(-70.41)QIR	3	3	898.431	-0.20336
300	Bradi1g32600.1|PACid:21816325	Bradi1g32600.1|PACid:21816325	0.392853	0	S120	0.0182442	71.085	_INISPSPS(ph)SMR_	INIS(0.001)PS(0.214)PS(0.393)S(0.393)MR	INIS(-28.28)PS(-2.64)PS(0)S(0)MR	8	2	634.789	-0.34881
301	Bradi1g32600.1|PACid:21816325	Bradi1g32600.1|PACid:21816325	0.392853	0	S121	0.0182442	71.085	_INISPSPS(ph)SMR_	INIS(0.001)PS(0.214)PS(0.393)S(0.393)MR	INIS(-28.28)PS(-2.64)PS(0)S(0)MR	9	2	634.789	-0.34881
306	Bradi1g33010.1|PACid:21820693	Bradi1g33010.1|PACid:21820693	0.717034	6.34321	S228	0.000664429	85.974	_KQSPS(ph)SPPPPPPPLQQPGPAMSK_	KQS(0.117)PS(0.717)S(0.166)PPPPPPPLQQPGPAMSK	KQS(-7.89)PS(6.34)S(-6.34)PPPPPPPLQQPGPAMS(-81.77)K	5	3	810.734	-0.79425
307	Bradi1g33010.1|PACid:21820693	Bradi1g33010.1|PACid:21820693	0.495816	0	S264	0.00774725	79.875	_LVPFSNSPPS(ph)SAK_	LVPFS(0.001)NS(0.007)PPS(0.496)S(0.496)AK	LVPFS(-25.78)NS(-18.47)PPS(0)S(0)AK	10	2	705.837	-0.068763
308	Bradi1g33010.1|PACid:21820693	Bradi1g33010.1|PACid:21820693	0.495816	0	S265	0.00774725	79.875	_LVPFSNSPPS(ph)SAK_	LVPFS(0.001)NS(0.007)PPS(0.496)S(0.496)AK	LVPFS(-25.78)NS(-18.47)PPS(0)S(0)AK	11	2	705.837	-0.068763
309	Bradi1g33117.1|PACid:21818214	Bradi1g33117.1|PACid:21818214	0.438947	0	S246	0.00737079	89.624	_S(ph)SPTPLFSFK_	S(0.439)S(0.439)PT(0.122)PLFSFK	S(0)S(0)PT(-5.57)PLFS(-32.28)FK	1	2	595.778	-0.15271
310	Bradi1g33117.1|PACid:21818214	Bradi1g33117.1|PACid:21818214	0.438947	0	S247	0.00737079	89.624	_S(ph)SPTPLFSFK_	S(0.439)S(0.439)PT(0.122)PLFSFK	S(0)S(0)PT(-5.57)PLFS(-32.28)FK	2	2	595.778	-0.15271
315	Bradi1g33230.1|PACid:21823340	Bradi1g33230.1|PACid:21823340	0.499975	0	S40	1.3576e-13	131.82	_S(ph)YSFNGPSAGDDPEAK_	S(0.5)YS(0.5)FNGPSAGDDPEAK	S(0)Y(-40.05)S(0)FNGPS(-66.05)AGDDPEAK	1	2	861.338	0.4606
316	Bradi1g33230.1|PACid:21823340	Bradi1g33230.1|PACid:21823340	0.499975	0	S42	1.3576e-13	131.82	_S(ph)YSFNGPSAGDDPEAK_	S(0.5)YS(0.5)FNGPSAGDDPEAK	S(0)Y(-40.05)S(0)FNGPS(-66.05)AGDDPEAK	3	2	861.338	0.4606
318	Bradi1g33970.1|PACid:21817215	Bradi1g33970.1|PACid:21817215	0.999935	41.8572	S577	0.0611915	79.201	_YGRGDGS(ph)PNR_	YGRGDGS(1)PNR	Y(-41.86)GRGDGS(41.86)PNR	7	2	579.738	-0.16124
319	Bradi1g33970.1|PACid:21817215	Bradi1g33970.1|PACid:21817215	0.965428	14.4646	S50	0.076959	50.916	_S(ph)PPRPSLPPPPPLGSSRPER_	S(0.965)PPRPS(0.035)LPPPPPLGSSRPER	S(14.46)PPRPS(-14.46)LPPPPPLGS(-47.18)S(-47.18)RPER	1	3	734.379	-0.44837
320	Bradi1g34170.3|PACid:21817573	Bradi1g34170.3|PACid:21817573;Bradi1g34170.4|PACid:21817574;Bradi3g03710.1|PACid:21832123;Bradi1g34170.2|PACid:21817575	0.5	0	S148	1.41513e-07	145.46	_VHACVGGT(ph)SVR_	VHACVGGT(0.5)S(0.5)VR	VHACVGGT(0)S(0)VR	9	3	408.185	0.0060481
322	Bradi1g34700.1|PACid:21819504	Bradi1g34700.1|PACid:21819504;Bradi1g34700.3|PACid:21819505	0.32085	1.02406	S510	0.0751069	36.404	_GADSIAPATGNPPGS(ph)QDAGQQHVSGGQNGVGSTNISPR_	GADSIAPAT(0.003)GNPPGS(0.321)QDAGQQHVS(0.097)GGQNGVGS(0.253)T(0.091)NIS(0.235)PR	GADS(-32.34)IAPAT(-20.38)GNPPGS(1.02)QDAGQQHVS(-5.18)GGQNGVGS(-1.02)T(-5.49)NIS(-1.36)PR	15	3	1222.89	0.45987
325	Bradi1g35110.1|PACid:21816961	Bradi1g35110.1|PACid:21816961	0.499855	0	S391	0.00534836	78.69	_IVQNSQSEPQEPS(ph)SP_	IVQNSQSEPQEPS(0.5)S(0.5)P	IVQNS(-39.97)QS(-33.19)EPQEPS(0)S(0)P	13	2	853.867	0.13452
326	Bradi1g35110.1|PACid:21816961	Bradi1g35110.1|PACid:21816961	0.499855	0	S392	0.00534836	78.69	_IVQNSQSEPQEPS(ph)SP_	IVQNSQSEPQEPS(0.5)S(0.5)P	IVQNS(-39.97)QS(-33.19)EPQEPS(0)S(0)P	14	2	853.867	0.13452
329	Bradi1g35585.1|PACid:21817784	Bradi1g35585.1|PACid:21817784	0.998915	29.6406	S729	0.064732	61.102	_IPITEALPLAELS(ph)DVQN_	IPIT(0.001)EALPLAELS(0.999)DVQN	IPIT(-29.64)EALPLAELS(29.64)DVQN	13	2	951.977	-0.011579
336	Bradi1g36920.1|PACid:21817038	Bradi1g36920.1|PACid:21817038;Bradi1g36920.2|PACid:21817039;Bradi1g36920.3|PACid:21817040	0.9993	31.5434	S343	0.06449	68.735	_SIS(ph)AEGLR_	S(0.001)IS(0.999)AEGLR	S(-31.54)IS(31.54)AEGLR	3	2	456.713	0.033056
338	Bradi1g37290.1|PACid:21819219	Bradi1g37290.1|PACid:21819219	0.930856	10.8028	S11	0.0708573	58.722	_DVSAGGGGNS(ph)LPTT(ph)GADGS(ph)KR_	DVS(0.006)AGGGGNS(0.931)LPT(0.228)T(0.837)GADGS(0.999)KR	DVS(-22.79)AGGGGNS(10.8)LPT(-6.76)T(6.76)GADGS(28.52)KR	10	2	1072.41	0.29781
339	Bradi1g37290.1|PACid:21819219	Bradi1g37290.1|PACid:21819219	0.998892	28.5167	S20	0.0708573	58.722	_DVSAGGGGNS(ph)LPTT(ph)GADGS(ph)KR_	DVS(0.006)AGGGGNS(0.931)LPT(0.228)T(0.837)GADGS(0.999)KR	DVS(-22.79)AGGGGNS(10.8)LPT(-6.76)T(6.76)GADGS(28.52)KR	19	2	1072.41	0.29781
340	Bradi1g37490.1|PACid:21818228	Bradi1g37490.1|PACid:21818228	0.5	0	S7	0.0527343	61.435	_(ac)ALVLHS(ph)GSGNK_	ALVLHS(0.5)GS(0.5)GNK	ALVLHS(0)GS(0)GNK	6	2	602.79	1.7423
341	Bradi1g37490.1|PACid:21818228	Bradi1g37490.1|PACid:21818228	0.5	0	S9	0.0527343	61.435	_(ac)ALVLHS(ph)GSGNK_	ALVLHS(0.5)GS(0.5)GNK	ALVLHS(0)GS(0)GNK	8	2	602.79	1.7423
342	Bradi1g37510.1|PACid:21818475	Bradi1g37510.1|PACid:21818475	0.455738	0	S2	2.40679e-12	120.7	_(ac)S(ph)SPSASSASGPSPADLLR_	S(0.456)S(0.456)PS(0.069)AS(0.019)SASGPSPADLLR	S(0)S(0)PS(-8.22)AS(-13.71)S(-29.99)AS(-47.01)GPS(-55.03)PADLLR	1	2	904.907	0.73116
343	Bradi1g37510.1|PACid:21818475	Bradi1g37510.1|PACid:21818475	0.455738	0	S3	2.40679e-12	120.7	_(ac)S(ph)SPSASSASGPSPADLLR_	S(0.456)S(0.456)PS(0.069)AS(0.019)SASGPSPADLLR	S(0)S(0)PS(-8.22)AS(-13.71)S(-29.99)AS(-47.01)GPS(-55.03)PADLLR	2	2	904.907	0.73116
349	Bradi1g38025.1|PACid:21821454	Bradi1g38025.1|PACid:21821454	0.594534	3.63384	S869	0.0319699	63.944	_LSNS(ph)SSNGIAR_	LS(0.258)NS(0.595)S(0.085)S(0.063)NGIAR	LS(-3.63)NS(3.63)S(-8.47)S(-9.73)NGIAR	4	2	593.267	0.56347
359	Bradi1g41790.2|PACid:21822355	Bradi1g41790.2|PACid:21822355	0.479846	0	S82	1.82447e-10	116.43	_TAFWDAEPANKEPVASAVS(ph)S_	TAFWDAEPANKEPVAS(0.04)AVS(0.48)S(0.48)	T(-113.3)AFWDAEPANKEPVAS(-10.76)AVS(0)S(0)	19	2	1078.98	0.05356
360	Bradi1g41790.2|PACid:21822355	Bradi1g41790.2|PACid:21822355	0.479846	0	S83	1.82447e-10	116.43	_TAFWDAEPANKEPVASAVS(ph)S_	TAFWDAEPANKEPVAS(0.04)AVS(0.48)S(0.48)	T(-113.3)AFWDAEPANKEPVAS(-10.76)AVS(0)S(0)	20	2	1078.98	0.05356
361	Bradi1g42257.2|PACid:21822597	Bradi1g42257.2|PACid:21822597;Bradi1g42257.1|PACid:21822598	0.525664	0.628343	S492	0.04165	60.528	_FSS(ph)GSLIPEHVLS(ph)PYR_	FS(0.455)S(0.526)GS(0.022)LIPEHVLS(0.993)PY(0.004)R	FS(-0.63)S(0.63)GS(-14.4)LIPEHVLS(24.64)PY(-24.64)R	3	2	974.934	-0.32733
368	Bradi1g42800.1|PACid:21821297	Bradi1g42800.1|PACid:21821297	0.981253	17.5087	S529	0.0657145	74.46	_RLS(ph)VSGQQNGSR_	RLS(0.981)VS(0.017)GQQNGS(0.001)R	RLS(17.51)VS(-17.51)GQQNGS(-28.67)R	3	2	684.823	-0.69961
371	Bradi3g50450.1|PACid:21829938	Bradi3g50450.1|PACid:21829938;Bradi5g17450.1|PACid:21825156;Bradi3g33460.1|PACid:21831084;Bradi3g39070.1|PACid:21829822;Bradi4g08700.1|PACid:21811611;Bradi1g43350.1|PACid:21822527	0.499974	0	S531	0.0238468	63.918	_S(ph)M(ox)SFVGTHEYLAPEIIK_	S(0.5)MS(0.5)FVGTHEYLAPEIIK	S(0)MS(0)FVGT(-39.91)HEY(-54.16)LAPEIIK	1	2	1009.47	0.24971
372	Bradi3g50450.1|PACid:21829938	Bradi3g50450.1|PACid:21829938;Bradi5g17450.1|PACid:21825156;Bradi3g33460.1|PACid:21831084;Bradi3g39070.1|PACid:21829822;Bradi4g08700.1|PACid:21811611;Bradi1g43350.1|PACid:21822527	0.499974	0	S533	0.0238468	63.918	_S(ph)M(ox)SFVGTHEYLAPEIIK_	S(0.5)MS(0.5)FVGTHEYLAPEIIK	S(0)MS(0)FVGT(-39.91)HEY(-54.16)LAPEIIK	3	2	1009.47	0.24971
395	Bradi1g44550.1|PACid:21814933	Bradi1g44550.1|PACid:21814933	0.492599	0	S35	0.0110887	86.624	_VLSSPAS(ph)SR_	VLSS(0.015)PAS(0.493)S(0.493)R	VLS(-34.35)S(-15.28)PAS(0)S(0)R	7	2	492.232	0.32726
396	Bradi1g44550.1|PACid:21814933	Bradi1g44550.1|PACid:21814933	0.492599	0	S36	0.0110887	86.624	_VLSSPAS(ph)SR_	VLSS(0.015)PAS(0.493)S(0.493)R	VLS(-34.35)S(-15.28)PAS(0)S(0)R	8	2	492.232	0.32726
397	Bradi1g44680.1|PACid:21820579	Bradi1g44680.1|PACid:21820579	0.478604	0	S5	0.0303532	56.036	_NS(ph)SFGTSWADQWDTGADPSPR_	NS(0.479)S(0.479)FGT(0.033)S(0.009)WADQWDTGADPSPR	NS(0)S(0)FGT(-11.57)S(-17.16)WADQWDT(-33.13)GADPS(-54.88)PR	2	2	1181.47	1.1283
398	Bradi1g44680.1|PACid:21820579	Bradi1g44680.1|PACid:21820579	0.478604	0	S6	0.0303532	56.036	_NS(ph)SFGTSWADQWDTGADPSPR_	NS(0.479)S(0.479)FGT(0.033)S(0.009)WADQWDTGADPSPR	NS(0)S(0)FGT(-11.57)S(-17.16)WADQWDT(-33.13)GADPS(-54.88)PR	3	2	1181.47	1.1283
399	Bradi1g45050.1|PACid:21819379	Bradi1g45050.1|PACid:21819379	0.58926	1.56741	S9	0.00681537	118.71	_(ac)ATAYYGSS(ph)R_	ATAYYGS(0.411)S(0.589)R	AT(-77.68)AY(-66.33)Y(-55.62)GS(-1.57)S(1.57)R	8	2	549.219	0.35134
402	Bradi1g45370.1|PACid:21818702	Bradi1g45370.1|PACid:21818702	0.5	0	S77	3.30899e-11	113.24	_S(ph)SDAIEPIDSNEIVQEIIEEEK_	S(0.5)S(0.5)DAIEPIDSNEIVQEIIEEEK	S(0)S(0)DAIEPIDS(-64.11)NEIVQEIIEEEK	1	3	856.393	0.32768
403	Bradi1g45370.1|PACid:21818702	Bradi1g45370.1|PACid:21818702	0.5	0	S78	3.30899e-11	113.24	_S(ph)SDAIEPIDSNEIVQEIIEEEK_	S(0.5)S(0.5)DAIEPIDSNEIVQEIIEEEK	S(0)S(0)DAIEPIDS(-64.11)NEIVQEIIEEEK	2	3	856.393	0.32768
404	Bradi1g45400.1|PACid:21822496	Bradi1g45400.1|PACid:21822496	0.587662	1.54713	S16	7.4445e-17	150.76	_FNGTNGSS(ph)HGGADLER_	FNGT(0.001)NGS(0.412)S(0.588)HGGADLER	FNGT(-28.68)NGS(-1.55)S(1.55)HGGADLER	8	2	849.847	-0.057826
407	Bradi1g45747.1|PACid:21822123	Bradi1g45747.1|PACid:21822123	0.295365	0	S76	6.27162e-08	100.85	_LT(ph)SESPTHVPAAAAAEASQYVSR_	LT(0.295)S(0.295)ES(0.295)PT(0.114)HVPAAAAAEASQYVSR	LT(0)S(0)ES(0)PT(-4.14)HVPAAAAAEAS(-72.44)QY(-91.69)VS(-94.94)R	3	2	1212.07	0.34919
408	Bradi1g45747.1|PACid:21822123	Bradi1g45747.1|PACid:21822123	0.295365	0	S78	6.27162e-08	100.85	_LT(ph)SESPTHVPAAAAAEASQYVSR_	LT(0.295)S(0.295)ES(0.295)PT(0.114)HVPAAAAAEASQYVSR	LT(0)S(0)ES(0)PT(-4.14)HVPAAAAAEAS(-72.44)QY(-91.69)VS(-94.94)R	5	2	1212.07	0.34919
410	Bradi1g45833.1|PACid:21815367	Bradi1g45833.1|PACid:21815367	0.50212	0	S846	0.0230084	75.334	_GS(ph)SPGRS(ph)PVYHHDHGSR_	GS(0.502)S(0.502)PGRS(0.992)PVY(0.004)HHDHGSR	GS(0)S(0)PGRS(20.67)PVY(-24.53)HHDHGS(-51.11)R	2	3	664.934	0.037548
411	Bradi1g45833.1|PACid:21815367	Bradi1g45833.1|PACid:21815367	0.502118	0	S847	0.0230084	75.334	_GS(ph)SPGRS(ph)PVYHHDHGSR_	GS(0.502)S(0.502)PGRS(0.992)PVY(0.004)HHDHGSR	GS(0)S(0)PGRS(20.67)PVY(-24.53)HHDHGS(-51.11)R	3	3	664.934	0.037548
415	Bradi1g45833.1|PACid:21815367	Bradi1g45833.1|PACid:21815367	0.499971	0	S603	8.81342e-11	122.33	_S(ph)TIGSESASVISTPK_	S(0.5)T(0.5)IGSESASVISTPK	S(0)T(0)IGS(-39.79)ES(-53.75)AS(-53.05)VIS(-83.79)T(-98.26)PK	1	2	772.366	-1.0098
416	Bradi1g46160.1|PACid:21816230	Bradi1g46160.1|PACid:21816230	0.5	0	S25	1.67849e-35	173.87	_AAMDDDAAAADGLHPS(ph)SPR_	AAMDDDAAAADGLHPS(0.5)S(0.5)PR	AAMDDDAAAADGLHPS(0)S(0)PR	16	3	649.935	0.17125
417	Bradi1g46160.1|PACid:21816230	Bradi1g46160.1|PACid:21816230	0.5	0	S26	1.67849e-35	173.87	_AAMDDDAAAADGLHPS(ph)SPR_	AAMDDDAAAADGLHPS(0.5)S(0.5)PR	AAMDDDAAAADGLHPS(0)S(0)PR	17	3	649.935	0.17125
421	Bradi1g46760.1|PACid:21822927	Bradi1g46760.1|PACid:21822927;Bradi2g48800.1|PACid:21803272	0.977049	16.2911	S96	0.0870327	54.259	_IIS(ph)PNTDDAK_	IIS(0.977)PNT(0.023)DDAK	IIS(16.29)PNT(-16.29)DDAK	3	2	577.26	0.11723
428	Bradi1g49070.2|PACid:21822042	Bradi1g49070.2|PACid:21822042	0.594537	0.931225	S44	0.00188666	64.27	_ANLPQQKPNGPS(ph)S(ph)SSDPEDNAALEEWAATR_	ANLPQQKPNGPS(0.595)S(0.529)S(0.529)S(0.348)DPEDNAALEEWAATR	ANLPQQKPNGPS(0.93)S(0)S(0)S(-2.52)DPEDNAALEEWAAT(-36.17)R	12	3	1114.14	1.1542
429	Bradi1g49070.2|PACid:21822042	Bradi1g49070.2|PACid:21822042	0.528644	0	S45	0.00188666	64.27	_ANLPQQKPNGPS(ph)S(ph)SSDPEDNAALEEWAATR_	ANLPQQKPNGPS(0.595)S(0.529)S(0.529)S(0.348)DPEDNAALEEWAATR	ANLPQQKPNGPS(0.93)S(0)S(0)S(-2.52)DPEDNAALEEWAAT(-36.17)R	13	3	1114.14	1.1542
430	Bradi1g49070.2|PACid:21822042	Bradi1g49070.2|PACid:21822042	0.528644	0	S46	0.00188666	64.27	_ANLPQQKPNGPS(ph)S(ph)SSDPEDNAALEEWAATR_	ANLPQQKPNGPS(0.595)S(0.529)S(0.529)S(0.348)DPEDNAALEEWAATR	ANLPQQKPNGPS(0.93)S(0)S(0)S(-2.52)DPEDNAALEEWAAT(-36.17)R	14	3	1114.14	1.1542
431	Bradi1g49140.1|PACid:21815859	Bradi1g49140.1|PACid:21815859;Bradi1g49140.2|PACid:21815860	0.333309	0	S275	0.0743104	42.885	_LSGDDVGELHYHYYPVQAAPVEQEMADAPS(ph)AST_	LSGDDVGELHYHYYPVQAAPVEQEMADAPS(0.333)AS(0.333)T(0.333)	LS(-42.84)GDDVGELHY(-42.48)HY(-42.48)Y(-42.49)PVQAAPVEQEMADAPS(0)AS(0)T(0)	30	3	1209.86	-0.21059
432	Bradi1g49140.1|PACid:21815859	Bradi1g49140.1|PACid:21815859;Bradi1g49140.2|PACid:21815860	0.333309	0	S277	0.0743104	42.885	_LSGDDVGELHYHYYPVQAAPVEQEMADAPS(ph)AST_	LSGDDVGELHYHYYPVQAAPVEQEMADAPS(0.333)AS(0.333)T(0.333)	LS(-42.84)GDDVGELHY(-42.48)HY(-42.48)Y(-42.49)PVQAAPVEQEMADAPS(0)AS(0)T(0)	32	3	1209.86	-0.21059
434	Bradi1g49810.1|PACid:21822071	Bradi1g49810.1|PACid:21822071;Bradi1g49900.1|PACid:21821601	0.5	0	S268	0.0063253	120.77	_KEGILPS(ph)SPR_	KEGILPS(0.5)S(0.5)PR	KEGILPS(0)S(0)PR	7	2	582.295	0.010195
435	Bradi1g49810.1|PACid:21822071	Bradi1g49810.1|PACid:21822071;Bradi1g49900.1|PACid:21821601	0.5	0	S269	0.0063253	120.77	_KEGILPS(ph)SPR_	KEGILPS(0.5)S(0.5)PR	KEGILPS(0)S(0)PR	8	2	582.295	0.010195
436	Bradi1g50190.1|PACid:21820109	Bradi1g50190.1|PACid:21820109	0.396059	0	S72	3.48863e-09	112.17	_ATLLLLPNASDS(ph)SPSSIR_	ATLLLLPNAS(0.075)DS(0.396)S(0.396)PS(0.066)S(0.066)IR	AT(-83)LLLLPNAS(-7.22)DS(0)S(0)PS(-7.76)S(-7.76)IR	12	2	961.485	0.074924
437	Bradi1g50190.1|PACid:21820109	Bradi1g50190.1|PACid:21820109	0.396059	0	S73	3.48863e-09	112.17	_ATLLLLPNASDS(ph)SPSSIR_	ATLLLLPNAS(0.075)DS(0.396)S(0.396)PS(0.066)S(0.066)IR	AT(-83)LLLLPNAS(-7.22)DS(0)S(0)PS(-7.76)S(-7.76)IR	13	2	961.485	0.074924
439	Bradi1g50790.1|PACid:21818265	Bradi1g50790.1|PACid:21818265	0.74244	7.13558	S12	2.63186e-05	99.344	_HGGSPS(ph)SAAAPPPSPR_	HGGS(0.114)PS(0.742)S(0.144)AAAPPPSPR	HGGS(-8.14)PS(7.14)S(-7.14)AAAPPPS(-62.45)PR	6	2	776.849	1.2466
441	Bradi1g51390.1|PACid:21820165	Bradi1g51390.1|PACid:21820165	0.362126	0.577141	S483	0.0598105	46.569	_AGLGGILGDQPSQHPQAPISSPNS(ph)ER_	AGLGGILGDQPS(0.004)QHPQAPIS(0.317)S(0.317)PNS(0.362)ER	AGLGGILGDQPS(-19.85)QHPQAPIS(-0.58)S(-0.58)PNS(0.58)ER	24	3	898.427	0.38576
442	Bradi1g51390.1|PACid:21820165	Bradi1g51390.1|PACid:21820165	0.5103	0.279906	S83	0.0703022	34.937	_VEPS(ph)GWDSDPAPPQHLPFEATGWDSDPAPPPQQQPAPAEKPR_	VEPS(0.51)GWDS(0.478)DPAPPQHLPFEAT(0.007)GWDS(0.004)DPAPPPQQQPAPAEKPR	VEPS(0.28)GWDS(-0.28)DPAPPQHLPFEAT(-18.43)GWDS(-21.14)DPAPPPQQQPAPAEKPR	4	4	1152.53	-0.4274
453	Bradi1g52140.1|PACid:21819525	Bradi1g52140.1|PACid:21819525;Bradi1g52140.4|PACid:21819526	0.58388	1.72003	S1538	0.00455216	69.133	_S(ph)HSNS(ph)SIQLNGLGEDLQEVEL_	S(0.817)HS(0.203)NS(0.584)S(0.396)IQLNGLGEDLQEVEL	S(6.52)HS(-6.52)NS(1.72)S(-1.72)IQLNGLGEDLQEVEL	5	2	1215.02	0.89222
465	Bradi1g54807.1|PACid:21815126	Bradi1g54807.1|PACid:21815126	0.327384	0.580144	S703	0.0710408	53.403	_GTS(ph)PSSPTSTSLDVVSK_	GT(0.04)S(0.327)PS(0.286)S(0.286)PT(0.04)S(0.006)T(0.006)S(0.006)LDVVSK	GT(-9.11)S(0.58)PS(-0.58)S(-0.58)PT(-9.11)S(-17.06)T(-17.06)S(-17.06)LDVVS(-45.32)K	3	2	865.398	0.28933
469	Bradi1g55530.1|PACid:21821380	Bradi1g55530.1|PACid:21821380	0.998807	29.995	S472	0.0503064	60.641	_GFTQQYS(ph)FAR_	GFTQQY(0.001)S(0.999)FAR	GFT(-37.13)QQY(-30)S(30)FAR	7	2	642.774	0.59562
474	Bradi1g56580.1|PACid:21823571	Bradi1g56580.1|PACid:21823571	0.496599	0	S276	2.371e-05	102.78	_NASS(ph)SQGNITLSVTK_	NAS(0.007)S(0.497)S(0.497)QGNITLSVTK	NAS(-18.64)S(0)S(0)QGNIT(-50.84)LS(-69.08)VT(-82.96)K	4	2	793.875	0.18439
475	Bradi1g56580.1|PACid:21823571	Bradi1g56580.1|PACid:21823571	0.496599	0	S277	2.371e-05	102.78	_NASS(ph)SQGNITLSVTK_	NAS(0.007)S(0.497)S(0.497)QGNITLSVTK	NAS(-18.64)S(0)S(0)QGNIT(-50.84)LS(-69.08)VT(-82.96)K	5	2	793.875	0.18439
476	Bradi1g56580.1|PACid:21823571	Bradi1g56580.1|PACid:21823571	0.582867	1.53543	S222	0.000610993	78.441	_QLVATGKPES(ph)FSGPFLVPSYR_	QLVAT(0.008)GKPES(0.583)FS(0.409)GPFLVPSYR	QLVAT(-18.79)GKPES(1.54)FS(-1.54)GPFLVPS(-38.59)Y(-39.05)R	10	3	787.394	0.19853
477	Bradi1g56720.1|PACid:21816989	Bradi1g56720.1|PACid:21816989;Bradi1g56720.3|PACid:21816990	0.694537	3.56737	S8	8.74172e-05	105.19	_(ac)MNNLLTDS(ph)FELPR_	MNNLLT(0.305)DS(0.695)FELPR	MNNLLT(-3.57)DS(3.57)FELPR	8	2	836.376	-0.95367
482	Bradi1g58160.1|PACid:21823159	Bradi1g58160.1|PACid:21823159;Bradi1g58160.2|PACid:21823160	0.3659	0.622947	S172	5.06172e-10	104.72	_TDSEGGFES(ph)DAVATANVLESAAPVVGGK_	T(0.317)DS(0.317)EGGFES(0.366)DAVATANVLESAAPVVGGK	T(-0.62)DS(-0.62)EGGFES(0.62)DAVAT(-36.22)ANVLES(-66.71)AAPVVGGK	9	2	1379.63	-0.40013
487	Bradi1g58340.1|PACid:21822221	Bradi1g58340.1|PACid:21822221	0.745202	4.66099	S174	0.000591126	106.67	_MASNASLDS(ph)PR_	MASNAS(0.255)LDS(0.745)PR	MAS(-47.98)NAS(-4.66)LDS(4.66)PR	9	2	614.755	-0.037987
489	Bradi1g58390.1|PACid:21818023	Bradi1g58390.1|PACid:21818023;Bradi1g58390.2|PACid:21818024;Bradi1g58390.3|PACid:21818025	0.499969	0	S667	0.00156351	68.97	_DVGGS(ph)SMNGEEEVLNAETAPTFAR_	DVGGS(0.5)S(0.5)MNGEEEVLNAETAPTFAR	DVGGS(0)S(0)MNGEEEVLNAET(-39.13)APT(-65.35)FAR	5	2	1281.05	1.2433
490	Bradi1g58390.1|PACid:21818023	Bradi1g58390.1|PACid:21818023;Bradi1g58390.2|PACid:21818024;Bradi1g58390.3|PACid:21818025	0.499969	0	S668	0.00156351	68.97	_DVGGS(ph)SMNGEEEVLNAETAPTFAR_	DVGGS(0.5)S(0.5)MNGEEEVLNAETAPTFAR	DVGGS(0)S(0)MNGEEEVLNAET(-39.13)APT(-65.35)FAR	6	2	1281.05	1.2433
491	Bradi1g58390.1|PACid:21818023	Bradi1g58390.1|PACid:21818023;Bradi1g58390.2|PACid:21818024;Bradi1g58390.3|PACid:21818025	0.53364	1.09368	S552	5.13539e-18	135.38	_GFNLFDVNHPSSS(ph)GAGPSR_	GFNLFDVNHPS(0.051)S(0.415)S(0.534)GAGPSR	GFNLFDVNHPS(-10.15)S(-1.09)S(1.09)GAGPS(-43.79)R	13	2	1013.44	0.04874
500	Bradi1g58640.1|PACid:21815028	Bradi1g58640.1|PACid:21815028	1	74.3925	S438	0.0687276	74.392	_RLAADDPPS(ph)VK_	RLAADDPPS(1)VK	RLAADDPPS(74.39)VK	9	2	624.803	0.16409
502	Bradi1g59100.1|PACid:21822836	Bradi1g59100.1|PACid:21822836	0.522939	0.508244	S623	0.00265052	62.193	_QSRPGFTSTGPYDPLLDSIEPS(ph)GNSIDK_	QSRPGFTSTGPYDPLLDS(0.012)IEPS(0.523)GNS(0.465)IDK	QS(-59.1)RPGFT(-59.3)S(-59.3)T(-59.3)GPY(-60.91)DPLLDS(-16.44)IEPS(0.51)GNS(-0.51)IDK	22	3	1020.14	0.23721
508	Bradi1g59430.1|PACid:21820565	Bradi1g59430.1|PACid:21820565	0.454721	0	S426	0.0179974	65.477	_YIESPT(ph)SAHAVRPDAK_	YIES(0.09)PT(0.455)S(0.455)AHAVRPDAK	Y(-34.52)IES(-7.02)PT(0)S(0)AHAVRPDAK	7	2	911.43	-0.15425
515	Bradi1g60700.1|PACid:21820254	Bradi1g60700.1|PACid:21820254;Bradi1g60700.3|PACid:21820255	0.979149	15.2243	S224	0.0564874	58.098	_GS(ph)PAS(ph)GIEVSLEVWK_	GS(0.979)PAS(0.715)GIEVS(0.306)LEVWK	GS(15.22)PAS(3.87)GIEVS(-3.87)LEVWK	2	2	859.876	-0.05086
516	Bradi1g60700.1|PACid:21820254	Bradi1g60700.1|PACid:21820254;Bradi1g60700.3|PACid:21820255	0.715175	3.86984	S227	0.0564874	58.098	_GS(ph)PAS(ph)GIEVSLEVWK_	GS(0.979)PAS(0.715)GIEVS(0.306)LEVWK	GS(15.22)PAS(3.87)GIEVS(-3.87)LEVWK	5	2	859.876	-0.05086
517	Bradi1g60852.1|PACid:21822592	Bradi1g60852.1|PACid:21822592	0.967034	17.4856	S31	0.0777247	45.784	_SHTSTADLLSWPQQADGTATPS(ph)PAR_	SHTSTADLLSWPQQADGT(0.015)AT(0.017)PS(0.967)PAR	S(-37.02)HT(-37.02)S(-37.14)T(-37.14)ADLLS(-33.94)WPQQADGT(-18.22)AT(-17.49)PS(17.49)PAR	22	3	892.408	0.6689
518	Bradi1g61000.1|PACid:21816189	Bradi1g61000.1|PACid:21816189	0.84913	4.4934	S614	3.91073e-12	119.8	_LKLEPPPPAAAAVAAPIS(ph)PAT(ph)TPK_	LKLEPPPPAAAAVAAPIS(0.849)PAT(0.575)T(0.575)PK	LKLEPPPPAAAAVAAPIS(4.49)PAT(0)T(0)PK	18	3	823.425	0.093478
522	Bradi1g61220.1|PACid:21819245	Bradi1g61220.1|PACid:21819245;Bradi1g61220.2|PACid:21819246	0.97824	17.9564	S389	0.0520814	53.188	_SSVIEGTQFEDDS(ph)DQETIDAK_	S(0.001)S(0.001)VIEGT(0.004)QFEDDS(0.978)DQET(0.016)IDAK	S(-29.42)S(-29.42)VIEGT(-24.03)QFEDDS(17.96)DQET(-17.96)IDAK	13	2	1197.5	0.0075886
523	Bradi1g61477.1|PACid:21816269	Bradi1g61477.1|PACid:21816269	0.993933	24.3699	S144	0.0668653	77.062	_LRGS(ph)GASFTFR_	LRGS(0.994)GAS(0.004)FT(0.002)FR	LRGS(24.37)GAS(-24.37)FT(-26.11)FR	4	2	639.803	-0.026866
527	Bradi1g61937.1|PACid:21815657	Bradi1g61937.1|PACid:21815657;Bradi1g61937.2|PACid:21815658	0.631613	3.65666	S798	0.0110983	77.078	_STS(ph)FSDNFLNAK_	S(0.272)T(0.084)S(0.632)FS(0.012)DNFLNAK	S(-3.66)T(-8.76)S(3.66)FS(-17.15)DNFLNAK	3	2	705.8	0.32625
529	Bradi1g62210.1|PACid:21820992	Bradi1g62210.1|PACid:21820992;Bradi1g62210.2|PACid:21820993	0.365083	0.584558	S617	6.42388e-14	98.991	_ADDEEFADAGETGYSESPSQGVDGSS(ph)PSSSAGTSSHVPAK_	ADDEEFADAGETGYSESPSQGVDGS(0.319)S(0.365)PS(0.079)S(0.079)S(0.02)AGT(0.023)S(0.023)S(0.09)HVPAK	ADDEEFADAGET(-57.89)GY(-56.97)S(-48.07)ES(-36.76)PS(-29.64)QGVDGS(-0.58)S(0.58)PS(-6.63)S(-6.63)S(-12.53)AGT(-12)S(-12)S(-6.07)HVPAK	26	3	1327.54	-0.62686
530	Bradi1g62257.1|PACid:21823529	Bradi1g62257.1|PACid:21823529;Bradi1g62257.2|PACid:21823528	0.333333	0	S40	2.63982e-12	117.55	_APVPAAPS(ph)TSGDDDDVEYEVSDDHR_	APVPAAPS(0.333)T(0.333)S(0.333)GDDDDVEYEVSDDHR	APVPAAPS(0)T(0)S(0)GDDDDVEY(-78.88)EVS(-91.36)DDHR	8	3	908.703	0.35422
531	Bradi1g62257.1|PACid:21823529	Bradi1g62257.1|PACid:21823529;Bradi1g62257.2|PACid:21823528	0.333333	0	S42	2.63982e-12	117.55	_APVPAAPS(ph)TSGDDDDVEYEVSDDHR_	APVPAAPS(0.333)T(0.333)S(0.333)GDDDDVEYEVSDDHR	APVPAAPS(0)T(0)S(0)GDDDDVEY(-78.88)EVS(-91.36)DDHR	10	3	908.703	0.35422
535	Bradi1g62480.1|PACid:21822799	Bradi1g62480.1|PACid:21822799	0.630957	2.63749	S72	0.002766	90.793	_AEAPSQSLS(ph)ATR_	AEAPS(0.004)QS(0.021)LS(0.631)AT(0.344)R	AEAPS(-22.15)QS(-14.69)LS(2.64)AT(-2.64)R	9	2	649.293	2.9316
536	Bradi1g62860.1|PACid:21816010	Bradi1g62860.1|PACid:21816010	0.48074	0	S77	0.00601735	87.568	_RPAGYPS(ph)SPR_	RPAGY(0.039)PS(0.481)S(0.481)PR	RPAGY(-10.96)PS(0)S(0)PR	7	2	584.269	-0.11176
537	Bradi1g62860.1|PACid:21816010	Bradi1g62860.1|PACid:21816010	0.48074	0	S78	0.00601735	87.568	_RPAGYPS(ph)SPR_	RPAGY(0.039)PS(0.481)S(0.481)PR	RPAGY(-10.96)PS(0)S(0)PR	8	2	584.269	-0.11176
539	Bradi1g63170.1|PACid:21822198	Bradi1g63170.1|PACid:21822198	0.852233	7.86443	S102	0.0755982	54.023	_AAETS(ph)SPPRPK_	AAET(0.008)S(0.852)S(0.139)PPRPK	AAET(-20.06)S(7.86)S(-7.86)PPRPK	5	2	610.787	0.42831
540	Bradi1g63250.1|PACid:21816122	Bradi1g63250.1|PACid:21816122;Bradi1g63250.3|PACid:21816121;Bradi1g63250.2|PACid:21816123	0.49326	0	S115	0.0157687	69.922	_S(ph)PSSLEIGAAPSSQEKPNRLPR_	S(0.493)PS(0.493)S(0.013)LEIGAAPSSQEKPNRLPR	S(0)PS(0)S(-15.63)LEIGAAPS(-55.56)S(-62.82)QEKPNRLPR	1	3	801.067	-0.47207
541	Bradi1g63250.1|PACid:21816122	Bradi1g63250.1|PACid:21816122;Bradi1g63250.3|PACid:21816121;Bradi1g63250.2|PACid:21816123	0.49326	0	S117	0.0157687	69.922	_S(ph)PSSLEIGAAPSSQEKPNRLPR_	S(0.493)PS(0.493)S(0.013)LEIGAAPSSQEKPNRLPR	S(0)PS(0)S(-15.63)LEIGAAPS(-55.56)S(-62.82)QEKPNRLPR	3	3	801.067	-0.47207
542	Bradi1g63480.1|PACid:21818391	Bradi1g63480.1|PACid:21818391	0.713312	3.9587	S16	0.0406711	105.95	_KPS(ph)PSFR_	KPS(0.713)PS(0.287)FR	KPS(3.96)PS(-3.96)FR	3	2	449.713	0.26655
545	Bradi1g63920.1|PACid:21820689	Bradi1g63920.1|PACid:21820689	0.499736	0	S224	0.0024311	85.45	_SHAHVGDIS(ph)SPQQEK_	S(0.001)HAHVGDIS(0.5)S(0.5)PQQEK	S(-29.77)HAHVGDIS(0)S(0)PQQEK	9	2	850.375	-0.20248
546	Bradi1g63920.1|PACid:21820689	Bradi1g63920.1|PACid:21820689	0.499736	0	S225	0.0024311	85.45	_SHAHVGDIS(ph)SPQQEK_	S(0.001)HAHVGDIS(0.5)S(0.5)PQQEK	S(-29.77)HAHVGDIS(0)S(0)PQQEK	10	2	850.375	-0.20248
550	Bradi1g64730.2|PACid:21822905	Bradi1g64730.2|PACid:21822905	0.999956	43.5486	S47	0.0826204	54.784	_S(ph)PPPPLPVTK_	S(1)PPPPLPVTK	S(43.55)PPPPLPVT(-43.55)K	1	2	556.791	0.066682
551	Bradi1g65490.2|PACid:21822038	Bradi1g65490.2|PACid:21822038	0.54723	5.22636	S22	0.000994053	75.326	_AEQASTS(ph)PRPTVTTPAMADPAEHR_	AEQAS(0.114)T(0.121)S(0.547)PRPT(0.164)VT(0.051)T(0.004)PAMADPAEHR	AEQAS(-6.82)T(-6.56)S(5.23)PRPT(-5.23)VT(-10.35)T(-21.91)PAMADPAEHR	7	3	867.73	-0.45056
553	Bradi1g66010.1|PACid:21820919	Bradi1g66010.1|PACid:21820919	0.338212	0	S19	6.67878e-06	58.981	_TAQDPVTTEPSS(ph)PATAAAGEAPTNPTAPTPAQNPSSAAAAAVGDAATDLEK_	T(0.009)AQDPVT(0.026)T(0.026)EPS(0.254)S(0.338)PAT(0.338)AAAGEAPT(0.006)NPT(0.002)APT(0.001)PAQNPSSAAAAAVGDAATDLEK	T(-15.82)AQDPVT(-11.11)T(-11.11)EPS(-1.25)S(0)PAT(0)AAAGEAPT(-17.77)NPT(-22.28)APT(-25.69)PAQNPS(-38.15)S(-38.15)AAAAAVGDAAT(-52.21)DLEK	12	4	1217.57	-1.4659
554	Bradi1g66150.1|PACid:21814930	Bradi1g66150.1|PACid:21814930	0.349233	0	S18	0.000573625	78.674	_RPDGSDGS(ph)GSEPAVAAFPVWAR_	RPDGS(0.302)DGS(0.349)GS(0.349)EPAVAAFPVWAR	RPDGS(-0.64)DGS(0)GS(0)EPAVAAFPVWAR	8	3	770.35	-0.091581
555	Bradi1g66150.1|PACid:21814930	Bradi1g66150.1|PACid:21814930	0.349233	0	S20	0.000573625	78.674	_RPDGSDGS(ph)GSEPAVAAFPVWAR_	RPDGS(0.302)DGS(0.349)GS(0.349)EPAVAAFPVWAR	RPDGS(-0.64)DGS(0)GS(0)EPAVAAFPVWAR	10	3	770.35	-0.091581
556	Bradi1g66167.1|PACid:21816399	Bradi1g66167.1|PACid:21816399	0.499224	0	S112	1.8663e-07	91.599	_APS(ph)PPTAAPGFAPAPTPAFDSSEGAPEVR_	APS(0.499)PPT(0.499)AAPGFAPAPT(0.001)PAFDSSEGAPEVR	APS(0)PPT(0)AAPGFAPAPT(-26.24)PAFDS(-34.34)S(-34.34)EGAPEVR	3	3	958.111	0.48717
557	Bradi1g66220.1|PACid:21815911	Bradi1g66220.1|PACid:21815911	0.5	0	S148	0.0217614	72.446	_AGAAAPPVLVLS(ph)NSGKR_	AGAAAPPVLVLS(0.5)NS(0.5)GKR	AGAAAPPVLVLS(0)NS(0)GKR	12	2	844.448	-0.15122
558	Bradi1g66220.1|PACid:21815911	Bradi1g66220.1|PACid:21815911	0.5	0	S150	0.0217614	72.446	_AGAAAPPVLVLS(ph)NSGKR_	AGAAAPPVLVLS(0.5)NS(0.5)GKR	AGAAAPPVLVLS(0)NS(0)GKR	14	2	844.448	-0.15122
559	Bradi1g66290.1|PACid:21816523	Bradi1g66290.1|PACid:21816523	0.668348	3.26616	S720	2.01278e-06	98.684	_DQS(ph)PPSEQTIDNGIPLVATER_	DQS(0.668)PPS(0.315)EQT(0.017)IDNGIPLVATER	DQS(3.27)PPS(-3.27)EQT(-16.05)IDNGIPLVAT(-70.99)ER	3	2	1174.04	0.20692
560	Bradi1g66290.1|PACid:21816523	Bradi1g66290.1|PACid:21816523	0.276206	0.600897	S677	2.66153e-10	111.13	_SLQFEDPSVS(ph)QNFQESSSPK_	SLQFEDPS(0.002)VS(0.276)QNFQES(0.241)S(0.241)S(0.241)PK	S(-63.91)LQFEDPS(-20.9)VS(0.6)QNFQES(-0.6)S(-0.6)S(-0.6)PK	10	2	1161	0.68504
563	Bradi1g66420.1|PACid:21820468	Bradi1g66420.1|PACid:21820468	0.579965	1.40131	S179	4.59802e-10	120.63	_NQS(ph)AGSFAGAGGDSGRQPTR_	NQS(0.58)AGS(0.42)FAGAGGDSGRQPTR	NQS(1.4)AGS(-1.4)FAGAGGDS(-47.3)GRQPT(-51.43)R	3	2	1000.93	-0.11649
568	Bradi1g66620.1|PACid:21820844	Bradi1g66620.1|PACid:21820844	0.483163	0	S188	1.68875e-15	123.63	_S(ph)PSYTSPGNGSGSGYGGYDDHR_	S(0.483)PS(0.483)Y(0.008)T(0.02)S(0.005)PGNGSGSGYGGYDDHR	S(0)PS(0)Y(-17.62)T(-13.81)S(-19.82)PGNGS(-37.24)GS(-37.24)GY(-52.97)GGY(-49.36)DDHR	1	3	766.629	0.23325
569	Bradi1g66620.1|PACid:21820844	Bradi1g66620.1|PACid:21820844	0.483163	0	S190	1.68875e-15	123.63	_S(ph)PSYTSPGNGSGSGYGGYDDHR_	S(0.483)PS(0.483)Y(0.008)T(0.02)S(0.005)PGNGSGSGYGGYDDHR	S(0)PS(0)Y(-17.62)T(-13.81)S(-19.82)PGNGS(-37.24)GS(-37.24)GY(-52.97)GGY(-49.36)DDHR	3	3	766.629	0.23325
571	Bradi1g66870.1|PACid:21818819	Bradi1g66870.1|PACid:21818819	0.520487	0.356098	S237	0.0356255	100.45	_HS(ph)LSFER_	HS(0.52)LS(0.48)FER	HS(0.36)LS(-0.36)FER	2	2	478.205	-0.10052
574	Bradi1g66870.1|PACid:21818819	Bradi1g66870.1|PACid:21818819	1	77.4203	S822	0.0868721	77.42	_LKHVVT(ph)PS(ph)PDEK_	LKHVVT(1)PS(1)PDEK	LKHVVT(77.42)PS(77.42)PDEK	8	2	755.341	-1.1343
579	Bradi1g66870.1|PACid:21818819	Bradi1g66870.1|PACid:21818819	0.48999	0	S576	0.00702922	88.311	_VHDDSLGLGEKS(ph)PSR_	VHDDS(0.02)LGLGEKS(0.49)PS(0.49)R	VHDDS(-13.89)LGLGEKS(0)PS(0)R	12	2	838.886	0.50562
580	Bradi1g66870.1|PACid:21818819	Bradi1g66870.1|PACid:21818819	0.48999	0	S578	0.00702922	88.311	_VHDDSLGLGEKS(ph)PSR_	VHDDS(0.02)LGLGEKS(0.49)PS(0.49)R	VHDDS(-13.89)LGLGEKS(0)PS(0)R	14	2	838.886	0.50562
581	Bradi1g67060.1|PACid:21818193	Bradi1g67060.1|PACid:21818193	0.298075	0	S290	7.27957e-05	85.423	_MSPTHEHSNS(ph)TSEDPALTETSEPTR_	MS(0.044)PT(0.044)HEHS(0.259)NS(0.298)T(0.298)S(0.057)EDPALTETSEPTR	MS(-8.33)PT(-8.33)HEHS(-0.6)NS(0)T(0)S(-7.19)EDPALT(-68.68)ET(-73.37)S(-77.11)EPT(-82.25)R	10	3	941.059	-0.34901
584	Bradi1g67270.1|PACid:21815623	Bradi1g67270.1|PACid:21815623	0.472369	0	S603	2.61458e-11	120.11	_EMNETDVPVSYS(ph)GTGVPEK_	EMNETDVPVS(0.055)YS(0.472)GT(0.472)GVPEK	EMNET(-72.3)DVPVS(-9.34)Y(-31.98)S(0)GT(0)GVPEK	12	2	1059.95	0.16988
585	Bradi1g67270.1|PACid:21815623	Bradi1g67270.1|PACid:21815623	0.470799	0	S202	1.36711e-08	109.41	_KT(ph)PSIDTSGGANNFDSFSEAGWSR_	KT(0.471)PS(0.471)IDT(0.029)S(0.029)GGANNFDSFSEAGWSR	KT(0)PS(0)IDT(-12.07)S(-12.07)GGANNFDS(-51.64)FS(-64.23)EAGWS(-83.78)R	4	3	871.041	0.43291
590	Bradi1g68180.1|PACid:21814950	Bradi1g68180.1|PACid:21814950	0.185851	0	S74	0.000554396	63.111	_LGKPPPSSPTAAQTPST(ph)PT(ph)SPSTPTSSSWQPGPLR_	LGKPPPS(0.122)S(0.122)PT(0.117)AAQT(0.262)PS(0.155)T(0.266)PT(0.181)S(0.186)PS(0.276)T(0.127)PT(0.071)S(0.071)S(0.022)S(0.022)WQPGPLR	LGKPPPS(-7.31)S(-7.31)PT(-7.31)AAQT(-1.1)PS(-1.46)T(1.1)PT(0)S(0)PS(-0.74)T(-1.1)PT(-6.66)S(-6.66)S(-11.96)S(-11.96)WQPGPLR	20	3	1220.9	0.29284
593	Bradi1g68180.1|PACid:21814950	Bradi1g68180.1|PACid:21814950	0.211751	0	S285	0.0344809	42.733	_T(ph)TSSAGAGAAVAHDGAFETTAAAEEGANPADLLDSTDK_	T(0.212)T(0.212)S(0.212)S(0.212)AGAGAAVAHDGAFET(0.076)T(0.076)AAAEEGANPADLLDSTDK	T(0)T(0)S(0)S(0)AGAGAAVAHDGAFET(-4.45)T(-4.45)AAAEEGANPADLLDS(-26.73)T(-26.73)DK	3	3	1224.21	-0.016398
594	Bradi1g68180.1|PACid:21814950	Bradi1g68180.1|PACid:21814950	0.211751	0	S286	0.0344809	42.733	_T(ph)TSSAGAGAAVAHDGAFETTAAAEEGANPADLLDSTDK_	T(0.212)T(0.212)S(0.212)S(0.212)AGAGAAVAHDGAFET(0.076)T(0.076)AAAEEGANPADLLDSTDK	T(0)T(0)S(0)S(0)AGAGAAVAHDGAFET(-4.45)T(-4.45)AAAEEGANPADLLDS(-26.73)T(-26.73)DK	4	3	1224.21	-0.016398
595	Bradi1g68290.1|PACid:21819925	Bradi1g68290.1|PACid:21819925	0.428082	0	S263	1.22096e-21	135.8	_DHASSS(ph)NSDSVMAEAEPASNASADDKR_	DHAS(0.002)S(0.078)S(0.428)NS(0.428)DS(0.064)VMAEAEPASNASADDKR	DHAS(-22.68)S(-7.41)S(0)NS(0)DS(-8.27)VMAEAEPAS(-99.53)NAS(-111.74)ADDKR	6	3	943.714	-0.22371
596	Bradi1g68290.1|PACid:21819925	Bradi1g68290.1|PACid:21819925	0.428082	0	S265	1.22096e-21	135.8	_DHASSS(ph)NSDSVMAEAEPASNASADDKR_	DHAS(0.002)S(0.078)S(0.428)NS(0.428)DS(0.064)VMAEAEPASNASADDKR	DHAS(-22.68)S(-7.41)S(0)NS(0)DS(-8.27)VMAEAEPAS(-99.53)NAS(-111.74)ADDKR	8	3	943.714	-0.22371
598	Bradi1g68460.2|PACid:21821750	Bradi1g68460.2|PACid:21821750	0.556717	1.69103	S535	0.00244409	85.42	_DLQSALPLPS(ph)TPSSK_	DLQSALPLPS(0.557)T(0.377)PS(0.033)S(0.033)K	DLQS(-57.57)ALPLPS(1.69)T(-1.69)PS(-12.26)S(-12.26)K	10	2	810.898	-0.12633
600	Bradi1g68460.2|PACid:21821750	Bradi1g68460.2|PACid:21821750	0.517183	0.403846	S1022	4.01613e-05	103.79	_S(ph)NSSSSFGNQLPEK_	S(0.517)NS(0.471)S(0.01)S(0.001)SFGNQLPEK	S(0.4)NS(-0.4)S(-17.15)S(-25.72)S(-34.06)FGNQLPEK	1	2	781.33	0.30241
608	Bradi1g69420.1|PACid:21815447	Bradi1g69420.1|PACid:21815447;Bradi1g69420.2|PACid:21815446	0.287857	0	S3	7.04993e-06	81.477	_VS(ph)SSYSNLLDLATGAADQPPAPAALGALR_	VS(0.288)S(0.288)S(0.288)Y(0.064)S(0.07)NLLDLAT(0.002)GAADQPPAPAALGALR	VS(0)S(0)S(0)Y(-6.52)S(-6.12)NLLDLAT(-21.58)GAADQPPAPAALGALR	2	3	969.481	-0.19208
[truncated: 743 more rows]

## Sheet: Table S1B
Table S1B. Annotation of the phosphoproteins.
[truncated: 951 more rows]
