# Supplementary material for: Large-scale phosphoproteome analysis in seedling leaves of Brachypodium distachyon L
Source: BMC Genomics. 2014 May 16;15(1):375. doi: 10.1186/1471-2164-15-375 (PMC4079959; doi:10.1186/1471-2164-15-375)
Supplement: Supplementary file 3 — Additional file 3: Table S2: Conservation analysis of phosphoproteins identified from B. distachyon. (XLSX 122 KB) [file 12864_2014_6177_MOESM3_ESM.xlsx]

## Sheet: Table S2
Table S2. Conservation analysis of phosphoproteins identified from B. distachyon.
* Phosphoprotein IDs: red background, these have phosphorylated orthologs in all of the O. sativa, A. thaliana and M. truncatula; blue background, these have phosphorylated orthologs in two of the three species; green background, these have phosphorylated orthologs in only one of the three species; orange background, these have no phosphorylated orthologs in the three species, but do have phospho…
Phosphoproteins IDs*	Species	Accessions	Score	E-value	Identity	Species	Accessions	Score	E-value	Identity	Species	Accessions	Score	E-value	Identity
Bradi1g00510.1	O. sativa	UPI0000DB4F0D	81	6e-18	43	A. thaliana	UPI000016DC3C	307	6e-104	68	M. truncatula	ACJ85284.1	298	1e-100	68
Bradi1g00580.1	O. sativa	UPI0000E12ACB	1179	0	60	A. thaliana	UPI0000DB5470	361	4e-107	57	M. truncatula	AC229701_21.1	357	8e-104	53
Bradi1g01090.1	O. sativa	UPI0000F17F88	689	0	83	A. thaliana	UPI000009F3D7	436	1e-152	57	M. truncatula	Medtr8g078390.1	471	9e-167	61
Bradi1g01730.3	O. sativa	UPI0000002764	320	4e-111	72	A. thaliana	UPI000171C1BD	94	6e-23	33	M. truncatula	UPI000188B5A6	109	9e-29	34
Bradi1g01790.1	O. sativa	UPI0000002752	197	1e-63	71	A. thaliana	UPI000009D95C	102	2e-26	84	M. truncatula	Medtr8g099820.1	105	1e-27	81
Bradi1g02680.1	O. sativa	UPI0000232A72	1202	0	62	A. thaliana	UPI00000A553E	641	0	50	M. truncatula	Medtr4g136870.1	631	0	48
Bradi1g03180.1	O. sativa	UPI0000F534A1	909	0	91	A. thaliana	UPI000000C396	857	0	74	M. truncatula	Q2HUZ8	856	0	75
Bradi1g04597.1	O. sativa	UPI00001909C9	1963	0	94	A. thaliana	UPI0000048ACB	1659	0	79	M. truncatula	Medtr3g030040.1	1667	0	80
Bradi1g05480.1	O. sativa	UPI0000DB4770	448	5e-157	70	A. thaliana	UPI00001D8E62	121	8e-31	42	M. truncatula	Medtr7g115120.1	156	4e-44	55
Bradi1g06300.1	O. sativa	UPI0001934616	766	0	76	A. thaliana	UPI0000004206	826	0	68	M. truncatula	Medtr1g060320.1	820	0	67
Bradi1g06372.1	O. sativa	UPI00005D6F5F	407	4e-144	87	A. thaliana	UPI000000BFF2	293	2e-98	63	M. truncatula	Medtr1g149850.1	285	1e-96	59
Bradi1g06480.1	O. sativa	UPI0001B66E90	1395	0	79	A. thaliana	UPI00000A3861	677	0	49	M. truncatula	Medtr2g064880.1	630	0	44
Bradi1g06700.1	O. sativa	UPI0000F10E13	417	2e-150	83	A. thaliana	UPI00000A1DFD	278	2e-95	55	M. truncatula	Medtr5g090340.1	271	2e-92	56
Bradi1g07010.1	O. sativa	UPI0000E123B0	467	6e-162	74	A. thaliana	AT2G18470.1	484	3e-166	71	M. truncatula	Medtr6g088610.1	464	5e-158	72
Bradi1g07300.1	O. sativa	UPI0000F1B4B3	146	1e-40	40	A. thaliana	UPI0001927B70	150	6e-42	39	M. truncatula	Medtr3g076980.1	147	1e-40	41
Bradi1g07540.1	O. sativa	UPI0000DB4E99	1553	0	86	A. thaliana	UPI0001739183	956	0	58	M. truncatula	Medtr3g150560.1	93	1e-20	31
Bradi1g07620.1	O. sativa	UPI000021C60D	479	6e-171	73	A. thaliana	UPI00000A60E7	583	0	84	M. truncatula	Medtr8g079560.1	581	0	84
Bradi1g07640.1	O. sativa	UPI0000DB471E	421	3e-149	76	A. thaliana	UPI000016345C	236	1e-74	56	M. truncatula	Medtr5g018010.1	256	5e-84	61
Bradi1g08470.1	O. sativa	UPI000022DF4D	1010	0	90	A. thaliana	AT3G07740.1	461	1e-157	48	M. truncatula	Medtr2g026310.1	587	0	57
Bradi1g08727.1	O. sativa	UPI0001B66467	1435	0	68	A. thaliana	AT4G14920.1	431	4e-130	46	M. truncatula	Medtr1g072130.1	425	1e-124	45
Bradi1g08930.1	O. sativa	UPI0000F18778	396	5e-142	85	A. thaliana	UPI00000AB24C	292	1e-100	59	M. truncatula	AC233674_1.1	290	1e-100	64
Bradi1g10150.1	O. sativa	UPI000188AF2B	853	0	99	A. thaliana	AT4G14960.2	848	0	98	M. truncatula	Medtr4g097830.1	857	0	99
Bradi1g10340.1	O. sativa	UPI0001933794	756	0	89	A. thaliana	AT4G34490.1	574	0	64	M. truncatula	Medtr4g069960.1	555	0	66
Bradi1g10370.1	O. sativa	UPI0000E121E1	1105	0	69	A. thaliana	UPI0000196ED2	472	6e-152	40	M. truncatula	Medtr4g069830.1	419	2e-131	43
Bradi1g10447.1	O. sativa	UPI000193384E	2057	0	93	A. thaliana	AT1G64790.2	3190	0	65	M. truncatula	Medtr7g116430.1	3109	0	62
Bradi1g10530.1	O. sativa	UPI00018EED9D	1860	0	89	A. thaliana	UPI0000DB511B	1014	0	52	M. truncatula	Medtr6g075000.1	466	2e-157	92
Bradi1g10970.1	O. sativa	UPI000193377E	785	0	81	A. thaliana	UPI00000A1A9F	361	5e-117	66	M. truncatula	Medtr5g059940.1	380	4e-127	67
Bradi1g11380.1	O. sativa	UPI0000DB4EA2	1965	0	89	A. thaliana	UPI00000ADD3B	1313	0	64	M. truncatula	Medtr1g075880.1	277	5e-82	41
Bradi1g11760.1	O. sativa	UPI0000F184D9	976	0	85	A. thaliana	UPI00000A2EE0	545	0	54	M. truncatula	Medtr7g110710.1	563	0	55
Bradi1g12010.2	O. sativa	UPI00003FE63F	789	0	83	A. thaliana	UPI00000ADD83	318	4e-103	43	M. truncatula	Medtr4g057330.1	343	3e-113	43
Bradi1g12050.1	O. sativa	UPI0000F17C78	1773	0	88	A. thaliana	UPI00000A3D8C	1281	0	66	M. truncatula	Medtr3g151500.1	1360	0	68
Bradi1g12190.1	O. sativa	UPI00019333E5	320	2e-102	35	A. thaliana	AT5G62680.1	610	0	53	M. truncatula	ABD32293.2	363	9e-119	36
Bradi1g13450.1	O. sativa	UPI000023959B	1271	0	79	A. thaliana	UPI00004FF884	811	0	55	M. truncatula	A2Q5Q7	549	0	57
Bradi1g15780.1	O. sativa	UPI0000F1863B	1033	0	90	A. thaliana	UPI000009F229	840	0	74	M. truncatula	Medtr8g075040.1	837	0	73
Bradi1g15910.2	O. sativa	UPI00000561A9	210	2e-62	34	A. thaliana	AT5G67610.1	275	2e-87	43	M. truncatula	Medtr5g015280.1	291	9e-94	44
Bradi1g16560.1	O. sativa	UPI0000DD9F1A	656	0	61	A. thaliana	UPI000009D71E	679	0	59	M. truncatula	Medtr5g082620.1	719	0	59
Bradi1g16620.1	O. sativa	UPI000018D3C4	1393	0	93	A. thaliana	UPI00000475AA	1181	0	77	M. truncatula	Medtr3g166770.1	1202	0	73
Bradi1g17510.1	O. sativa	UPI0000E12C80	879	0	78	A. thaliana	UPI00000AC517	255	7e-77	47	M. truncatula	Medtr4g043660.1	305	1e-94	42
Bradi1g18450.2	O. sativa	UPI0001B65E60	761	0	94	A. thaliana	UPI00000A81DC	561	0	71	M. truncatula	Medtr2g020210.1	602	0	78
Bradi1g18710.1	O. sativa	UPI0000F180E8	211	7e-70	53	A. thaliana	UPI00000A3003	209	7e-69	55	M. truncatula	ACJ86056.1	258	2e-88	65
Bradi1g20170.1	O. sativa	UPI000023AE5F	1311	0	83	A. thaliana	UPI0000196C26	682	0	50	M. truncatula	Medtr2g026130.1	228	4e-67	49
Bradi1g20360.1	O. sativa	UPI0001C7D897	119	4e-34	59	A. thaliana	UPI00000A1C95	153	5e-47	73	M. truncatula	Medtr3g105670.1	166	3e-52	77
Bradi1g20630.1	O. sativa	UPI0000DB4353	1883	0	91	A. thaliana	UPI00000AC625	1253	0	62	M. truncatula	Medtr8g043680.1	1260	0	64
Bradi1g20750.1	O. sativa	UPI000193488B	1749	0	88	A. thaliana	UPI0000048AFD	962	0	50	M. truncatula	Medtr3g094710.1	988	0	54
Bradi1g20840.1	O. sativa	UPI0000E12BF2	1668	0	73	A. thaliana	AT3G14172.2	286	2e-79	38	M. truncatula	Medtr8g025820.1	331	8e-95	38
Bradi1g21080.1	O. sativa	UPI00000A728B	641	0	54	A. thaliana	UPI0000DB5305	489	6e-162	51	M. truncatula	Medtr3g147820.1	461	8e-150	51
Bradi1g21372.1	O. sativa	UPI0000E12C00	1466	0	74	A. thaliana	UPI000019715E	757	0	44	M. truncatula	Medtr2g008890.1	802	0	45
Bradi1g21480.1	O. sativa	UPI0000681E59	487	4e-172	69	A. thaliana	UPI00000A206D	502	4e-178	67	M. truncatula	Medtr8g022050.1	511	0	69
Bradi1g22980.1	O. sativa	UPI0000F1A824	398	1e-127	53	A. thaliana	UPI00000A20CD	412	1e-131	55	M. truncatula	Medtr5g015690.1	442	3e-143	58
Bradi1g23280.1	O. sativa	UPI0000F19E37	841	0	88	A. thaliana	AT3G07810.1	408	4e-139	51	M. truncatula	Medtr5g105300.1	493	5e-173	57
Bradi1g23340.1	O. sativa	UPI0000004479	954	0	82	A. thaliana	AT2G38470.1	258	6e-79	51	M. truncatula	Medtr7g011820.1	275	1e-85	56
Bradi1g23930.1	O. sativa	UPI0000450871	474	6e-165	66	A. thaliana	UPI00004FF644	461	4e-158	65	M. truncatula	Medtr3g114080.2	422	9e-144	60
Bradi1g23970.1	O. sativa	UPI0000E12BAF	1169	0	81	A. thaliana	UPI0001739234	677	0	65	M. truncatula	Medtr7g114680.1	706	0	54
Bradi1g24240.1	O. sativa	UPI00001BF247	968	0	90	A. thaliana	UPI00004FF505	806	0	74	M. truncatula	Medtr5g089320.1	526	0	53
Bradi1g24270.1	O. sativa	UPI0000004501	875	0	81	A. thaliana	UPI00000A2EE0	412	3e-135	42	M. truncatula	Medtr7g110710.1	412	2e-135	43
Bradi1g24400.1	O. sativa	UPI0000377E6A	138	8e-36	33	A. thaliana	UPI00000A9F27	450	1e-156	57	M. truncatula	CBD02270.1	479	2e-168	59
Bradi1g24597.1	O. sativa	UPI00001BF134	2977	0	89	A. thaliana	UPI0000DB5512	2264	0	66	M. truncatula	Medtr4g124430.1	1832	0	68
Bradi1g24680.1	O. sativa	UPI00000AD885	640	0	75	A. thaliana	UPI00000AC2C7	355	2e-118	49	M. truncatula	Medtr2g095270.1	397	1e-135	50
Bradi1g24940.1	O. sativa	UPI00019348CB	576	0	77	A. thaliana	UPI00001631CD	105	9e-24	30	M. truncatula	Medtr4g091520.1	113	3e-26	30
Bradi1g26090.1	O. sativa	UPI0001B66933	1332	0	83	A. thaliana	UPI0000DB5218	625	0	43	M. truncatula	Medtr3g067150.1	722	0	47
Bradi1g26420.1	O. sativa	UPI00019333D5	89	1e-18	54	A. thaliana	UPI000042BB57	156	1e-39	62	M. truncatula	Medtr3g052530.1	196	3e-52	63
Bradi1g26590.1	O. sativa	UPI0000DB4592	274	3e-90	41	A. thaliana	AT4G18060.1	434	1e-153	64	M. truncatula	Medtr4g136530.1	409	4e-144	63
Bradi1g26670.1	O. sativa	UPI000193497A	1098	0	84	A. thaliana	AT3G15220.1	694	0	58	M. truncatula	Medtr5g045190.1	274	9e-82	48
Bradi1g26940.1	O. sativa	UPI0000E12B25	2986	0	71	A. thaliana	UPI00000ADF29	1395	0	49	M. truncatula	Medtr4g096930.1	1204	0	62
Bradi1g27210.1	O. sativa	UPI00001B3B26	347	1e-121	75	A. thaliana	UPI00017390AA	123	6e-34	33	M. truncatula	Medtr3g085190.1	137	2e-39	38
Bradi1g28110.2	O. sativa	UPI00001B2187	605	0	58	A. thaliana	UPI00000A79B5	601	0	56	M. truncatula	Medtr5g023150.1	611	0	56
Bradi1g28840.1	O. sativa	UPI00019347CF	584	0	74	A. thaliana	AT5G43310.2	335	2e-99	53	M. truncatula	Medtr1g075740.1	352	6e-105	63
Bradi1g29180.1	O. sativa	UPI0001934B1D	176	5e-55	84	A. thaliana	UPI0001A7B12E	135	3e-39	64	M. truncatula	Medtr8g088990.1	130	1e-37	65
Bradi1g29570.1	O. sativa	UPI0000DB4D89	931	0	58	A. thaliana	AT1G73370.1	1164	0	68	M. truncatula	Medtr5g076830.1	1215	0	70
Bradi1g29690.1	O. sativa	UPI0000450681	1740	0	78	A. thaliana	UPI000034F3BF	512	2e-161	42	M. truncatula	Medtr5g106770.1	628	0	43
Bradi1g29990.1	O. sativa	UPI0001934623	202	6e-65	84	A. thaliana	UPI0001A7B12E	126	1e-35	73	M. truncatula	Medtr8g074790.1	133	3e-38	76
Bradi1g30110.1	O. sativa	UPI000049EAF7	476	1e-161	59	A. thaliana	UPI0000162F89	455	4e-153	48	M. truncatula	Medtr3g114010.1	426	5e-143	46
Bradi1g30410.1	O. sativa	UPI0000426277	983	0	82	A. thaliana	AT3G15920.1	437	1e-143	39	M. truncatula	Medtr3g106770.1	462	2e-154	43
Bradi1g30648.1	O. sativa	UPI0000E128D5	2571	0	79	A. thaliana	UPI00000A6E61	1094	0	48	M. truncatula	Medtr5g026660.1	728	0	50
Bradi1g30720.1	O. sativa	UPI0000426325	1459	0	74	A. thaliana	AT3G46920.1	515	5e-164	85	M. truncatula	Medtr4g116520.1	523	4e-165	81
Bradi1g31417.1	O. sativa	UPI000193450F	1752	0	88	A. thaliana	UPI00000041EC	1316	0	67	M. truncatula	Medtr4g127660.1	1285	0	64
Bradi1g32180.1	O. sativa	UPI0000DB4D9B	834	0	83	A. thaliana	AT3G12860.1	722	0	79	M. truncatula	B7FLU4	717	0	80
Bradi1g32310.1	O. sativa	UPI00000A05CC	375	4e-120	48	A. thaliana	UPI00019B26A7	478	8e-161	54	M. truncatula	Medtr7g010800.1	801	0	73
Bradi1g32420.1	O. sativa	UPI0001C7C145	578	0	84	A. thaliana	UPI00000ABF35	387	3e-129	55	M. truncatula	ACJ85524.1	314	2e-102	49
Bradi1g32600.1	O. sativa	UPI00019346C5	728	0	80	A. thaliana	UPI00000A6A0D	345	8e-114	49	M. truncatula	Medtr4g081620.1	341	4e-112	47
Bradi1g33970.1	O. sativa	UPI00004470C0	820	0	85	A. thaliana	UPI00000AC10E	617	0	60	M. truncatula	Medtr8g047770.1	607	0	61
Bradi1g34150.1	O. sativa	UPI0000447094	397	2e-122	42	A. thaliana	UPI00001624DE	260	1e-73	33	M. truncatula	Medtr2g025500.1	324	4e-96	36
Bradi1g35090.1	O. sativa	UPI0000446F48	943	0	84	A. thaliana	UPI00004FF835	690	0	63	M. truncatula	Medtr7g145870.1	815	0	72
Bradi1g35477.1	O. sativa	UPI0000358D56	944	0	75	A. thaliana	UPI0001739410	779	0	61	M. truncatula	Medtr2g012670.1	429	3e-141	42
Bradi1g35900.1	O. sativa	UPI00019344EA	832	0	82	A. thaliana	UPI00000A9C1D	437	8e-149	52	M. truncatula	Medtr8g009530.1	447	1e-152	51
Bradi1g36250.1	O. sativa	UPI0000F19248	692	0	80	A. thaliana	AT1G67800.4	459	3e-160	57	M. truncatula	Medtr6g022780.1	499	2e-175	58
Bradi1g36260.1	O. sativa	UPI000193448D	632	0	91	A. thaliana	UPI00000AC0A1	592	0	83	M. truncatula	Medtr5g096670.1	579	0	81
Bradi1g36340.1	O. sativa	UPI00001AE515	595	0	38	A. thaliana	UPI0000DB5066	1558	0	76	M. truncatula	Medtr4g116430.1	1578	0	79
Bradi1g37760.1	O. sativa	UPI0000DD8BD6	783	0	77	A. thaliana	UPI00000AC0DB	821	0	78	M. truncatula	Medtr2g100370.1	808	0	80
Bradi1g37780.1	O. sativa	UPI0000446E5C	298	1e-90	79	A. thaliana	UPI0000DB5315	317	2e-89	54	M. truncatula	Medtr5g045140.1	314	3e-88	48
Bradi1g38025.1	O. sativa	UPI0000F171C4	1657	0	59	A. thaliana	UPI0000DB5516	1919	0	67	M. truncatula	Medtr2g100990.1	1990	0	68
Bradi1g38660.1	O. sativa	UPI000193451F	879	0	83	A. thaliana	AT5G63630.1	756	0	75	M. truncatula	Medtr5g092560.1	244	8e-70	33
Bradi1g39167.1	O. sativa	UPI00003CE4CF	1693	0	87	A. thaliana	UPI0001566508	1573	0	81	M. truncatula	Medtr2g092930.1	1575	0	82
Bradi1g39220.1	O. sativa	UPI0001933FB5	1063	0	79	A. thaliana	UPI00000A1AEE	370	6e-118	35	M. truncatula	Medtr5g087740.1	255	3e-74	41
Bradi1g39950.1	O. sativa	UPI000043A237	624	0	89	A. thaliana	UPI000009F2FC	421	8e-145	66	M. truncatula	Medtr5g097510.1	432	3e-149	62
Bradi1g42257.2	O. sativa	UPI0001C7D7E2	503	9e-171	67	A. thaliana	UPI000009E957	741	0	55	M. truncatula	Medtr6g006770.1	749	0	57
Bradi1g42420.1	O. sativa	UPI0001C7CA2F	667	0	69	A. thaliana	UPI000009F405	275	2e-85	41	M. truncatula	AC233657_41.1	274	2e-85	46
Bradi1g42800.1	O. sativa	UPI0000450792	1047	0	91	A. thaliana	UPI000000C3FD	716	0	65	M. truncatula	Medtr5g101260.1	763	0	68
Bradi1g43097.1	O. sativa	UPI0000446D6D	1926	0	76	A. thaliana	UPI00000A1574	1055	0	49	M. truncatula	Medtr3g061160.1	1113	0	49
Bradi1g43440.1	O. sativa	UPI00004580C9	2289	0	77	A. thaliana	AT5G47690.3	1298	0	49	M. truncatula	Medtr2g032740.1	1229	0	48
Bradi1g44047.1	O. sativa	UPI0000DD970D	1246	0	49	A. thaliana	AT1G71010.1	1191	0	47	M. truncatula	Medtr8g023080.1	1057	0	42
Bradi1g44137.1	O. sativa	UPI00018EFCA5	712	0	84	A. thaliana	UPI00000AAF77	485	1e-170	57	M. truncatula	Medtr1g100950.1	432	1e-149	57
Bradi1g44177.1	O. sativa	UPI0001946989	721	0	56	A. thaliana	UPI00004E608B	1167	0	69	M. truncatula	Medtr4g118720.1	1192	0	66
Bradi1g44440.1	O. sativa	UPI000043A384	1449	0	87	A. thaliana	UPI00019B2769	1185	0	72	M. truncatula	Medtr4g031780.1	1203	0	71
Bradi1g44480.1	O. sativa	UPI000043A379	684	0	90	A. thaliana	UPI000009F7B7	612	0	79	M. truncatula	Medtr8g074090.1	585	0	77
Bradi1g45090.1	O. sativa	UPI0000446D2E	233	5e-71	37	A. thaliana	AT2G36800.1	323	3e-105	43	M. truncatula	AAW56091.1	241	5e-74	34
Bradi1g45540.1	O. sativa	UPI0001C7DCF2	141	4e-42	75	A. thaliana	AT1G33470.2	132	2e-37	71	M. truncatula	Medtr5g064120.1	159	7e-48	78
Bradi1g45833.1	O. sativa	UPI0001934430	914	0	89	A. thaliana	UPI000009C9E2	1519	0	65	M. truncatula	Medtr8g068850.1	348	1e-110	67
Bradi1g47067.1	O. sativa	UPI0000F19599	775	0	77	A. thaliana	AT2G24100.1	365	5e-122	46	M. truncatula	Medtr4g130310.1	409	3e-139	47
Bradi1g47367.2	O. sativa	UPI00018EFFE8	1859	0	79	A. thaliana	UPI000009DD9A	1366	0	56	M. truncatula	Medtr3g106210.1	1355	0	53
Bradi1g47510.1	O. sativa	UPI00006810F7	606	0	62	A. thaliana	UPI00000ADDAF	494	5e-172	60	M. truncatula	UPI000188BB9D	518	0	68
Bradi1g47570.1	O. sativa	UPI00018EFC9B	1707	0	72	A. thaliana	AT3G46920.1	557	1e-177	61	M. truncatula	Medtr4g116520.1	543	3e-170	62
Bradi1g47710.1	O. sativa	UPI000046D47F	579	0	78	A. thaliana	UPI00000AC480	345	6e-118	56	M. truncatula	Medtr4g116420.1	479	6e-171	70
Bradi1g48470.1	O. sativa	UPI0000DD936A	174	1e-52	39	A. thaliana	UPI00000AC360	134	5e-37	32	M. truncatula	Medtr2g101870.1	247	2e-81	45
Bradi1g49100.1	O. sativa	UPI000017DA28	744	0	93	A. thaliana	UPI00000014BF	660	0	89	M. truncatula	Medtr4g087620.1	688	0	85
Bradi1g50230.1	O. sativa	UPI00000A128C	1329	0	80	A. thaliana	UPI000034F170	530	2e-176	45	M. truncatula	Medtr6g071360.1	857	0	63
Bradi1g50990.1	O. sativa	UPI00018EFC93	266	7e-92	73	A. thaliana	UPI0001738FD3	115	9e-31	52	M. truncatula	Medtr3g104670.1	166	3e-52	51
Bradi1g51000.1	O. sativa	UPI0000457F88	612	0	89	A. thaliana	UPI00000A927D	451	3e-160	63	M. truncatula	CBC98180.1	191	1e-58	42
Bradi1g51807.1	O. sativa	UPI0000226181	1708	0	92	A. thaliana	UPI0000196F3E	1412	0	77	M. truncatula	CAJ38499.1	1459	0	77
Bradi1g52140.1	O. sativa	UPI0001934285	1417	0	67	A. thaliana	UPI000009D8AA	669	0	46	M. truncatula	Medtr5g012620.1	764	0	47
Bradi1g52440.1	O. sativa	UPI00001AA3E3	132	5e-36	57	A. thaliana	AT3G19950.1	176	6e-53	57	M. truncatula	Medtr1g114320.1	172	5e-52	40
Bradi1g52680.1	O. sativa	UPI00001B61E4	766	0	87	A. thaliana	UPI000009F008	603	0	68	M. truncatula	Medtr8g150950.1	604	0	72
Bradi1g54037.1	O. sativa	UPI0001934077	422	9e-137	52	A. thaliana	AT1G52320.1	449	6e-152	53	M. truncatula	Medtr3g132720.1	475	6e-159	53
Bradi1g54250.1	O. sativa	UPI00000044B4	1999	0	95	A. thaliana	UPI0000048ACB	1638	0	79	M. truncatula	Medtr3g030040.1	1628	0	78
Bradi1g54847.1	O. sativa	UPI00018EF2E1	1588	0	94	A. thaliana	UPI00000014D8	1505	0	88	M. truncatula	ADDED_ATPASE_ctg7180005520056_1	1514	0	89
Bradi1g55020.1	O. sativa	UPI00001B3AB0	365	5e-128	76	A. thaliana	UPI00019B272A	159	4e-47	41	M. truncatula	B7FHV1	110	5e-30	45
Bradi1g55530.1	O. sativa	UPI000193466F	288	3e-89	74	A. thaliana	UPI00001970A8	228	9e-69	71	M. truncatula	Medtr4g075290.1	189	3e-57	62
Bradi1g56970.1	O. sativa	UPI0001934616	939	0	89	A. thaliana	UPI0000004206	746	0	78	M. truncatula	Medtr1g060320.1	761	0	69
Bradi1g58030.1	O. sativa	UPI0000E129BE	1035	0	70	A. thaliana	UPI00000A23E0	250	5e-67	39	M. truncatula	Medtr7g027680.1	96	4e-20	68
Bradi1g58250.1	O. sativa	UPI0000F534A3	759	0	87	A. thaliana	UPI000009E961	611	0	66	M. truncatula	Q2HUZ8	477	5e-161	62
Bradi1g58260.1	O. sativa	UPI00019346CD	1788	0	90	A. thaliana	UPI0000196D43	800	0	55	M. truncatula	Medtr2g129810.1	1241	0	63
Bradi1g58380.1	O. sativa	UPI000193423C	311	1e-95	35	A. thaliana	AT1G30360.1	761	0	57	M. truncatula	Medtr2g018780.1	781	0	59
Bradi1g58640.1	O. sativa	UPI0001934628	497	6e-175	69	A. thaliana	UPI00000A0CAF	228	2e-69	42	M. truncatula	Medtr5g018620.1	239	2e-74	43
Bradi1g58997.1	O. sativa	UPI0001934A96	180	5e-55	41	A. thaliana	AT4G37520.1	373	5e-130	60	M. truncatula	CAX03470.1	373	1e-130	63
Bradi1g59100.1	O. sativa	UPI00019334AC	498	7e-164	62	A. thaliana	UPI00000A94B3	86	2e-17	44	M. truncatula	Medtr2g060650.1	178	1e-46	41
Bradi1g59210.1	O. sativa	UPI0001934387	1367	0	87	A. thaliana	UPI00000487ED	850	0	56	M. truncatula	Medtr2g096160.1	871	0	59
Bradi1g59280.1	O. sativa	UPI0000F19735	362	7e-130	90	A. thaliana	UPI0000DB54CB	343	2e-122	84	M. truncatula	B7FGF9	334	5e-119	80
Bradi1g60397.2	O. sativa	UPI0000F17F4A	650	0	79	A. thaliana	UPI0000048397	448	3e-148	58	M. truncatula	Medtr8g027060.1	453	9e-151	58
Bradi1g61000.1	O. sativa	UPI00019336EF	749	0	63	A. thaliana	UPI00000A20C6	245	3e-72	54	M. truncatula	Medtr8g091530.1	263	9e-78	46
Bradi1g61590.2	O. sativa	UPI0000DB427B	1036	0	85	A. thaliana	UPI0001927C0C	214	1e-61	31	M. truncatula	Medtr4g055500.1	630	0	72
Bradi1g61730.1	O. sativa	UPI0000F181F8	222	1e-73	69	A. thaliana	UPI0000E687AA	142	5e-42	67	M. truncatula	Medtr8g139830.1	150	1e-44	74
Bradi1g62030.1	O. sativa	UPI000193360B	1412	0	90	A. thaliana	UPI0001927B99	868	0	62	M. truncatula	Medtr5g089490.1	1034	0	69
Bradi1g62320.1	O. sativa	UPI0000F18751	2162	0	79	A. thaliana	UPI000019B283	476	1e-140	37	M. truncatula	Medtr7g090960.1	1490	0	59
Bradi1g62440.1	O. sativa	UPI0001B65E60	845	0	88	A. thaliana	UPI00000A81DC	682	0	72	M. truncatula	Medtr2g020210.1	737	0	78
Bradi1g63100.1	O. sativa	UPI000009F0EE	895	0	58	A. thaliana	UPI000000C252	1086	0	71	M. truncatula	Medtr2g008820.1	504	2e-167	37
Bradi1g63480.1	O. sativa	UPI0000F18289	244	7e-84	86	A. thaliana	UPI000000C128	152	3e-47	54	M. truncatula	Medtr7g080780.1	138	2e-42	52
Bradi1g64410.1	O. sativa	UPI00019336FB	1149	0	86	A. thaliana	UPI00000A8D6A	903	0	66	M. truncatula	Medtr7g133130.1	946	0	67
Bradi1g65940.1	O. sativa	UPI0001B66450	723	0	70	A. thaliana	UPI00000A7FD2	657	0	64	M. truncatula	Medtr1g116310.1	684	0	58
Bradi1g66360.1	O. sativa	UPI0000680F38	127	5e-39	78	A. thaliana	UPI000000C0F2	144	6e-45	87	M. truncatula	Medtr2g114560.1	149	3e-47	91
Bradi1g66420.1	O. sativa	UPI0000DB41B5	617	0	82	A. thaliana	UPI00000A2849	413	1e-141	56	M. truncatula	UPI0000699E6B	378	9e-129	51
Bradi1g66590.1	O. sativa	UPI0000F1B2B9	1213	0	93	A. thaliana	UPI00004FF88D	1185	0	91	M. truncatula	Medtr7g025840.1	1182	0	93
Bradi1g66620.1	O. sativa	UPI00019334E2	1079	0	92	A. thaliana	UPI00000A2716	709	0	63	M. truncatula	Medtr3g107240.1	716	0	65
Bradi1g66870.1	O. sativa	UPI0000DB41A5	343	1e-105	82	A. thaliana	AT2G29210.1	251	2e-71	73	M. truncatula	Medtr4g084280.1	266	4e-77	73
Bradi1g67360.1	O. sativa	UPI0000DB419E	733	0	81	A. thaliana	UPI00000A940C	473	8e-164	63	M. truncatula	Medtr3g073360.1	468	7e-163	63
Bradi1g67730.1	O. sativa	UPI0000DB4929	1052	0	92	A. thaliana	UPI00004FF839	957	0	81	M. truncatula	Medtr5g032160.1	944	0	80
Bradi1g68020.1	O. sativa	UPI0000DB456C	182	4e-56	75	A. thaliana	UPI0000162E26	102	7e-26	51	M. truncatula	UPI000188B79A	91	6e-22	58
Bradi1g68180.1	O. sativa	UPI000193348D	3006	0	92	A. thaliana	AT3G60860.1	2199	0	70	M. truncatula	Medtr7g075030.1	2339	0	73
Bradi1g68460.2	O. sativa	UPI00018EEBB6	1606	0	82	A. thaliana	UPI0000162E1F	687	0	46	M. truncatula	Medtr5g021810.1	327	2e-98	45
Bradi1g69000.1	O. sativa	UPI00014F7B1C	1619	0	93	A. thaliana	UPI000034F172	1361	0	78	M. truncatula	Medtr4g069920.1	1393	0	81
Bradi1g69360.2	O. sativa	UPI0000DB4CAE	2124	0	81	A. thaliana	AT2G05120.1	1155	0	49	M. truncatula	Medtr5g104950.1	1240	0	51
Bradi1g70620.1	O. sativa	UPI0000DB48CC	790	0	94	A. thaliana	UPI00000AA744	702	0	81	M. truncatula	Medtr6g009470.1	698	0	81
Bradi1g70750.1	O. sativa	UPI00004548EF	709	0	91	A. thaliana	UPI00000AC132	520	0	63	M. truncatula	ACJ85524.1	302	2e-99	45
Bradi1g70760.1	O. sativa	UPI0001B6609D	273	1e-85	44	A. thaliana	UPI00005DC2DF	441	4e-151	57	M. truncatula	Medtr2g089800.1	475	3e-164	59
Bradi1g71310.1	O. sativa	UPI0000DB4502	758	0	67	A. thaliana	UPI00000A01C8	163	5e-43	59	M. truncatula	Medtr8g094300.1	149	5e-38	67
Bradi1g71360.1	O. sativa	UPI00019328C4	189	4e-54	31	A. thaliana	UPI000034F222	210	6e-62	32	M. truncatula	Medtr6g007340.1	453	4e-156	50
Bradi1g71810.2	O. sativa	UPI0000E11F6D	1635	0	80	A. thaliana	UPI000019715E	804	0	46	M. truncatula	Medtr2g008890.1	792	0	47
Bradi1g72086.1	O. sativa	UPI0001B65F98	1228	0	81	A. thaliana	UPI00000ABF7E	880	0	58	M. truncatula	Medtr3g100690.1	848	0	58
Bradi1g72430.1	O. sativa	UPI00000A0A24	1145	0	89	A. thaliana	UPI0000048397	735	0	59	M. truncatula	Medtr8g027060.1	527	2e-179	64
Bradi1g72490.1	O. sativa	UPI0000F179DD	1325	0	86	A. thaliana	UPI0001927C03	812	0	59	M. truncatula	Medtr8g133210.1	869	0	58
Bradi1g72560.1	O. sativa	UPI0000DB4895	940	0	94	A. thaliana	AT2G26250.1	752	0	68	M. truncatula	Q2HTC9	511	2e-178	53
Bradi1g74530.1	O. sativa	UPI00019334F8	467	3e-163	76	A. thaliana	AT3G22430.1	267	2e-84	54	M. truncatula	Medtr1g117050.1	133	6e-34	35
Bradi1g74560.1	O. sativa	UPI0000DB4EC0	495	4e-167	51	A. thaliana	AT3G13460.1	360	1e-114	44	M. truncatula	Medtr8g088390.1	399	7e-130	48
Bradi1g74640.1	O. sativa	UPI0000F18F09	241	8e-70	30	A. thaliana	UPI0000DB5481	898	0	70	M. truncatula	Medtr1g115790.1	254	2e-74	30
Bradi1g74660.1	O. sativa	UPI0001C7DC4A	114	7e-27	38	A. thaliana	AT2G43490.1	621	0	49	M. truncatula	Medtr3g092100.1	140	8e-36	46
Bradi1g74930.1	O. sativa	UPI0000401B33	456	2e-164	87	A. thaliana	UPI00001362EE	366	3e-129	68	M. truncatula	Medtr1g066460.1	342	6e-120	69
Bradi1g75150.1	O. sativa	UPI00000A6AD5	682	0	93	A. thaliana	UPI00000A927D	435	2e-153	61	M. truncatula	CBC98180.1	213	8e-67	44
Bradi1g76370.1	O. sativa	UPI00019333D5	635	0	69	A. thaliana	UPI000042BB57	286	6e-88	52	M. truncatula	Medtr5g093070.1	239	7e-69	44
Bradi1g76400.1	O. sativa	UPI0000DB4C14	1506	0	79	A. thaliana	UPI0000DB5176	456	1e-143	43	M. truncatula	Medtr5g106770.1	440	4e-138	44
Bradi1g76660.1	O. sativa	UPI0001935B55	186	5e-49	32	A. thaliana	AT5G62230.1	345	1e-104	32	M. truncatula	Medtr7g022160.1	248	1e-69	46
Bradi1g77700.1	O. sativa	UPI00018EE741	1162	0	77	A. thaliana	UPI000150580C	770	0	56	M. truncatula	Medtr6g006770.1	524	3e-178	42
Bradi1g78090.1	O. sativa	UPI0000F17774	1940	0	81	A. thaliana	UPI0000162E74	114	1e-25	35	M. truncatula	AC235674_6.1	100	9e-22	38
Bradi2g00360.1	O. sativa	UPI0001C7CF04	867	0	71	A. thaliana	UPI00000A2F28	594	0	51	M. truncatula	UPI000188B945	652	0	55
Bradi2g00370.1	O. sativa	UPI0001932885	246	1e-80	89	A. thaliana	UPI00000AC4DF	216	4e-69	73	M. truncatula	AC235022_4.2	230	1e-74	78
Bradi2g01180.1	O. sativa	UPI0000446A5F	741	0	59	A. thaliana	AT1G67000.1	306	6e-93	43	M. truncatula	Medtr8g104520.1	325	1e-102	48
Bradi2g01610.1	O. sativa	UPI0000F18F09	292	6e-90	33	A. thaliana	UPI0000196A90	966	0	76	M. truncatula	Medtr1g108340.1	889	0	71
Bradi2g02010.1	O. sativa	UPI0001C7EAF2	1088	0	85	A. thaliana	AT3G18370.1	814	0	53	M. truncatula	Medtr6g028380.1	925	0	58
Bradi2g02340.1	O. sativa	UPI0000446B71	226	5e-77	80	A. thaliana	UPI0000001414	137	5e-42	48	M. truncatula	Medtr8g107110.1	130	1e-39	49
Bradi2g02600.1	O. sativa	UPI0000450510	503	8e-171	83	A. thaliana	UPI00019B274D	218	1e-61	50	M. truncatula	Medtr6g082650.1	181	2e-49	48
Bradi2g03120.1	O. sativa	UPI0000450473	561	0	95	A. thaliana	UPI00000AAAFE	416	2e-141	69	M. truncatula	Medtr5g028170.1	418	5e-143	72
Bradi2g03820.1	O. sativa	UPI000188AFE3	498	5e-179	84	A. thaliana	UPI00000A0E82	352	2e-121	69	M. truncatula	Medtr3g077320.1	292	7e-99	72
Bradi2g06467.1	O. sativa	UPI00018EEE7C	329	1e-117	93	A. thaliana	AT4G18730.1	319	2e-113	92	M. truncatula	Medtr3g007700.1	315	3e-112	92
Bradi2g08500.2	O. sativa	UPI000049E816	1044	0	79	A. thaliana	UPI0000163123	613	0	48	M. truncatula	Medtr6g028380.1	85	1e-17	35
Bradi2g08920.2	O. sativa	UPI000049E673	424	4e-149	85	A. thaliana	UPI00000ADD7A	352	9e-118	44	M. truncatula	Medtr7g109820.1	308	5e-101	46
Bradi2g09080.1	O. sativa	UPI000049E651	1993	0	88	A. thaliana	UPI0000163406	1581	0	70	M. truncatula	Medtr1g100210.1	1643	0	72
Bradi2g09140.2	O. sativa	UPI000193295F	179	2e-59	98	A. thaliana	UPI00000A9111	144	1e-45	80	M. truncatula	Medtr8g138520.1	152	3e-49	80
Bradi2g09350.1	O. sativa	UPI000188AF5A	700	0	86	A. thaliana	UPI00000ADE5E	258	3e-82	41	M. truncatula	Medtr2g019740.1	331	3e-110	50
Bradi2g09860.1	O. sativa	UPI0001C7ECE9	1078	0	70	A. thaliana	AT5G21160.3	300	2e-88	53	M. truncatula	Medtr5g088200.1	481	7e-156	41
Bradi2g09990.1	O. sativa	UPI00001AB0D8	281	3e-91	43	A. thaliana	UPI00000A0571	254	4e-80	46	M. truncatula	Medtr8g043510.1	269	3e-86	49
Bradi2g11560.1	O. sativa	UPI000043A189	1509	0	81	A. thaliana	UPI00000A6FB5	1065	0	58	M. truncatula	Medtr3g080120.1	938	0	60
Bradi2g12120.1	O. sativa	UPI00000A72EA	921	0	92	A. thaliana	UPI00000A092E	627	0	68	M. truncatula	Medtr7g111690.1	701	0	71
Bradi2g12790.2	O. sativa	UPI0000D89AFD	1083	0	63	A. thaliana	UPI00000ABFC2	1010	0	59	M. truncatula	Medtr1g083290.1	1130	0	63
Bradi2g12937.2	O. sativa	UPI0001B65E60	744	0	79	A. thaliana	UPI00000A81DC	672	0	71	M. truncatula	Medtr2g020210.1	719	0	78
Bradi2g13180.1	O. sativa	UPI0001932BAA	665	0	86	A. thaliana	UPI00000A7619	451	5e-158	57	M. truncatula	AC235488_4.1	440	3e-154	55
Bradi2g13487.1	O. sativa	UPI00006810F7	134	7e-36	48	A. thaliana	UPI0000197047	132	7e-35	46	M. truncatula	Medtr4g115000.1	135	2e-37	46
Bradi2g14190.1	O. sativa	UPI0000E12625	189	6e-63	82	A. thaliana	UPI0000162E26	89	5e-22	49	M. truncatula	UPI000188B79A	82	7e-20	58
Bradi2g14310.1	O. sativa	UPI000043A1D5	775	0	86	A. thaliana	UPI000009C76F	644	0	69	M. truncatula	Medtr2g099670.1	662	0	69
Bradi2g14900.1	O. sativa	UPI00019342D0	841	0	90	A. thaliana	UPI000009EDFC	707	0	72	M. truncatula	Medtr8g077310.2	704	0	71
Bradi2g15520.1	O. sativa	UPI00019341EB	915	0	93	A. thaliana	UPI00000AC02F	793	0	78	M. truncatula	Medtr5g009940.1	770	0	77
Bradi2g16070.1	O. sativa	UPI00019342D0	725	0	76	A. thaliana	UPI000009EDFC	685	0	72	M. truncatula	Medtr8g077310.2	686	0	71
Bradi2g16237.1	O. sativa	UPI000042ABAB	999	0	73	A. thaliana	AT1G29370.1	321	6e-97	36	M. truncatula	Medtr8g088190.1	306	1e-91	35
Bradi2g16310.1	O. sativa	UPI000042ABA8	195	4e-66	81	A. thaliana	UPI00000A6A8D	108	6e-32	68	M. truncatula	B7FN21	114	1e-34	58
Bradi2g18250.1	O. sativa	UPI00019342A4	661	0	87	A. thaliana	AT2G47210.1	425	4e-147	60	M. truncatula	Medtr7g109870.1	441	5e-154	60
Bradi2g18640.2	O. sativa	UPI000037801E	861	0	80	A. thaliana	UPI0001927C63	289	2e-90	43	M. truncatula	Medtr8g112590.1	360	2e-118	42
Bradi2g18710.1	O. sativa	UPI0000F1A2F7	806	0	78	A. thaliana	UPI00000A3C7E	585	0	61	M. truncatula	B7FLG4	607	0	58
Bradi2g19230.1	O. sativa	UPI0000F173A4	389	3e-139	80	A. thaliana	UPI0001927CB9	312	2e-108	63	M. truncatula	UPI000188B9B1	315	5e-110	62
Bradi2g19326.2	O. sativa	UPI00019340D1	983	0	88	A. thaliana	AT5G56630.1	726	0	74	M. truncatula	Medtr6g090130.1	730	0	73
Bradi2g19500.1	O. sativa	UPI0000F19084	335	3e-115	68	A. thaliana	UPI00000AC1A7	142	3e-40	46	M. truncatula	Medtr2g101270.1	155	2e-45	49
Bradi2g20134.1	O. sativa	UPI0000F128A6	489	6e-173	70	A. thaliana	UPI00000A2A80	198	5e-59	40	M. truncatula	Medtr5g015180.1	158	5e-44	40
Bradi2g20347.1	O. sativa	UPI00003A9276	560	0	83	A. thaliana	AT4G14770.1	159	2e-43	51	M. truncatula	Medtr6g087590.1	97	2e-22	39
Bradi2g20415.1	O. sativa	UPI0001C7ECAC	1156	0	55	A. thaliana	AT1G04300.1	501	6e-157	55	M. truncatula	Medtr1g044450.1	562	1e-179	49
Bradi2g20517.2	O. sativa	UPI000043F490	692	0	60	A. thaliana	AT5G04290.1	435	4e-128	36	M. truncatula	Medtr3g125320.1	177	1e-45	32
Bradi2g20680.1	O. sativa	UPI00004447AB	301	4e-104	79	A. thaliana	UPI0000196C39	210	2e-68	71	M. truncatula	UPI000188B70E	192	5e-62	61
Bradi2g20897.1	O. sativa	UPI0000F18DD3	366	6e-118	44	A. thaliana	UPI000009D781	385	2e-124	44	M. truncatula	Medtr3g051430.1	335	5e-106	48
Bradi2g21120.1	O. sativa	UPI00003B452E	653	0	81	A. thaliana	AT1G56190.1	728	0	85	M. truncatula	Medtr2g066110.1	729	0	85
Bradi2g21217.1	O. sativa	UPI0001934108	2283	0	86	A. thaliana	UPI0000DB5445	1508	0	59	M. truncatula	Medtr7g088700.1	1522	0	59
Bradi2g22090.1	O. sativa	UPI00001D983F	365	1e-128	68	A. thaliana	AT2G38610.1	335	2e-116	64	M. truncatula	Medtr7g074100.1	337	1e-117	64
Bradi2g22097.1	O. sativa	UPI00006810F7	646	0	63	A. thaliana	UPI0000197047	421	1e-141	54	M. truncatula	Medtr4g083690.1	450	1e-153	54
Bradi2g22430.1	O. sativa	UPI000043F4CF	892	0	80	A. thaliana	UPI00000AC0E7	543	0	55	M. truncatula	Medtr5g091160.1	523	0	50
Bradi2g22850.1	O. sativa	UPI00003B33F4	1185	0	78	A. thaliana	UPI00000A7FD2	754	0	60	M. truncatula	Medtr1g146610.1	781	0	57
Bradi2g23040.1	O. sativa	UPI0000F194E3	1365	0	69	A. thaliana	UPI0001DDB20F	581	0	66	M. truncatula	Medtr7g100370.1	610	0	55
Bradi2g24190.1	O. sativa	UPI0000E124F3	729	0	86	A. thaliana	UPI0001505811	466	7e-164	60	M. truncatula	Medtr1g098390.1	506	4e-180	64
Bradi2g25640.1	O. sativa	UPI0001933D79	203	6e-64	44	A. thaliana	UPI00000AC1F5	254	2e-83	52	M. truncatula	Medtr4g118510.1	255	2e-83	50
Bradi2g26510.1	O. sativa	UPI000012DC7F	797	0	92	A. thaliana	UPI00000AC42B	523	0	73	M. truncatula	AC235662_25.1	257	3e-84	47
Bradi2g26530.1	O. sativa	UPI00004503C4	739	0	91	A. thaliana	UPI00000AA666	541	0	66	M. truncatula	Medtr5g013580.1	564	0	68
Bradi2g26547.1	O. sativa	UPI0001934067	1537	0	91	A. thaliana	UPI00006C96CE	2095	0	69	M. truncatula	Medtr3g014090.1	1701	0	70
Bradi2g26680.1	O. sativa	UPI00003B0D47	751	0	89	A. thaliana	UPI00000A5EBB	659	0	80	M. truncatula	Medtr2g085200.1	358	1e-116	54
Bradi2g26807.1	O. sativa	UPI000193416B	1654	0	91	A. thaliana	AT5G19420.1	1273	0	72	M. truncatula	Medtr5g096940.1	1298	0	74
Bradi2g27260.1	O. sativa	UPI000188AE1D	724	0	90	A. thaliana	UPI000016DC62	172	4e-47	36	M. truncatula	Medtr8g136920.1	175	2e-48	37
Bradi2g27350.1	O. sativa	UPI00004C290F	800	0	84	A. thaliana	UPI0000E687A8	664	0	70	M. truncatula	Medtr2g025100.1	672	0	77
Bradi2g28450.1	O. sativa	UPI000018D3C4	1124	0	77	A. thaliana	UPI00000475AA	1147	0	78	M. truncatula	Medtr3g166770.1	1173	0	80
Bradi2g31910.1	O. sativa	UPI0000F18F09	1275	0	90	A. thaliana	AT3G21090.1	881	0	63	M. truncatula	Medtr4g076940.1	862	0	64
Bradi2g33037.2	O. sativa	UPI00000A627E	210	7e-62	40	A. thaliana	AT3G13670.1	997	0	78	M. truncatula	Medtr1g007150.1	1024	0	79
Bradi2g34240.1	O. sativa	UPI00003FE70A	2013	0	95	A. thaliana	UPI0000033A74	1697	0	78	M. truncatula	Medtr3g136720.1	1700	0	78
Bradi2g34580.1	O. sativa	UPI000035E01B	1323	0	88	A. thaliana	UPI00000A4FE6	1020	0	72	M. truncatula	Medtr5g071900.1	298	1e-94	49
Bradi2g34630.1	O. sativa	UPI00019339F8	105	2e-24	45	A. thaliana	AT2G19130.1	241	4e-71	34	M. truncatula	Medtr2g081500.1	186	1e-51	30
Bradi2g34710.1	O. sativa	UPI0001C7CF04	1058	0	82	A. thaliana	UPI00000A2F28	580	0	49	M. truncatula	UPI000188B945	629	0	53
Bradi2g35587.1	O. sativa	UPI0000F18ACF	1493	0	75	A. thaliana	UPI00000A553E	956	0	64	M. truncatula	Medtr4g136870.1	895	0	61
Bradi2g36000.1	O. sativa	UPI00001BFA9D	828	0	89	A. thaliana	UPI00000A604B	639	0	67	M. truncatula	Medtr4g118770.1	621	0	64
Bradi2g36370.1	O. sativa	UPI0001B09215	1571	0	92	A. thaliana	UPI0000196B15	1268	0	75	M. truncatula	Medtr1g089270.1	924	0	76
Bradi2g37450.1	O. sativa	UPI0000F228ED	686	0	81	A. thaliana	UPI0000163717	593	0	60	M. truncatula	Medtr3g086540.1	531	1e-180	63
Bradi2g37640.1	O. sativa	UPI0000DB45B2	273	3e-91	90	A. thaliana	UPI00000AC4DF	241	1e-78	78	M. truncatula	AC235022_4.2	259	8e-86	81
Bradi2g37720.1	O. sativa	UPI00001B1F1B	249	3e-71	35	A. thaliana	UPI00000A4C9D	275	5e-77	36	M. truncatula	Medtr5g007460.1	331	2e-99	37
Bradi2g37750.1	O. sativa	UPI0000454868	1895	0	89	A. thaliana	UPI00000A3A44	1398	0	68	M. truncatula	Medtr2g096010.1	1422	0	68
Bradi2g37980.2	O. sativa	UPI0000E1231A	642	0	83	A. thaliana	UPI00000AC3C3	304	5e-99	46	M. truncatula	Medtr7g100790.1	357	8e-120	54
Bradi2g38247.1	O. sativa	UPI000042ABCD	776	0	77	A. thaliana	AT5G58620.1	362	3e-118	42	M. truncatula	Medtr5g082830.1	394	8e-130	43
Bradi2g38590.1	O. sativa	UPI0000D7ED72	785	0	95	A. thaliana	UPI0000000E77	698	0	84	M. truncatula	Medtr7g110060.2	697	0	85
Bradi2g39240.1	O. sativa	UPI0001B66EBA	1254	0	81	A. thaliana	UPI00000A48B3	732	0	49	M. truncatula	Medtr5g080390.1	743	0	48
Bradi2g39600.1	O. sativa	UPI0001933E8D	1361	0	86	A. thaliana	AT5G42140.1	932	0	60	M. truncatula	AC231338_8.1	947	0	57
Bradi2g39730.1	O. sativa	UPI0001C7D569	175	1e-51	76	A. thaliana	UPI00000A83D7	148	9e-41	56	M. truncatula	Medtr2g069490.1	144	2e-39	64
Bradi2g40760.1	O. sativa	UPI00004C2B67	734	0	89	A. thaliana	UPI00000AB6E9	639	0	75	M. truncatula	Medtr6g005450.1	653	0	75
Bradi2g42320.1	O. sativa	UPI0001933CEE	194	2e-55	34	A. thaliana	AT4G24740.1	512	0	66	M. truncatula	Medtr6g075000.1	130	8e-36	33
Bradi2g42980.1	O. sativa	UPI0001C7B31B	187	3e-50	36	A. thaliana	UPI00000ADED2	295	2e-91	41	M. truncatula	Medtr4g112060.1	350	1e-111	35
Bradi2g43110.1	O. sativa	UPI0000446B7D	965	0	82	A. thaliana	UPI0000048592	592	0	53	M. truncatula	Medtr5g075630.1	479	5e-162	48
Bradi2g43460.2	O. sativa	UPI00004504D6	316	2e-104	90	A. thaliana	UPI00019B26C2	146	4e-39	43	M. truncatula	Medtr4g088010.1	226	1e-70	57
Bradi2g45860.1	O. sativa	UPI000046D4A5	198	2e-66	76	A. thaliana	UPI00000A6A8D	100	7e-28	73	M. truncatula	Medtr5g041790.1	115	5e-33	63
Bradi2g46230.1	O. sativa	UPI000048DF13	1665	0	76	A. thaliana	UPI00000A8DF1	821	0	47	M. truncatula	UPI0000F08EA1	491	5e-145	45
Bradi2g46320.1	O. sativa	Os01g48320.2	157	4e-48	86	A. thaliana	UPI000009DC8E	108	1e-27	51	M. truncatula	Medtr8g022290.1	97	2e-23	49
Bradi2g46340.1	O. sativa	UPI0000DD8C68	1431	0	88	A. thaliana	UPI00000AB182	955	0	61	M. truncatula	Medtr4g080030.1	997	0	66
Bradi2g47000.1	O. sativa	UPI000188AD07	841	0	68	A. thaliana	AT1G18390.2	452	5e-151	42	M. truncatula	Medtr7g082530.1	428	3e-136	70
Bradi2g47850.1	O. sativa	UPI00000A627E	836	0	93	A. thaliana	UPI000009C76F	660	0	74	M. truncatula	Medtr2g099670.1	702	0	77
Bradi2g47940.1	O. sativa	UPI000049E7BE	846	0	91	A. thaliana	AT2G19520.1	732	0	77	M. truncatula	Medtr2g045840.1	726	0	77
Bradi2g48500.1	O. sativa	UPI00000A6253	248	9e-80	79	A. thaliana	UPI0001505578	103	1e-25	53	M. truncatula	Medtr7g081660.1	133	8e-35	52
Bradi2g49790.1	O. sativa	UPI00001B2187	167	3e-46	34	A. thaliana	UPI00000A7809	514	0	60	M. truncatula	UPI000009FCD4	347	3e-116	47
Bradi2g49800.1	O. sativa	UPI00001B3A08	404	3e-135	39	A. thaliana	AT1G29690.1	691	0	61	M. truncatula	Medtr2g005730.1	398	7e-133	40
Bradi2g49912.1	O. sativa	UPI00000044B4	1268	0	66	A. thaliana	UPI0000033A74	1262	0	70	M. truncatula	Medtr3g136720.1	1271	0	73
Bradi2g50140.1	O. sativa	UPI00004C291C	3098	0	87	A. thaliana	UPI00000488F5	2278	0	64	M. truncatula	Medtr4g078220.1	2441	0	68
Bradi2g50450.1	O. sativa	UPI00000ABE5F	407	3e-140	71	A. thaliana	UPI00000A1BA1	203	1e-61	51	M. truncatula	Medtr1g087790.1	275	7e-89	51
Bradi2g50990.1	O. sativa	UPI000009F91C	1251	0	71	A. thaliana	UPI0001A7B18F	488	1e-156	38	M. truncatula	ACJ86244.1	94	3e-22	42
Bradi2g51510.1	O. sativa	UPI0000446BEC	840	0	61	A. thaliana	AT1G74830.1	109	4e-25	36	M. truncatula	A2Q381	114	2e-26	50
Bradi2g51890.1	O. sativa	UPI0000F16CF6	337	4e-118	83	A. thaliana	UPI0000196C39	233	4e-77	57	M. truncatula	UPI000188B70E	201	2e-65	56
Bradi2g53220.1	O. sativa	UPI000049EAE9	211	6e-72	98	A. thaliana	UPI0000133DB5	196	3e-65	89	M. truncatula	ABE80118.1	198	1e-66	90
Bradi2g53340.3	O. sativa	UPI000048DF2E	1068	0	92	A. thaliana	UPI00000A7143	978	0	83	M. truncatula	Medtr7g074570.1	999	0	86
Bradi2g54190.1	O. sativa	UPI000048E07A	1493	0	92	A. thaliana	UPI0000DB55D5	977	0	61	M. truncatula	Medtr2g093210.1	1219	0	75
Bradi2g54230.1	O. sativa	UPI000048DF4E	1294	0	81	A. thaliana	UPI00000A7FD2	854	0	64	M. truncatula	Medtr1g146610.1	897	0	61
Bradi2g56267.1	O. sativa	UPI00000A5EA7	642	0	91	A. thaliana	UPI00004FF63D	518	0	72	M. truncatula	Medtr2g006330.1	546	0	76
Bradi2g56460.1	O. sativa	UPI00000A5FBD	873	0	89	A. thaliana	UPI00000A1F16	669	0	71	M. truncatula	Medtr8g070530.1	207	6e-59	36
Bradi2g56500.1	O. sativa	UPI000049EAF7	989	0	82	A. thaliana	UPI0000162F89	703	0	60	M. truncatula	Medtr4g144270.1	581	0	61
Bradi2g56530.2	O. sativa	UPI00004548EF	329	7e-108	49	A. thaliana	UPI0000196BCC	403	3e-133	58	M. truncatula	ACJ85524.1	400	2e-135	61
Bradi2g57657.1	O. sativa	UPI000049E9C7	1403	0	68	A. thaliana	UPI00000A6353	306	5e-88	85	M. truncatula	Medtr7g080580.1	305	3e-86	80
Bradi2g57800.1	O. sativa	Os08g39630.2	147	4e-41	66	A. thaliana	UPI00000ADB1D	154	5e-44	36	M. truncatula	Medtr1g116790.1	146	3e-41	40
Bradi2g58697.1	O. sativa	UPI0001C7F67E	2794	0	81	A. thaliana	UPI00000AE226	1767	0	55	M. truncatula	Medtr4g156300.1	970	0	51
Bradi2g58770.1	O. sativa	UPI0001932F33	687	0	86	A. thaliana	UPI00000ADE5E	419	1e-145	59	M. truncatula	Q2HW14	497	4e-176	63
Bradi2g58860.1	O. sativa	UPI0001932F41	1758	0	84	A. thaliana	AT1G04920.1	1368	0	64	M. truncatula	Medtr3g047380.1	1349	0	64
Bradi2g59247.1	O. sativa	UPI0000DD8E8C	1175	0	70	A. thaliana	AT1G27430.1	315	8e-88	35	M. truncatula	Medtr7g027680.1	311	5e-87	39
Bradi2g60150.2	O. sativa	UPI00004C292E	414	2e-145	64	A. thaliana	UPI0000196BB9	166	5e-48	54	M. truncatula	ACJ84753.1	196	9e-61	36
Bradi2g60910.1	O. sativa	UPI0000DB4263	1463	0	77	A. thaliana	UPI0000138816	1206	0	63	M. truncatula	Medtr4g127660.1	800	0	50
Bradi2g61310.1	O. sativa	UPI00004C2BB2	770	0	94	A. thaliana	UPI00000A5EBB	671	0	82	M. truncatula	Medtr2g085200.1	360	2e-117	54
Bradi2g61380.1	O. sativa	UPI0001C7F686	208	3e-63	90	A. thaliana	UPI00000A83D7	171	6e-49	75	M. truncatula	Medtr2g069490.1	159	6e-45	70
Bradi2g61842.1	O. sativa	UPI00004C2BF9	1642	0	74	A. thaliana	AT5G22450.1	264	9e-73	30	M. truncatula	AC233845_5.1	125	6e-30	35
Bradi2g62680.1	O. sativa	UPI0001B66F3D	944	0	56	A. thaliana	UPI0000DB5488	177	3e-46	43	M. truncatula	Medtr1g072780.1	177	7e-46	40
Bradi3g00697.1	O. sativa	UPI0000F16ED0	235	4e-71	69	A. thaliana	UPI00000A9415	136	8e-34	61	M. truncatula	AC234952_22.1	136	5e-34	67
Bradi3g00792.1	O. sativa	UPI0001B670BC	1937	0	72	A. thaliana	UPI000009D8AA	695	0	49	M. truncatula	Medtr5g012620.1	771	0	49
Bradi3g01080.1	O. sativa	UPI0000F17086	905	0	92	A. thaliana	UPI00000ABFAF	669	0	63	M. truncatula	Medtr3g077950.2	587	0	56
Bradi3g01297.1	O. sativa	UPI000023676F	3014	0	82	A. thaliana	UPI0001819C3D	1602	0	63	M. truncatula	Medtr8g030550.1	1577	0	62
Bradi3g01310.1	O. sativa	UPI0001B66556	520	0	90	A. thaliana	UPI00000A09F1	216	1e-69	45	M. truncatula	Medtr8g073580.1	298	6e-102	58
Bradi3g01340.3	O. sativa	UPI0000DB432A	1760	0	77	A. thaliana	AT3G21430.2	743	0	41	M. truncatula	Medtr1g083040.1	843	0	46
Bradi3g01960.1	O. sativa	UPI0000236745	142	5e-42	89	A. thaliana	AT2G21060.1	101	1e-26	62	M. truncatula	Medtr8g075560.1	112	5e-30	67
Bradi3g02087.1	O. sativa	UPI00001B0E35	811	0	86	A. thaliana	UPI00005996FB	573	0	64	M. truncatula	Medtr4g061670.1	350	5e-115	46
Bradi3g02227.1	O. sativa	UPI0001932EE6	417	1e-143	79	A. thaliana	UPI0000134FC5	275	7e-87	57	M. truncatula	UPI000188B60A	282	9e-91	54
Bradi3g03690.1	O. sativa	UPI0000F172D3	2160	0	94	A. thaliana	UPI00004FF6CF	1885	0	81	M. truncatula	Medtr2g009180.1	1888	0	82
Bradi3g03850.1	O. sativa	UPI00004470BA	566	0	76	A. thaliana	UPI0001927C7B	477	2e-167	63	M. truncatula	Medtr7g094130.1	482	7e-170	64
Bradi3g03990.1	O. sativa	UPI00019336FB	293	3e-90	43	A. thaliana	UPI00000A2DB2	302	4e-96	39	M. truncatula	Medtr2g121440.1	299	3e-95	40
Bradi3g04500.1	O. sativa	UPI0000F16EDD	803	0	63	A. thaliana	UPI00000A920E	171	5e-45	43	M. truncatula	Medtr6g093400.1	112	3e-26	34
Bradi3g05697.2	O. sativa	UPI0001C7DBCA	1497	0	77	A. thaliana	UPI0001927C2D	1288	0	65	M. truncatula	Medtr2g043050.1	1235	0	67
Bradi3g05830.1	O. sativa	UPI00003CE59D	967	0	90	A. thaliana	UPI00000A1A2B	702	0	61	M. truncatula	Medtr4g086240.1	742	0	63
Bradi3g05890.1	O. sativa	UPI0001C7D7E2	278	3e-87	45	A. thaliana	UPI000009E957	310	2e-99	41	M. truncatula	Medtr6g006770.1	304	2e-97	39
Bradi3g07637.2	O. sativa	UPI0001932FE2	309	1e-97	82	A. thaliana	UPI00001970A8	216	4e-63	66	M. truncatula	Medtr4g075290.1	169	4e-49	57
Bradi3g07910.1	O. sativa	UPI0001C7D9D6	863	0	73	A. thaliana	UPI00000AAEAD	307	8e-96	36	M. truncatula	Medtr8g103750.1	356	3e-112	38
Bradi3g08380.1	O. sativa	UPI000193309A	342	3e-116	84	A. thaliana	UPI00000A5E02	221	4e-69	61	M. truncatula	Medtr3g082650.1	193	1e-58	52
Bradi3g08400.1	O. sativa	UPI0000DD8BD6	732	0	78	A. thaliana	UPI00000ABEE4	759	0	78	M. truncatula	Medtr2g100370.1	745	0	80
Bradi3g08660.1	O. sativa	UPI0000F227BB	482	3e-154	37	A. thaliana	UPI0001927B98	748	0	46	M. truncatula	ABN08715.1	511	5e-166	37
Bradi3g09170.1	O. sativa	UPI00003CE826	1375	0	86	A. thaliana	UPI00000AB182	918	0	60	M. truncatula	Medtr4g080030.1	968	0	63
Bradi3g09210.1	O. sativa	UPI00003CE4CF	1844	0	95	A. thaliana	UPI0000048716	1640	0	84	M. truncatula	Medtr4g109680.1	1636	0	84
Bradi3g09460.1	O. sativa	UPI0001B669DF	652	0	81	A. thaliana	UPI00000AB53D	269	1e-80	51	M. truncatula	Medtr4g079650.1	253	1e-73	48
Bradi3g09570.1	O. sativa	UPI000193301C	453	4e-162	86	A. thaliana	AT4G01023.1	100	4e-25	68	M. truncatula	Medtr7g109120.1	387	4e-135	65
Bradi3g10150.1	O. sativa	UPI00003FF293	621	0	60	A. thaliana	AT4G32760.1	406	3e-133	52	M. truncatula	AC225507_38.1	452	1e-151	47
Bradi3g10350.1	O. sativa	UPI0000377E6A	1857	0	86	A. thaliana	UPI00017F91FC	1307	0	64	M. truncatula	Medtr6g086970.1	667	0	75
Bradi3g10840.1	O. sativa	UPI00005E1B54	1027	0	82	A. thaliana	UPI00000A36BD	742	0	58	M. truncatula	Medtr6g084190.1	742	0	59
Bradi3g12902.1	O. sativa	UPI000022614B	1288	0	63	A. thaliana	UPI00000A0734	416	6e-123	35	M. truncatula	Medtr4g075060.1	275	1e-75	62
Bradi3g13380.1	O. sativa	UPI000023AE53	616	0	68	A. thaliana	AT1G58025.3	191	7e-54	41	M. truncatula	Medtr2g005590.1	190	5e-53	40
Bradi3g13460.1	O. sativa	UPI000193301E	1816	0	95	A. thaliana	UPI0000DB531F	1680	0	87	M. truncatula	Medtr1g114490.1	1605	0	84
Bradi3g13480.1	O. sativa	UPI0000F134E1	353	2e-112	70	A. thaliana	AT4G10070.1	200	4e-55	62	M. truncatula	Medtr5g008480.2	226	4e-68	65
Bradi3g13690.1	O. sativa	UPI00000A125E	557	0	90	A. thaliana	AT4G00830.1	400	7e-136	58	M. truncatula	Medtr7g118120.1	404	3e-138	58
Bradi3g13990.1	O. sativa	UPI000023ACE7	1248	0	83	A. thaliana	UPI00000A8C47	271	1e-77	37	M. truncatula	Medtr2g017980.1	234	2e-65	34
Bradi3g14000.1	O. sativa	UPI000023B183	1172	0	86	A. thaliana	UPI00000AC16C	879	0	70	M. truncatula	Medtr4g104360.1	939	0	70
Bradi3g14340.1	O. sativa	UPI000013422D	501	0	92	A. thaliana	AT3G09200.1	439	3e-156	80	M. truncatula	Medtr3g135890.1	441	1e-157	82
Bradi3g14350.1	O. sativa	UPI000023AEBA	1149	0	86	A. thaliana	UPI0000162F22	776	0	57	M. truncatula	Medtr2g048390.1	828	0	64
Bradi3g15320.1	O. sativa	UPI0000F1A3D2	1189	0	71	A. thaliana	AT2G36480.1	127	3e-30	56	M. truncatula	Medtr7g103840.1	156	2e-39	53
Bradi3g15627.1	O. sativa	UPI000022F18D	607	0	73	A. thaliana	UPI00000A499C	337	2e-109	67	M. truncatula	Medtr1g110690.1	221	2e-69	61
Bradi3g16250.1	O. sativa	UPI0000DB4CE1	1548	0	67	A. thaliana	UPI000034F574	1519	0	66	M. truncatula	Medtr2g104140.1	1536	0	67
Bradi3g16307.1	O. sativa	UPI00000A1E4E	886	0	53	A. thaliana	UPI0000048B5A	870	0	52	M. truncatula	Medtr4g107300.1	859	0	52
Bradi3g16630.2	O. sativa	UPI00001D8D26	399	1e-143	89	A. thaliana	UPI00000A0803	242	5e-81	62	M. truncatula	Medtr4g101020.1	270	1e-92	63
Bradi3g17630.1	O. sativa	UPI00005E1F2E	219	5e-63	33	A. thaliana	UPI0000196D45	203	4e-58	32	M. truncatula	Medtr7g010360.1	188	8e-53	35
Bradi3g18470.1	O. sativa	UPI0000212FB8	767	0	89	A. thaliana	UPI00000AC1A8	580	0	66	M. truncatula	UPI000188BAB5	410	4e-142	67
Bradi3g18540.2	O. sativa	UPI0000212FB8	846	0	91	A. thaliana	UPI00000AC1A8	649	0	69	M. truncatula	UPI000188BAB5	473	7e-167	68
Bradi3g18707.2	O. sativa	UPI0001C7B9C9	1514	0	84	A. thaliana	UPI00000041EC	1203	0	66	M. truncatula	Medtr2g041680.1	1214	0	68
Bradi3g18750.1	O. sativa	UPI000022F21D	541	0	88	A. thaliana	UPI000000BFE6	456	5e-163	74	M. truncatula	ABN08096.1	483	7e-174	78
Bradi3g18850.1	O. sativa	UPI0001934ADE	1139	0	83	A. thaliana	UPI00015058AF	909	0	72	M. truncatula	Medtr4g128020.1	898	0	75
Bradi3g18930.1	O. sativa	UPI00019351E7	139	1e-38	32	A. thaliana	UPI0000196B9D	132	3e-36	42	M. truncatula	Medtr8g128850.1	164	3e-48	33
Bradi3g19640.1	O. sativa	UPI0000004479	194	5e-55	44	A. thaliana	AT2G38470.1	192	2e-54	45	M. truncatula	Medtr7g011820.1	230	3e-69	41
Bradi3g20120.1	O. sativa	UPI0000232650	1869	0	89	A. thaliana	UPI0000DB558C	1359	0	66	M. truncatula	Medtr4g115620.1	1355	0	66
Bradi3g21180.1	O. sativa	UPI00005E1B6C	462	5e-165	87	A. thaliana	UPI00000A9B08	350	9e-121	66	M. truncatula	Medtr8g091980.1	323	2e-110	67
Bradi3g22370.1	O. sativa	UPI0001934DDB	887	0	92	A. thaliana	UPI00019B2744	662	0	73	M. truncatula	Medtr3g114600.1	674	0	72
Bradi3g22430.1	O. sativa	UPI0000F14B2F	392	9e-138	85	A. thaliana	AT4G26780.1	226	4e-72	60	M. truncatula	Medtr5g093770.1	224	5e-72	58
Bradi3g22480.1	O. sativa	UPI0000226106	577	0	75	A. thaliana	UPI00000A2187	298	8e-98	49	M. truncatula	Medtr2g071400.1	347	8e-117	54
Bradi3g22487.1	O. sativa	UPI0000226106	388	3e-135	74	A. thaliana	UPI00000A2187	199	5e-62	51	M. truncatula	Medtr2g071400.1	234	2e-75	54
Bradi3g23800.1	O. sativa	UPI00005E1DAD	1589	0	81	A. thaliana	UPI000019715E	782	0	47	M. truncatula	Medtr2g008890.1	563	0	53
Bradi3g27852.1	O. sativa	UPI00005E1EFF	1264	0	91	A. thaliana	UPI00004FF8D5	1021	0	72	M. truncatula	Medtr5g027200.1	1046	0	75
Bradi3g28350.1	O. sativa	UPI00003FE70A	733	0	64	A. thaliana	UPI0000048AFC	1202	0	67	M. truncatula	Medtr2g035780.1	1476	0	75
Bradi3g29700.1	O. sativa	UPI0001933109	2730	0	89	A. thaliana	AT4G28710.1	1895	0	63	M. truncatula	Medtr7g099290.1	1866	0	60
Bradi3g29870.1	O. sativa	UPI0000F15E0C	1077	0	75	A. thaliana	UPI0000196D45	301	4e-93	39	M. truncatula	Medtr6g013130.2	304	1e-94	40
Bradi3g30380.1	O. sativa	UPI0000F1AEA8	335	3e-117	77	A. thaliana	UPI00000A39D1	186	2e-58	49	M. truncatula	Medtr4g028690.1	190	1e-60	46
Bradi3g31110.1	O. sativa	UPI0001935348	1211	0	83	A. thaliana	UPI000150580C	769	0	58	M. truncatula	Medtr6g006770.1	530	0	45
Bradi3g32210.2	O. sativa	UPI00000A2AE0	1281	0	93	A. thaliana	UPI00019B27BC	934	0	72	M. truncatula	Medtr3g159920.1	938	0	69
Bradi3g32330.1	O. sativa	UPI00000A65E3	815	0	84	A. thaliana	UPI000009E959	754	0	79	M. truncatula	Medtr5g098970.1	696	0	68
Bradi3g33240.1	O. sativa	UPI0000DD9A82	1779	0	58	A. thaliana	UPI00000ACAD2	303	4e-83	32	M. truncatula	Medtr5g012780.1	328	4e-91	39
Bradi3g33600.1	O. sativa	UPI00000A0467	499	5e-178	86	A. thaliana	AT4G26000.1	267	2e-86	52	M. truncatula	Medtr2g038020.1	265	5e-86	52
Bradi3g34270.1	O. sativa	UPI00005E1FCA	570	0	85	A. thaliana	UPI00000AC42C	433	2e-151	63	M. truncatula	Medtr5g007600.1	434	2e-152	64
Bradi3g35870.1	O. sativa	UPI0001934BD3	418	2e-132	78	A. thaliana	UPI0001927B82	278	2e-80	62	M. truncatula	Medtr5g035770.1	306	3e-91	60
Bradi3g36480.2	O. sativa	UPI00000A1E4B	442	6e-160	97	A. thaliana	UPI000000143D	412	1e-147	89	M. truncatula	Medtr3g099380.1	392	1e-139	86
Bradi3g37940.1	O. sativa	UPI000023AE6F	1581	0	85	A. thaliana	UPI0001927CA9	1230	0	69	M. truncatula	B7FJK4	160	2e-44	40
Bradi3g38200.1	O. sativa	UPI0001934C7E	252	2e-82	71	A. thaliana	UPI000003B2EC	108	1e-26	68	M. truncatula	Medtr3g101780.1	122	4e-32	71
Bradi3g38690.1	O. sativa	UPI00003FF472	811	0	93	A. thaliana	UPI00000A1C62	635	0	71	M. truncatula	Medtr2g099380.1	629	0	71
Bradi3g39590.1	O. sativa	UPI0000DD9846	1155	0	92	A. thaliana	UPI0000DB55AB	1139	0	89	M. truncatula	Medtr5g104020.1	1107	0	87
Bradi3g39760.1	O. sativa	UPI0000DB471E	179	2e-53	45	A. thaliana	UPI000016345C	181	2e-52	45	M. truncatula	Medtr5g018010.1	171	4e-50	44
Bradi3g39840.1	O. sativa	UPI0000F18B16	198	2e-55	49	A. thaliana	UPI00000A7EA4	155	2e-40	53	M. truncatula	Medtr3g030300.1	177	3e-49	61
Bradi3g39927.1	O. sativa	UPI000023B028	367	2e-126	71	A. thaliana	UPI000034EE71	172	1e-50	48	M. truncatula	Medtr2g098310.1	197	4e-60	52
Bradi3g40180.1	O. sativa	UPI0000DD9591	331	7e-113	71	A. thaliana	UPI00000A87AA	186	6e-56	65	M. truncatula	Medtr7g034630.1	128	1e-34	72
Bradi3g40350.1	O. sativa	UPI000023ABE3	419	5e-148	70	A. thaliana	UPI00017390AA	209	2e-66	52	M. truncatula	Medtr3g085190.1	238	5e-78	58
Bradi3g40370.1	O. sativa	UPI0001B671E4	183	6e-50	36	A. thaliana	UPI0000162B5D	299	1e-91	47	M. truncatula	ABE80124.1	198	8e-55	36
Bradi3g40630.1	O. sativa	UPI00004470C0	570	0	56	A. thaliana	UPI00000AC10E	548	0	53	M. truncatula	Medtr8g043980.1	519	4e-177	54
Bradi3g40640.1	O. sativa	UPI000021C860	1400	0	70	A. thaliana	UPI0001927C2D	1354	0	67	M. truncatula	Medtr2g043050.1	1360	0	68
Bradi3g41400.1	O. sativa	UPI0000241696	385	7e-138	83	A. thaliana	UPI00004FF46B	260	2e-88	59	M. truncatula	AC235758_23.1	273	5e-93	59
Bradi3g41920.1	O. sativa	UPI0001934CA3	1046	0	67	A. thaliana	UPI00000AB42E	391	9e-126	39	M. truncatula	Medtr3g092250.1	464	1e-151	39
Bradi3g41980.1	O. sativa	UPI0001B671A0	344	5e-115	80	A. thaliana	UPI00000ADA8F	242	2e-74	49	M. truncatula	Medtr4g072090.1	245	3e-76	52
Bradi3g42850.1	O. sativa	UPI000023B0B7	430	1e-155	91	A. thaliana	UPI0000138037	360	7e-128	74	M. truncatula	ACJ83853.1	266	3e-91	56
Bradi3g43475.1	O. sativa	UPI0000377D94	142	1e-46	97	A. thaliana	AT3G61110.1	139	4e-45	93	M. truncatula	UPI000188BC15	139	1e-45	94
Bradi3g43960.1	O. sativa	UPI00003B0599	900	0	77	A. thaliana	AT5G50380.1	445	2e-148	42	M. truncatula	Medtr8g109240.1	438	6e-146	41
Bradi3g44250.1	O. sativa	UPI00003B05A0	901	0	88	A. thaliana	UPI000171C07C	624	0	67	M. truncatula	Medtr2g025100.1	590	0	67
Bradi3g44620.1	O. sativa	UPI00003B445F	1358	0	93	A. thaliana	UPI000150549A	1196	0	83	M. truncatula	Medtr7g099650.1	1155	0	80
Bradi3g45530.1	O. sativa	UPI0000358B1E	1086	0	94	A. thaliana	UPI0000162A06	933	0	80	M. truncatula	Medtr1g122200.1	942	0	81
Bradi3g45940.1	O. sativa	UPI0000358D3C	1200	0	91	A. thaliana	UPI00000ABFA3	936	0	75	M. truncatula	Medtr6g065650.1	865	0	68
Bradi3g46210.1	O. sativa	UPI0000358B97	405	2e-140	71	A. thaliana	UPI00000A7433	144	5e-41	38	M. truncatula	Medtr8g022290.1	115	2e-29	47
Bradi3g46470.1	O. sativa	UPI0000D89B67	124	4e-32	30	A. thaliana	AT1G47500.1	366	2e-124	61	M. truncatula	CBD11660.1	378	4e-129	59
Bradi3g46480.1	O. sativa	UPI000023AEBA	427	2e-141	38	A. thaliana	UPI0000162934	791	0	60	M. truncatula	Medtr2g009340.1	809	0	60
Bradi3g47620.1	O. sativa	UPI0000DB4C88	308	9e-97	36	A. thaliana	UPI00000A3386	314	5e-99	40	M. truncatula	Medtr1g106430.1	304	2e-95	36
Bradi3g47827.1	O. sativa	UPI0000F177C9	928	0	84	A. thaliana	UPI000000C234	557	0	53	M. truncatula	Medtr7g031770.1	518	1e-179	53
Bradi3g47960.1	O. sativa	UPI0000375820	971	0	79	A. thaliana	UPI00000A0FDA	254	9e-75	35	M. truncatula	Medtr4g079650.1	133	1e-32	53
Bradi3g48460.2	O. sativa	UPI00019331A5	167	1e-52	86	A. thaliana	UPI000000C588	147	1e-44	68	M. truncatula	Medtr1g010600.1	143	2e-43	69
Bradi3g48580.1	O. sativa	UPI000037592D	691	0	54	A. thaliana	UPI00000AE1DC	243	1e-68	49	M. truncatula	Medtr1g017070.1	265	2e-76	46
Bradi3g49160.1	O. sativa	UPI00001B126E	575	0	45	A. thaliana	AT1G21240.1	501	3e-168	41	M. truncatula	Medtr7g079350.1	296	8e-90	41
Bradi3g50110.1	O. sativa	UPI00018EEA1E	896	0	87	A. thaliana	UPI00001631DE	750	0	67	M. truncatula	Medtr5g012180.1	564	0	79
Bradi3g50130.1	O. sativa	UPI0000F18903	430	1e-146	60	A. thaliana	UPI00000A3ADC	154	2e-40	36	M. truncatula	Medtr5g077400.1	128	3e-32	33
Bradi3g50150.1	O. sativa	UPI000021C65B	1179	0	68	A. thaliana	UPI0000DB52B5	598	0	67	M. truncatula	Medtr4g071900.1	795	0	51
Bradi3g51090.1	O. sativa	UPI00003CE52E	540	0	62	A. thaliana	AT1G03840.1	322	6e-104	78	M. truncatula	UPI0000696677	322	2e-104	84
Bradi3g51240.1	O. sativa	UPI0000F177D7	781	0	71	A. thaliana	UPI00000A0C0A	298	2e-94	65	M. truncatula	Medtr4g131220.1	552	0	54
Bradi3g51437.1	O. sativa	UPI00003CE50B	900	0	77	A. thaliana	UPI00000A4C32	566	0	57	M. truncatula	Medtr8g104280.1	600	0	55
Bradi3g51617.1	O. sativa	UPI0001B663AF	843	0	85	A. thaliana	AT5G47430.1	431	5e-137	48	M. truncatula	Medtr8g105530.1	509	1e-167	57
Bradi3g52110.1	O. sativa	UPI00000026F6	321	4e-99	56	A. thaliana	UPI00000A240A	403	2e-133	42	M. truncatula	Medtr4g098650.1	342	3e-108	58
Bradi3g52910.1	O. sativa	UPI00002368BC	1199	0	89	A. thaliana	UPI0000048472	914	0	68	M. truncatula	Medtr4g112790.1	940	0	69
Bradi3g53040.1	O. sativa	UPI0001C7DC4A	1119	0	86	A. thaliana	UPI00000AC3E2	743	0	61	M. truncatula	Medtr4g115090.1	760	0	60
Bradi3g53047.1	O. sativa	UPI0000F17753	1552	0	76	A. thaliana	UPI0000DB564F	445	9e-138	32	M. truncatula	ACJ86244.1	106	8e-27	53
Bradi3g53350.1	O. sativa	UPI0000F18105	1326	0	79	A. thaliana	UPI00004FF8B3	927	0	56	M. truncatula	Medtr5g077430.1	964	0	60
Bradi3g53567.1	O. sativa	UPI00019332E3	586	0	53	A. thaliana	UPI000198E92B	124	1e-29	41	M. truncatula	Medtr5g093940.1	124	8e-30	39
Bradi3g53710.1	O. sativa	UPI00003759A1	409	7e-146	84	A. thaliana	UPI00000AC5F1	301	9e-103	60	M. truncatula	Medtr8g107310.1	358	4e-126	76
Bradi3g53760.1	O. sativa	UPI0000375763	170	8e-55	86	A. thaliana	UPI000000C588	141	7e-43	57	M. truncatula	Medtr1g010600.1	144	2e-44	71
Bradi3g54740.1	O. sativa	UPI0000F17E8C	1035	0	76	A. thaliana	UPI0000196E92	427	2e-135	43	M. truncatula	Medtr7g005920.1	313	7e-93	65
Bradi3g54860.1	O. sativa	UPI0000377C48	826	0	94	A. thaliana	AT5G43320.1	610	0	69	M. truncatula	Medtr1g043790.1	628	0	69
Bradi3g55420.1	O. sativa	UPI000005F8C6	680	0	89	A. thaliana	AT1G04710.1	576	0	78	M. truncatula	B7FIA4	268	3e-88	75
Bradi3g55540.1	O. sativa	UPI00003B04C9	1548	0	80	A. thaliana	UPI0000163374	756	0	47	M. truncatula	Medtr1g094630.1	808	0	47
Bradi3g55870.1	O. sativa	UPI000193345C	556	0	88	A. thaliana	UPI0001927C1E	345	7e-119	62	M. truncatula	UPI0001768BA6	345	7e-119	62
Bradi3g56517.1	O. sativa	UPI00003503F1	1886	0	77	A. thaliana	UPI00000A1574	1030	0	48	M. truncatula	Medtr2g027690.1	630	0	65
Bradi3g57080.1	O. sativa	UPI000009F0EE	910	0	71	A. thaliana	UPI0000048B39	1011	0	68	M. truncatula	Medtr5g070670.1	511	3e-170	38
Bradi3g57387.1	O. sativa	UPI00019333C2	1656	0	87	A. thaliana	UPI00000ADDBF	1069	0	64	M. truncatula	Medtr7g112390.1	1155	0	68
Bradi3g57940.1	O. sativa	UPI000035AE93	734	0	83	A. thaliana	UPI00000A45B2	653	0	51	M. truncatula	Medtr3g101790.1	671	0	52
Bradi3g58310.1	O. sativa	UPI0000375857	863	0	89	A. thaliana	UPI000042BC1D	402	2e-133	69	M. truncatula	Medtr2g129890.1	446	1e-150	74
Bradi3g59520.1	O. sativa	UPI00000A8556	949	0	85	A. thaliana	UPI000004846C	771	0	66	M. truncatula	UPI00000AE12E	800	0	67
Bradi3g59542.2	O. sativa	UPI0001933284	903	0	94	A. thaliana	UPI00000AC3F9	813	0	85	M. truncatula	Medtr4g106730.1	815	0	83
Bradi3g59577.1	O. sativa	UPI0000358B55	1947	0	68	A. thaliana	UPI00000A13EA	548	3e-167	46	M. truncatula	Medtr5g010190.1	81	6e-16	31
Bradi3g59627.1	O. sativa	UPI00019332E5	1233	0	65	A. thaliana	UPI0000F580AE	1176	0	40	M. truncatula	Medtr2g063480.1	941	0	39
Bradi3g59920.1	O. sativa	UPI0001933250	841	0	91	A. thaliana	UPI00000ABF78	694	0	76	M. truncatula	Medtr8g025240.1	686	0	75
Bradi3g60080.1	O. sativa	UPI0001933402	1972	0	84	A. thaliana	UPI0000DB543C	854	0	44	M. truncatula	Medtr1g086870.1	974	0	45
Bradi3g60210.1	O. sativa	UPI0000DF08B2	1705	0	82	A. thaliana	UPI000009D88C	538	4e-174	74	M. truncatula	Medtr4g128650.1	748	0	45
Bradi3g60617.1	O. sativa	UPI0000F17D64	687	0	61	A. thaliana	UPI00000AC0E1	178	6e-48	32	M. truncatula	Medtr4g114040.1	146	1e-37	53
Bradi4g02410.1	O. sativa	UPI00003A9276	236	8e-75	39	A. thaliana	AT4G14770.1	150	4e-40	49	M. truncatula	Medtr6g087590.1	92	1e-20	40
Bradi4g02725.1	O. sativa	UPI0000D89E6F	1453	0	76	A. thaliana	AT1G04300.1	553	1e-179	45	M. truncatula	Medtr1g044450.1	666	0	42
Bradi4g03737.1	O. sativa	UPI000021C795	134	8e-33	33	A. thaliana	AT4G00830.1	143	3e-36	33	M. truncatula	Medtr7g118120.1	149	1e-38	34
Bradi4g03940.1	O. sativa	UPI0000680DA7	246	6e-82	77	A. thaliana	UPI00000A3BB7	147	7e-43	77	M. truncatula	Medtr5g079870.1	160	2e-48	76
Bradi4g04400.1	O. sativa	UPI0001935A2A	1447	0	61	A. thaliana	UPI0001A7B0EF	164	1e-40	51	M. truncatula	Medtr3g077450.1	180	3e-46	35
Bradi4g04850.1	O. sativa	UPI0000680E35	327	8e-116	88	A. thaliana	UPI00000AC3A8	284	9e-99	69	M. truncatula	Medtr1g087320.1	277	2e-96	67
Bradi4g05310.1	O. sativa	UPI0001935861	512	3e-168	71	A. thaliana	UPI0001A7B222	282	7e-82	73	M. truncatula	Medtr8g094300.1	283	5e-82	76
Bradi4g06290.1	O. sativa	UPI0000680FBF	742	0	74	A. thaliana	UPI00000A2EE0	389	8e-127	51	M. truncatula	Medtr7g110710.1	411	2e-135	50
Bradi4g07110.1	O. sativa	UPI0001B6710E	1233	0	92	A. thaliana	UPI00000A032E	1083	0	73	M. truncatula	Medtr5g010470.1	869	0	69
Bradi4g07880.1	O. sativa	UPI0000358D3C	692	0	54	A. thaliana	UPI00000AC430	996	0	69	M. truncatula	Medtr6g023770.1	992	0	68
Bradi4g07997.1	O. sativa	UPI0001B660D8	1697	0	93	A. thaliana	UPI00015781C5	1069	0	36	M. truncatula	Medtr5g075640.1	2234	0	58
Bradi4g08080.1	O. sativa	UPI000068141C	1032	0	84	A. thaliana	UPI00000ADCA9	789	0	66	M. truncatula	Medtr5g016550.1	710	0	62
Bradi4g08380.1	O. sativa	UPI00003B3387	1559	0	65	A. thaliana	UPI000009F04B	707	0	39	M. truncatula	UPI0001758C8E	723	0	39
Bradi4g08420.1	O. sativa	UPI0000454868	236	5e-65	40	A. thaliana	AT3G50240.1	1154	0	61	M. truncatula	Medtr1g018940.1	1419	0	71
Bradi4g08490.1	O. sativa	UPI0001934DF1	1258	0	81	A. thaliana	UPI00000AAB35	517	1e-172	39	M. truncatula	Medtr8g121410.1	687	0	45
Bradi4g08727.2	O. sativa	UPI00003FF54E	582	0	78	A. thaliana	UPI000016DC62	310	5e-95	51	M. truncatula	Medtr8g136920.1	321	2e-98	65
Bradi4g10700.1	O. sativa	UPI0000DD9D0F	1935	0	84	A. thaliana	AT4G02480.1	1223	0	56	M. truncatula	Medtr1g088750.1	1292	0	59
Bradi4g12200.1	O. sativa	UPI0000D89B76	676	0	91	A. thaliana	AT3G07810.1	404	1e-137	65	M. truncatula	Medtr5g105300.1	451	9e-157	72
Bradi4g14950.1	O. sativa	UPI0000681F60	733	0	87	A. thaliana	UPI000005E855	685	0	82	M. truncatula	Medtr7g115080.1	695	0	83
Bradi4g16050.1	O. sativa	UPI0000681FFD	380	9e-130	74	A. thaliana	UPI000009E0CE	116	1e-28	84	M. truncatula	Medtr1g012530.1	102	3e-24	64
Bradi4g16327.1	O. sativa	UPI0000F128A6	216	3e-66	47	A. thaliana	UPI00000A0511	192	8e-57	49	M. truncatula	Medtr5g015180.1	155	5e-43	45
Bradi4g17020.1	O. sativa	UPI0000D89AFD	1610	0	85	A. thaliana	UPI00000ABFC2	1223	0	66	M. truncatula	Medtr1g083290.1	1246	0	70
Bradi4g19010.1	O. sativa	UPI0001935589	723	0	87	A. thaliana	UPI00000ADE5E	422	1e-146	55	M. truncatula	Q2HW14	492	4e-174	59
Bradi4g21540.1	O. sativa	UPI0001935B56	157	5e-46	71	A. thaliana	UPI000009D50C	100	1e-24	60	M. truncatula	Medtr8g120690.1	99	9e-24	63
Bradi4g21750.1	O. sativa	UPI0000509710	1373	0	73	A. thaliana	AT1G04920.1	954	0	51	M. truncatula	Medtr3g047380.1	810	0	59
Bradi4g21890.1	O. sativa	UPI0000681DC1	395	7e-124	33	A. thaliana	AT3G07040.1	355	2e-108	30	M. truncatula	Medtr5g027900.1	350	9e-107	31
Bradi4g22760.1	O. sativa	UPI0001933C09	548	0	54	A. thaliana	UPI00000AB786	472	8e-160	62	M. truncatula	Medtr3g096230.1	487	1e-165	61
Bradi4g24320.1	O. sativa	UPI000193575D	826	0	81	A. thaliana	UPI00000A13B4	662	0	66	M. truncatula	Medtr3g097010.1	625	0	62
Bradi4g24367.1	O. sativa	UPI000049EAFA	391	3e-136	55	A. thaliana	AT4G38970.1	661	0	80	M. truncatula	ACJ84598.1	650	0	81
Bradi4g24390.1	O. sativa	UPI0000509267	956	0	95	A. thaliana	UPI00004FF7D3	779	0	78	M. truncatula	Medtr4g144630.1	795	0	79
Bradi4g26200.1	O. sativa	UPI0001B66312	399	1e-135	74	A. thaliana	UPI00000AC105	258	6e-83	66	M. truncatula	Medtr3g049440.1	265	9e-86	74
Bradi4g27810.1	O. sativa	UPI00002261A9	518	0	81	A. thaliana	UPI000009E931	379	1e-132	61	M. truncatula	Medtr7g082670.1	384	5e-133	60
Bradi4g27910.1	O. sativa	UPI0001B66F33	1832	0	94	A. thaliana	UPI0001927BC4	1705	0	87	M. truncatula	Medtr2g092930.1	1696	0	85
Bradi4g28270.1	O. sativa	UPI00003CE909	2177	0	77	A. thaliana	AT1G15520.1	1850	0	63	M. truncatula	Medtr2g102660.1	1930	0	65
Bradi4g28400.1	O. sativa	UPI0001934E25	668	0	70	A. thaliana	UPI0001927B83	311	6e-98	45	M. truncatula	Medtr2g100530.1	328	4e-105	44
Bradi4g30540.1	O. sativa	UPI00001909C9	1403	0	69	A. thaliana	UPI0000048ACB	1409	0	68	M. truncatula	Medtr4g130510.1	1674	0	81
Bradi4g31270.1	O. sativa	UPI0001934FA0	861	0	85	A. thaliana	AT3G14090.1	535	0	54	M. truncatula	Medtr8g109240.1	358	2e-115	40
Bradi4g32530.1	O. sativa	UPI000035AF1A	1056	0	92	A. thaliana	UPI00000ADB1C	923	0	84	M. truncatula	Medtr5g065880.1	928	0	85
Bradi4g33870.1	O. sativa	UPI00017BE7E2	97	5e-23	39	A. thaliana	UPI0001505663	296	1e-100	83	M. truncatula	Medtr1g039850.1	289	1e-98	81
Bradi4g34050.1	O. sativa	UPI0000DD97B9	432	4e-154	69	A. thaliana	UPI00000A8761	253	6e-84	57	M. truncatula	Medtr1g089750.1	120	5e-34	39
Bradi4g34790.1	O. sativa	UPI0000DD97FD	710	0	90	A. thaliana	UPI0000163569	504	3e-178	67	M. truncatula	Medtr7g083480.1	488	3e-172	74
Bradi4g34880.1	O. sativa	UPI0000DD980A	1578	0	92	A. thaliana	UPI00004579D5	1129	0	70	M. truncatula	Medtr7g020860.1	1110	0	70
Bradi4g35050.1	O. sativa	UPI0000239484	532	0	75	A. thaliana	UPI000019705E	542	0	78	M. truncatula	Medtr1g116520.1	550	0	77
Bradi4g35250.3	O. sativa	UPI0001934FAF	842	0	64	A. thaliana	UPI00015058A2	380	7e-119	38	M. truncatula	Medtr4g092490.1	400	2e-125	38
Bradi4g35760.1	O. sativa	UPI0000DD9835	1167	0	76	A. thaliana	AT4G00730.1	849	0	59	M. truncatula	Medtr2g088470.1	672	0	48
Bradi4g35977.1	O. sativa	UPI0001C7AA6D	1719	0	60	A. thaliana	AT2G16485.1	667	0	37	M. truncatula	Medtr3g117490.1	637	0	38
Bradi4g36200.1	O. sativa	UPI0001935050	1583	0	94	A. thaliana	UPI0000196E98	1357	0	82	M. truncatula	Medtr3g077740.1	1357	0	82
Bradi4g36710.1	O. sativa	UPI00003FF582	271	2e-91	88	A. thaliana	UPI00000AD337	196	6e-61	71	M. truncatula	Medtr3g144390.1	224	1e-72	85
Bradi4g36880.1	O. sativa	UPI00001B2187	987	0	92	A. thaliana	UPI00000A79B5	689	0	66	M. truncatula	Medtr5g023150.1	729	0	69
Bradi4g37040.1	O. sativa	UPI0000DD985F	907	0	84	A. thaliana	UPI0001E92EF1	348	3e-106	46	M. truncatula	Medtr5g098980.1	324	2e-98	44
Bradi4g37540.1	O. sativa	UPI0001935056	517	0	63	A. thaliana	UPI000009CEE3	340	3e-112	76	M. truncatula	Medtr1g034890.1	343	6e-114	70
Bradi4g37590.1	O. sativa	UPI0001B66383	1101	0	91	A. thaliana	UPI00000A2005	495	1e-166	54	M. truncatula	Medtr4g132780.1	305	2e-93	43
Bradi4g37730.1	O. sativa	UPI0000F1A8DF	382	7e-134	72	A. thaliana	UPI000005EAEB	147	5e-42	38	M. truncatula	Medtr3g005850.1	145	2e-41	36
Bradi4g38080.1	O. sativa	UPI000193503F	1179	0	86	A. thaliana	AT4G15080.1	627	0	52	M. truncatula	Medtr4g103680.1	604	0	51
Bradi4g38387.1	O. sativa	UPI0000F1A3D2	155	4e-39	49	A. thaliana	AT2G36480.1	172	2e-44	51	M. truncatula	Medtr7g103840.1	229	9e-63	54
Bradi4g38500.1	O. sativa	UPI000043A509	592	0	79	A. thaliana	AT3G10770.2	145	3e-40	53	M. truncatula	Medtr1g092900.1	347	8e-116	51
Bradi4g39870.1	O. sativa	UPI000023959D	646	0	66	A. thaliana	UPI000019703F	647	0	65	M. truncatula	Medtr3g151880.1	509	1e-177	57
Bradi4g40230.1	O. sativa	UPI00000AD85C	236	1e-78	59	A. thaliana	AT1G14510.1	287	2e-98	68	M. truncatula	UPI0000E5E102	286	5e-98	67
Bradi4g40300.1	O. sativa	UPI000193575E	941	0	89	A. thaliana	UPI00004FF7D3	761	0	74	M. truncatula	Medtr4g144630.1	763	0	75
Bradi4g41390.1	O. sativa	UPI000068195C	418	4e-132	49	A. thaliana	AT3G22430.1	133	6e-33	33	M. truncatula	Medtr1g117050.1	191	4e-50	41
Bradi4g41527.1	O. sativa	UPI000193575D	868	0	86	A. thaliana	UPI00000A13B4	639	0	66	M. truncatula	Medtr3g097010.1	605	0	59
Bradi4g41760.1	O. sativa	UPI0000F22530	454	5e-162	78	A. thaliana	UPI000009D2B6	189	1e-57	49	M. truncatula	Medtr3g144310.1	224	3e-71	43
Bradi4g41777.2	O. sativa	UPI00006819A9	1398	0	89	A. thaliana	UPI00000ABFAE	1027	0	68	M. truncatula	Medtr7g114370.1	1053	0	68
Bradi4g41800.1	O. sativa	UPI0000D89C4B	472	8e-167	83	A. thaliana	UPI00000A9F66	240	6e-76	40	M. truncatula	Medtr1g098700.1	249	1e-79	43
Bradi4g41870.1	O. sativa	UPI00006819B8	820	0	89	A. thaliana	UPI00004FF5F0	490	3e-169	50	M. truncatula	Medtr5g023150.1	448	2e-153	56
Bradi4g41890.1	O. sativa	UPI00006819C7	298	4e-101	84	A. thaliana	UPI00000A561A	160	8e-47	58	M. truncatula	Medtr2g099050.1	149	3e-42	66
Bradi4g42560.1	O. sativa	UPI0000681A34	747	0	85	A. thaliana	UPI00000AC4C4	517	0	62	M. truncatula	Medtr8g085900.1	416	2e-140	45
Bradi4g42810.1	O. sativa	UPI0000681A53	1021	0	93	A. thaliana	UPI000150553C	961	0	87	M. truncatula	ABE80121.1	963	0	88
Bradi4g43530.1	O. sativa	UPI0000F1914E	1232	0	86	A. thaliana	UPI00004FF83A	969	0	80	M. truncatula	Medtr1g099000.1	987	0	81
Bradi4g45065.1	O. sativa	UPI0001932E89	2456	0	65	A. thaliana	AT2G40030.1	1362	0	42	M. truncatula	Medtr8g038990.1	1450	0	41
Bradi4g45240.1	O. sativa	UPI00018F1048	1544	0	70	A. thaliana	AT3G45630.1	387	1e-117	51	M. truncatula	Medtr2g111500.1	421	3e-130	63
Bradi4g45310.1	O. sativa	UPI0000F1A60D	324	9e-101	44	A. thaliana	UPI0001927B76	1185	0	69	M. truncatula	Medtr2g095980.1	1161	0	64
Bradi4g45380.1	O. sativa	UPI0001C7B6C5	142	3e-42	75	A. thaliana	AT5G02530.1	165	7e-50	57	M. truncatula	Medtr4g063550.1	158	1e-46	72
Bradi5g00700.1	O. sativa	UPI0000F1B16A	1234	0	85	A. thaliana	AT3G04580.2	678	0	51	M. truncatula	Medtr7g109150.1	339	2e-107	37
Bradi5g01350.1	O. sativa	UPI0000236822	726	0	91	A. thaliana	UPI00000AC42C	525	0	68	M. truncatula	Medtr5g007600.1	499	3e-178	67
Bradi5g01430.1	O. sativa	UPI000021C5FA	300	7e-104	91	A. thaliana	UPI0000134F3D	232	1e-76	67	M. truncatula	Medtr8g029490.1	238	1e-79	72
Bradi5g03410.1	O. sativa	UPI00003A922F	491	4e-166	60	A. thaliana	UPI0000048592	323	2e-101	56	M. truncatula	Medtr8g118800.1	315	1e-98	56
Bradi5g03460.1	O. sativa	UPI000193341C	1072	0	44	A. thaliana	UPI0000DB5344	1564	0	55	M. truncatula	Medtr1g088680.1	1562	0	56
Bradi5g04860.1	O. sativa	UPI000188AC78	780	0	67	A. thaliana	UPI00000A7EA4	97	3e-21	38	M. truncatula	Medtr3g030300.1	122	3e-30	49
Bradi5g05077.1	O. sativa	UPI00002368BC	203	7e-56	32	A. thaliana	AT2G01460.1	1165	0	63	M. truncatula	Medtr8g115410.1	203	2e-56	33
Bradi5g05668.1	O. sativa	UPI0000DD8C84	614	0	69	A. thaliana	UPI000059919C	830	0	91	M. truncatula	YP_001381743.1	830	0	91
Bradi5g07360.1	O. sativa	UPI0000DF07E3	362	5e-114	46	A. thaliana	UPI00000A015E	1169	0	71	M. truncatula	Medtr8g070530.1	1201	0	72
Bradi5g07750.1	O. sativa	UPI000021C88A	761	0	90	A. thaliana	UPI00000AB74A	491	2e-173	60	M. truncatula	Medtr4g103550.1	505	3e-179	60
Bradi5g07850.2	O. sativa	UPI00000AD931	110	3e-27	46	A. thaliana	UPI00000AC320	679	0	77	M. truncatula	Medtr8g005430.1	107	3e-26	46
Bradi5g09217.1	O. sativa	UPI000046D44D	110	1e-33	84	A. thaliana	UPI0000000D44	82	1e-21	61	M. truncatula	UPI000188BD75	88	1e-24	65
Bradi5g10130.1	O. sativa	UPI00001909C9	414	2e-131	35	A. thaliana	AT2G32540.1	600	0	45	M. truncatula	Medtr2g087960.1	657	0	45
Bradi5g10670.1	O. sativa	UPI0001933C09	876	0	73	A. thaliana	UPI00000AB786	443	4e-148	61	M. truncatula	Medtr3g096230.1	460	1e-154	54
Bradi5g11070.1	O. sativa	UPI00001B1284	348	5e-118	67	A. thaliana	UPI00000A7433	139	7e-39	37	M. truncatula	Medtr8g022290.1	172	1e-50	40
Bradi5g11340.1	O. sativa	UPI0000358D3C	1115	0	88	A. thaliana	UPI00000ABFA3	933	0	75	M. truncatula	Medtr6g065650.1	848	0	68
Bradi5g12540.1	O. sativa	UPI00002255DB	834	0	74	A. thaliana	UPI00000489D2	399	7e-131	40	M. truncatula	Medtr8g107470.1	376	1e-121	60
Bradi5g12640.1	O. sativa	UPI0000DD9105	461	1e-165	81	A. thaliana	UPI00000A74FE	318	5e-109	58	M. truncatula	Medtr5g093190.1	324	2e-110	57
Bradi5g12680.1	O. sativa	UPI0001933BBC	375	1e-129	58	A. thaliana	UPI0000197162	118	1e-29	32	M. truncatula	Medtr5g035810.1	132	6e-36	34
Bradi5g13390.1	O. sativa	UPI0000DD9121	588	0	83	A. thaliana	UPI00000A4503	360	5e-120	53	M. truncatula	Medtr3g076990.1	365	3e-122	45
Bradi5g13960.1	O. sativa	UPI0000F18F63	908	0	83	A. thaliana	UPI0000DB54D5	557	0	50	M. truncatula	Medtr6g009370.1	521	4e-180	47
Bradi5g13980.1	O. sativa	UPI0000F18F64	1062	0	81	A. thaliana	UPI00000AB821	689	0	58	M. truncatula	Medtr3g085650.1	625	0	65
Bradi5g14687.1	O. sativa	UPI0001B662F8	1108	0	77	A. thaliana	AT5G57870.1	766	0	57	M. truncatula	Medtr4g130570.1	844	0	59
Bradi5g14770.1	O. sativa	UPI000021C66F	594	0	84	A. thaliana	AT5G44680.1	218	2e-68	50	M. truncatula	Medtr4g130880.1	356	3e-122	55
Bradi5g14790.1	O. sativa	UPI000023FFBE	818	0	59	A. thaliana	UPI00000AE1DC	226	4e-63	45	M. truncatula	Medtr3g106100.1	234	8e-67	44
Bradi5g14980.1	O. sativa	UPI00001B1600	990	0	87	A. thaliana	UPI00000A2E97	723	0	63	M. truncatula	Medtr4g085540.1	799	0	70
Bradi5g15150.1	O. sativa	UPI000021C86B	2405	0	86	A. thaliana	UPI0000DB50C9	1691	0	62	M. truncatula	Medtr7g117940.1	1295	0	61
Bradi5g15970.1	O. sativa	UPI00000AD566	461	3e-166	86	A. thaliana	UPI00004FF593	448	5e-161	82	M. truncatula	ABD32807.1	452	3e-163	83
Bradi5g16840.1	O. sativa	UPI000021CA48	306	7e-106	75	A. thaliana	UPI00000A0803	183	2e-57	54	M. truncatula	Medtr4g101020.1	199	3e-64	55
Bradi5g17947.1	O. sativa	Os04g46900.1	2156	0	87	A. thaliana	UPI00000AA3F8	3076	0	63	M. truncatula	Medtr7g075660.1	1790	0	63
Bradi5g18170.1	O. sativa	UPI00000AD566	366	5e-129	69	A. thaliana	UPI00004FF593	373	2e-131	73	M. truncatula	Medtr5g010150.1	490	6e-178	86
Bradi5g18180.1	O. sativa	UPI000021C763	1390	0	87	A. thaliana	AT1G63700.1	685	0	56	M. truncatula	Medtr1g126720.1	800	0	57
Bradi5g18530.1	O. sativa	UPI0001BFE3A6	446	2e-153	75	A. thaliana	AT3G50700.1	317	6e-102	84	M. truncatula	UPI0000696677	321	7e-104	85
Bradi5g19250.1	O. sativa	UPI00001A53A8	631	0	90	A. thaliana	AT3G11180.1	216	1e-67	39	M. truncatula	Medtr3g070860.1	212	1e-66	38
Bradi5g19430.1	O. sativa	UPI0001933D4D	978	0	89	A. thaliana	UPI00000A8A20	863	0	86	M. truncatula	Medtr5g106840.1	875	0	87
Bradi5g20890.1	O. sativa	UPI000021C860	1827	0	88	A. thaliana	UPI0001927C2D	1470	0	70	M. truncatula	Medtr2g043050.1	1471	0	71
Bradi5g20940.1	O. sativa	UPI0000212FB8	723	0	84	A. thaliana	UPI00000AC1A8	566	0	64	M. truncatula	Medtr2g029250.1	412	6e-142	48
Bradi5g21840.1	O. sativa	UPI0001933D79	416	9e-148	81	A. thaliana	UPI000034F4B2	222	6e-71	51	M. truncatula	Medtr2g020820.1	109	6e-28	67
Bradi5g22017.1	O. sativa	UPI0000DB498D	2169	0	74	A. thaliana	UPI000034F2E0	776	0	53	M. truncatula	Medtr2g034500.1	712	0	59
Bradi5g22100.1	O. sativa	UPI0001933C9A	1105	0	78	A. thaliana	UPI000034F426	802	0	70	M. truncatula	Medtr2g029960.1	786	0	60
Bradi5g24690.1	O. sativa	UPI0000F18D58	1717	0	93	A. thaliana	UPI00019B27A3	1566	0	86	M. truncatula	Medtr3g108800.1	1597	0	85
Bradi5g24870.1	O. sativa	UPI000021C6EA	2341	0	88	A. thaliana	UPI00000AAC27	1639	0	64	M. truncatula	Medtr4g075410.1	1086	0	62
Bradi5g25090.1	O. sativa	UPI0000F18EE8	945	0	66	A. thaliana	UPI0000162E21	174	2e-45	32	M. truncatula	Medtr1g028080.1	122	5e-29	42
Bradi5g26320.1	O. sativa	UPI0000F18778	207	1e-67	43	A. thaliana	UPI00000ABF11	282	2e-96	59	M. truncatula	UPI000188B351	263	3e-89	56
Bradi5g26580.1	O. sativa	UPI0000F18A88	311	2e-97	31	A. thaliana	AT5G52350.1	481	3e-164	51	M. truncatula	Medtr1g090620.1	773	0	65
Bradi5g26720.1	O. sativa	UPI00003B0475	134	4e-36	41	A. thaliana	AT3G61310.1	114	8e-29	48	M. truncatula	Medtr5g010330.1	113	4e-29	45
Bradi5g27120.1	O. sativa	UPI0000D89C4B	206	7e-63	43	A. thaliana	UPI00000A9F66	302	5e-100	47	M. truncatula	Medtr1g098700.1	331	3e-111	48
Bradi5g27260.1	O. sativa	UPI0000DD936A	370	4e-129	74	A. thaliana	UPI00000AC360	219	2e-69	51	M. truncatula	Medtr8g106580.1	211	3e-67	47
Bradi1g58390.1	O. sativa	UPI00001BF130	1414	0	81	A. thaliana	UPI00000A3861	687	0	48	M. truncatula	Medtr2g064880.1	609	0	44
Bradi1g25002.1	O. sativa	UPI00019348B6	1587	0	62	A. thaliana	AT3G60240.4	781	0	51	M. truncatula	Medtr8g008440.1	847	0	53
Bradi1g28950.2	O. sativa	UPI0000E12ACB	1825	0	77	A. thaliana	UPI0000DB5470	585	0	53	M. truncatula	AC229701_21.1	528	9e-164	58
Bradi1g00560.2	O. sativa	UPI0001933B1C	1492	0	76	A. thaliana	AT5G43310.2	313	4e-89	49	M. truncatula	Medtr1g075740.1	325	1e-92	62
Bradi2g53100.1	O. sativa	UPI000049EADC	953	0	68	A. thaliana	UPI000009DF1C	319	4e-99	58	M. truncatula	Medtr6g102260.1	231	1e-66	48
Bradi4g34820.1	O. sativa	UPI0000DD9803	929	0	82	A. thaliana	AT2G33490.1	326	9e-104	43	M. truncatula	Medtr7g005390.1	375	1e-121	43
Bradi2g54170.1	O. sativa	UPI000188ADE7	610	0	85	A. thaliana	UPI00000AC3C3	221	6e-67	45	M. truncatula	Medtr7g100790.1	253	2e-79	51
Bradi3g28150.1	O. sativa	UPI0000F1B39B	964	0	89	A. thaliana	UPI00000A1A29	792	0	75	M. truncatula	Medtr7g117340.1	825	0	79
Bradi3g59800.2	O. sativa	UPI0000DF0865	1488	0	89	A. thaliana	UPI00000AC60D	1204	0	71	M. truncatula	Medtr4g031780.1	1231	0	72
Bradi1g13650.1	O. sativa	UPI00000A5D5B	98	8e-23	48	A. thaliana	UPI000009CD16	151	1e-41	41	M. truncatula	Medtr4g050480.1	168	3e-48	45
Bradi1g43950.1	O. sativa	UPI0000212F7F	91	2e-24	52	A. thaliana	UPI00000A2BF9	109	3e-31	63	M. truncatula	ACJ83933.1	98	3e-27	75
Bradi1g46650.1	O. sativa	UPI0000E126EA	1072	0	88	A. thaliana	UPI0000DB512A	937	0	74	M. truncatula	Medtr8g021130.1	957	0	78
Bradi1g46980.1	O. sativa	UPI0001934307	121	1e-35	95	A. thaliana	UPI000000C588	104	1e-28	68	M. truncatula	Medtr1g010600.1	100	2e-27	70
Bradi1g60320.1	O. sativa	UPI0000000B31	1613	0	95	A. thaliana	AT1G73370.1	911	0	54	M. truncatula	Medtr8g133160.1	1261	0	75
Bradi1g70407.1	O. sativa	UPI00019335AE	1692	0	71	A. thaliana	UPI0000DB5454	776	0	42	M. truncatula	AC233680_17.1	506	5e-163	50
Bradi2g01490.1	O. sativa	UPI0001934EC0	166	2e-55	91	A. thaliana	AT4G16360.3	91	7e-24	61	M. truncatula	Medtr5g095330.1	82	1e-20	54
Bradi2g40052.1	O. sativa	UPI00019328DB	1628	0	69	A. thaliana	AT1G70060.1	765	0	48	M. truncatula	Medtr5g037750.1	1212	0	52
Bradi2g41977.1	O. sativa	UPI0001C7EF8D	2798	0	94	A. thaliana	UPI0000DB52E1	2258	0	77	M. truncatula	Medtr2g062660.1	1782	0	59
Bradi2g48210.1	O. sativa	UPI0001C7C0C2	472	1e-162	52	A. thaliana	UPI0001927C63	194	8e-55	36	M. truncatula	Medtr8g112590.1	233	5e-70	38
Bradi3g13750.1	O. sativa	UPI000023AE1E	122	3e-38	87	A. thaliana	UPI000150549E	80	2e-21	59	M. truncatula	Medtr3g122810.1	94	6e-27	65
Bradi3g22930.1	O. sativa	UPI0000DB4AF3	668	0	59	A. thaliana	UPI00000011AA	937	0	82	M. truncatula	Medtr1g102010.2	954	0	82
Bradi3g28740.1	O. sativa	UPI0000DB3F60	928	0	92	A. thaliana	UPI000009D9A9	733	0	69	M. truncatula	Medtr1g093540.1	741	0	70
Bradi3g30547.2	O. sativa	UPI00000A9D4D	1621	0	87	A. thaliana	AT4G39050.1	1192	0	65	M. truncatula	Medtr3g117330.1	1026	0	62
Bradi3g53240.1	O. sativa	UPI0001C7DCF4	443	2e-159	89	A. thaliana	AT1G33470.2	141	3e-41	50	M. truncatula	Medtr5g064120.1	148	1e-43	74
Bradi4g00230.1	O. sativa	UPI0000F2285E	1006	0	71	A. thaliana	UPI0001505513	671	0	72	M. truncatula	Medtr6g075000.1	124	5e-32	33
Bradi5g02890.1	O. sativa	UPI0000DB479E	901	0	86	A. thaliana	UPI00004FF8C2	888	0	85	M. truncatula	UPI000188B75E	891	0	81
Bradi5g24610.3	O. sativa	UPI00000A69D9	606	0	92	A. thaliana	UPI000000BFE6	499	3e-180	76	M. truncatula	ABN08096.1	533	0	81
Bradi1g00480.2	O. sativa	UPI0000DB4B64	957	0	68	A. thaliana	UPI0001927CE9	497	4e-162	55	M. truncatula	NA
Bradi1g00990.1	O. sativa	UPI00001909A6	857	0	90	A. thaliana	AT1G09020.1	634	0	69	M. truncatula	NA
Bradi1g06310.1	O. sativa	UPI0001933959	729	0	61	A. thaliana	NA				M. truncatula	Medtr1g112090.1	89	2e-18	32
Bradi1g06890.1	O. sativa	NA				A. thaliana	UPI00000AC2C9	278	5e-96	83	M. truncatula	ACJ83279.1	266	2e-91	78
Bradi1g07140.1	O. sativa	NA				A. thaliana	AT1G75210.1	729	0	70	M. truncatula	Medtr4g123980.1	236	1e-70	32
Bradi1g09537.2	O. sativa	NA				A. thaliana	UPI0000048B6F	716	0	83	M. truncatula	Medtr4g131760.1	699	0	78
Bradi1g09615.1	O. sativa	NA				A. thaliana	AT5G41410.1	271	2e-81	52	M. truncatula	Medtr8g078480.1	308	3e-95	71
Bradi1g09670.1	O. sativa	UPI0001C7B0DB	92	2e-23	75	A. thaliana	UPI000000BDF7	109	5e-30	69	M. truncatula	NA
Bradi1g12140.1	O. sativa	NA				A. thaliana	UPI00000A5589	1676	0	78	M. truncatula	Medtr7g008460.1	1660	0	80
Bradi1g12510.1	O. sativa	NA				A. thaliana	AT1G19700.1	281	2e-87	56	M. truncatula	Medtr1g023050.1	321	5e-102	63
Bradi1g15290.1	O. sativa	NA				A. thaliana	UPI00000ACE2E	376	2e-133	76	M. truncatula	Medtr4g015570.1	108	2e-28	33
Bradi1g16680.1	O. sativa	NA				A. thaliana	UPI0000DB55DE	1541	0	75	M. truncatula	Medtr5g072480.1	1571	0	77
Bradi1g17050.1	O. sativa	UPI0000DB4988	110	2e-33	67	A. thaliana	UPI00000A8755	84	2e-22	52	M. truncatula	NA
Bradi1g19690.1	O. sativa	UPI0000F1A3A8	1616	0	90	A. thaliana	NA				M. truncatula	Medtr2g011980.1	1260	0	67
Bradi1g22670.1	O. sativa	NA				A. thaliana	AT1G69410.1	270	6e-95	82	M. truncatula	UPI000160963C	291	2e-103	87
Bradi1g24200.1	O. sativa	NA				A. thaliana	AT3G57540.1	151	3e-44	45	M. truncatula	ABN08208.1	153	2e-45	57
Bradi1g25340.1	O. sativa	UPI0000F19D8B	533	0	66	A. thaliana	UPI00000AC089	100	2e-22	37	M. truncatula	NA
Bradi1g26160.1	O. sativa	NA				A. thaliana	AT3G50940.1	333	3e-110	43	M. truncatula	Medtr7g037070.1	263	1e-82	38
Bradi1g28330.1	O. sativa	UPI0000212F7F	81	8e-21	33	A. thaliana	UPI000009F581	128	1e-38	61	M. truncatula	NA
Bradi1g29090.1	O. sativa	NA				A. thaliana	UPI00000AD98B	1236	0	60	M. truncatula	AC235758_28.1	1122	0	49
Bradi1g32970.1	O. sativa	UPI0000F1905F	686	0	79	A. thaliana	UPI00000A3C5A	461	1e-155	56	M. truncatula	NA
Bradi1g32977.1	O. sativa	UPI0001C7C377	317	6e-107	55	A. thaliana	UPI000009E6C7	112	1e-27	31	M. truncatula	NA
Bradi1g33117.1	O. sativa	UPI0000454928	517	0	74	A. thaliana	UPI00000A738F	191	6e-56	48	M. truncatula	NA
Bradi1g33130.1	O. sativa	UPI0000454928	529	0	69	A. thaliana	UPI00000ADEFB	187	2e-54	51	M. truncatula	NA
Bradi1g34200.1	O. sativa	UPI000049E710	85	3e-23	83	A. thaliana	UPI000009CF50	84	3e-22	70	M. truncatula	NA
Bradi1g37130.1	O. sativa	UPI0001932B72	426	2e-140	83	A. thaliana	UPI0001927C0F	667	0	51	M. truncatula	NA
Bradi1g41430.1	O. sativa	UPI0000F1952C	305	4e-103	66	A. thaliana	NA				M. truncatula	Medtr6g099320.1	83	3e-18	41
Bradi1g42790.1	O. sativa	UPI0000450798	712	0	78	A. thaliana	NA				M. truncatula	Medtr5g093880.1	381	5e-129	49
Bradi1g42810.1	O. sativa	NA				A. thaliana	AT3G23610.2	86	1e-20	37	M. truncatula	Medtr5g084720.1	305	2e-105	61
Bradi1g43020.1	O. sativa	UPI0001B672F6	1098	0	52	A. thaliana	NA				M. truncatula	Medtr4g052100.1	121	2e-28	42
Bradi1g43430.1	O. sativa	NA				A. thaliana	UPI0000004E51	85	6e-24	60	M. truncatula	Medtr5g103680.1	94	7e-28	61
Bradi1g43810.1	O. sativa	NA				A. thaliana	AT1G18420.1	464	2e-158	56	M. truncatula	Medtr8g104120.1	531	0	55
Bradi1g45200.1	O. sativa	NA				A. thaliana	UPI00000A667C	194	7e-61	49	M. truncatula	Q6J1S8	193	9e-61	49
Bradi1g45400.1	O. sativa	NA				A. thaliana	AT2G22125.1	2821	0	72	M. truncatula	Medtr8g091470.1	2911	0	72
Bradi1g46230.1	O. sativa	NA				A. thaliana	UPI0001E92EF7	1134	0	68	M. truncatula	Medtr3g125320.1	1171	0	70
Bradi1g46550.1	O. sativa	UPI0000E11F53	223	6e-67	35	A. thaliana	UPI0002224675	408	4e-137	46	M. truncatula	NA
Bradi1g49790.1	O. sativa	UPI000043A0BC	1248	0	92	A. thaliana	AT4G11810.1	939	0	69	M. truncatula	NA
Bradi1g51560.1	O. sativa	UPI0001934C1B	589	0	71	A. thaliana	UPI00000A543E	317	2e-101	45	M. truncatula	NA
Bradi1g51670.1	O. sativa	NA				A. thaliana	UPI0001927B5C	1222	0	86	M. truncatula	Medtr1g116120.1	1221	0	86
Bradi1g51817.2	O. sativa	UPI0001C7D528	2870	0	79	A. thaliana	NA				M. truncatula	Medtr3g083500.1	1228	0	48
Bradi1g51870.1	O. sativa	UPI0000DD922F	270	6e-81	32	A. thaliana	AT2G45350.1	328	6e-105	37	M. truncatula	NA
Bradi1g52150.3	O. sativa	NA				A. thaliana	UPI000058E17D	132	1e-32	39	M. truncatula	Medtr5g068580.1	148	4e-37	43
Bradi1g52280.1	O. sativa	NA				A. thaliana	UPI00000A451C	716	0	54	M. truncatula	AAT38998.1	872	0	58
Bradi1g54817.1	O. sativa	NA				A. thaliana	AT4G31720.2	182	2e-60	74	M. truncatula	Medtr7g080740.1	194	1e-65	71
Bradi1g56090.1	O. sativa	NA				A. thaliana	UPI00000A48B5	190	2e-53	53	M. truncatula	Medtr2g099480.1	202	3e-58	57
Bradi1g58920.1	O. sativa	NA				A. thaliana	AT4G33625.1	185	6e-60	70	M. truncatula	ABD28544.1	171	6e-55	65
Bradi1g59110.1	O. sativa	NA				A. thaliana	AT1G69410.1	274	3e-96	83	M. truncatula	UPI000160963C	287	7e-102	87
Bradi1g59430.1	O. sativa	UPI00001B3AD3	688	0	65	A. thaliana	AT4G03260.1	197	3e-54	61	M. truncatula	NA
Bradi1g60030.1	O. sativa	NA				A. thaliana	AT2G38880.1	176	4e-57	77	M. truncatula	Medtr7g100650.1	187	2e-61	72
Bradi1g60500.1	O. sativa	NA				A. thaliana	UPI00004FF8A3	267	8e-72	35	M. truncatula	CU571152_1012.1	634	0	36
Bradi1g61930.1	O. sativa	NA				A. thaliana	AT4G11600.1	219	5e-73	62	M. truncatula	Medtr8g098410.3	226	3e-76	63
Bradi1g62257.1	O. sativa	UPI000042625F	120	1e-29	36	A. thaliana	UPI00000010A7	586	0	66	M. truncatula	NA
Bradi1g63610.1	O. sativa	UPI0000F181EF	606	0	89	A. thaliana	NA				M. truncatula	Medtr7g085240.1	224	1e-71	60
Bradi1g65955.1	O. sativa	NA				A. thaliana	YP_001123843.1	124	9e-40	86	M. truncatula	Medtr2g062930.1	114	2e-35	82
Bradi1g67120.1	O. sativa	NA				A. thaliana	UPI00000A8145	108	1e-30	41	M. truncatula	Medtr5g016450.1	98	5e-27	36
Bradi1g67140.1	O. sativa	UPI0001933573	1806	0	93	A. thaliana	UPI000018CF00	1465	0	68	M. truncatula	NA
Bradi1g68070.1	O. sativa	NA				A. thaliana	AT1G12330.1	151	5e-41	42	M. truncatula	Medtr8g106210.1	177	3e-51	45
Bradi1g68600.1	O. sativa	UPI0000E11FC5	771	0	69	A. thaliana	AT1G14710.1	313	2e-98	37	M. truncatula	NA
Bradi1g69480.1	O. sativa	UPI00003B4379	296	4e-92	57	A. thaliana	AT3G16857.1	350	2e-111	56	M. truncatula	NA
Bradi1g70650.1	O. sativa	NA				A. thaliana	AT4G18790.1	592	0	67	M. truncatula	Medtr5g016270.1	664	0	73
Bradi1g72650.1	O. sativa	UPI0000E11F53	792	0	74	A. thaliana	UPI0002224675	179	1e-49	31	M. truncatula	NA
Bradi1g73110.1	O. sativa	UPI0000F1777C	1717	0	83	A. thaliana	UPI00004FF5D6	1022	0	52	M. truncatula	NA
Bradi1g74060.1	O. sativa	NA				A. thaliana	AT1G19700.1	238	2e-71	54	M. truncatula	Medtr1g023050.1	266	9e-82	59
Bradi1g74840.1	O. sativa	UPI00019334B9	1217	0	76	A. thaliana	UPI00000AC644	591	0	44	M. truncatula	NA
Bradi1g75010.1	O. sativa	NA				A. thaliana	UPI00000AC59A	875	0	77	M. truncatula	Medtr5g043560.1	870	0	77
Bradi1g75220.1	O. sativa	UPI0000DB44B0	885	0	87	A. thaliana	UPI00000A5389	597	0	59	M. truncatula	NA
Bradi1g75360.1	O. sativa	UPI00019335C9	271	6e-94	74	A. thaliana	UPI00000A56DA	201	6e-66	57	M. truncatula	NA
Bradi1g75750.1	O. sativa	NA				A. thaliana	AT2G33340.1	783	0	72	M. truncatula	Medtr1g044720.1	799	0	73
Bradi1g75860.1	O. sativa	UPI0000E11F00	1014	0	63	A. thaliana	AT2G33435.1	169	5e-43	47	M. truncatula	NA
Bradi1g77940.1	O. sativa	NA				A. thaliana	UPI0000DB5305	107	2e-24	41	M. truncatula	Medtr1g019490.1	109	3e-25	46
Bradi1g78550.1	O. sativa	UPI0001935327	3117	0	66	A. thaliana	NA				M. truncatula	Medtr8g005820.1	2214	0	50
Bradi2g01550.1	O. sativa	NA				A. thaliana	AT4G11420.1	1058	0	70	M. truncatula	Medtr7g099920.1	1051	0	70
Bradi2g04297.1	O. sativa	UPI0000457E16	484	5e-166	68	A. thaliana	UPI000034F210	134	1e-33	39	M. truncatula	NA
Bradi2g08980.1	O. sativa	UPI0001B66CA8	847	0	69	A. thaliana	AT1G10390.1	554	0	47	M. truncatula	NA
Bradi2g09120.1	O. sativa	NA				A. thaliana	AT5G46860.1	340	5e-119	68	M. truncatula	Medtr8g066340.1	335	5e-117	77
Bradi2g11790.1	O. sativa	NA				A. thaliana	AT4G28910.1	154	3e-42	38	M. truncatula	Medtr6g098750.1	176	2e-50	35
Bradi2g13390.1	O. sativa	NA				A. thaliana	UPI00000A075E	174	7e-56	66	M. truncatula	Medtr5g008930.1	172	1e-55	66
Bradi2g14210.1	O. sativa	NA				A. thaliana	AT4G09320.1	194	2e-63	60	M. truncatula	Medtr4g104030.1	192	4e-62	57
Bradi2g14710.1	O. sativa	UPI00004504FB	719	0	70	A. thaliana	UPI000009F9DE	479	3e-161	52	M. truncatula	NA
Bradi2g15630.1	O. sativa	NA				A. thaliana	UPI0000002064	504	1e-163	58	M. truncatula	Medtr5g053270.1	923	0	63
Bradi2g16627.1	O. sativa	NA				A. thaliana	AT5G46070.1	1130	0	58	M. truncatula	UPI000188B3E3	207	2e-60	50
Bradi2g17507.1	O. sativa	UPI00018EE0E1	1638	0	72	A. thaliana	UPI0000DB5099	428	1e-129	59	M. truncatula	NA
Bradi2g17660.1	O. sativa	NA				A. thaliana	UPI000004842A	778	0	77	M. truncatula	Medtr5g053450.1	771	0	77
Bradi2g20220.1	O. sativa	UPI0000F17ABB	960	0	70	A. thaliana	AT3G22270.1	504	5e-168	46	M. truncatula	NA
Bradi2g26910.1	O. sativa	UPI000005617E	1179	0	77	A. thaliana	NA				M. truncatula	Medtr5g007630.1	558	0	44
Bradi2g27060.1	O. sativa	UPI000043F42B	1147	0	90	A. thaliana	NA				M. truncatula	Medtr5g091250.1	921	0	69
Bradi2g30400.1	O. sativa	NA				A. thaliana	UPI00000AC063	362	8e-121	50	M. truncatula	Medtr4g064750.1	323	1e-105	45
Bradi2g31550.1	O. sativa	NA				A. thaliana	UPI00004FF80E	694	0	45	M. truncatula	Medtr7g110170.1	664	0	44
Bradi2g41087.1	O. sativa	NA				A. thaliana	AT5G01490.1	402	8e-138	56	M. truncatula	Medtr7g068380.1	443	7e-154	67
Bradi2g42040.1	O. sativa	NA				A. thaliana	UPI00000ABFA2	111	2e-31	73	M. truncatula	B7FFF0	121	1e-35	80
Bradi2g42160.1	O. sativa	NA				A. thaliana	UPI00000A67F8	328	3e-112	58	M. truncatula	ACJ84397.1	311	3e-106	77
Bradi2g42540.1	O. sativa	UPI000188AFF7	502	2e-170	71	A. thaliana	UPI000009D21C	119	3e-28	37	M. truncatula	NA
Bradi2g42870.1	O. sativa	UPI000046D463	141	4e-40	49	A. thaliana	AT5G08520.1	115	1e-30	65	M. truncatula	NA
Bradi2g43470.1	O. sativa	UPI00004504D7	407	5e-145	82	A. thaliana	UPI00000A58E6	318	2e-109	81	M. truncatula	NA
Bradi2g44856.1	O. sativa	NA				A. thaliana	AT5G14740.2	254	4e-86	63	M. truncatula	Medtr5g034250.1	241	2e-81	58
Bradi2g45580.1	O. sativa	UPI000009E2F5	404	4e-144	89	A. thaliana	AT3G08560.1	292	1e-99	66	M. truncatula	NA
Bradi2g47267.1	O. sativa	NA				A. thaliana	UPI0000DB52DF	644	0	53	M. truncatula	AC235756_12.1	550	4e-172	49
Bradi2g49180.1	O. sativa	UPI0001C7ECAA	647	0	71	A. thaliana	UPI000000C1AD	415	2e-139	46	M. truncatula	NA
Bradi2g49860.1	O. sativa	NA				A. thaliana	AT4G18880.1	264	1e-84	39	M. truncatula	Medtr8g087540.1	279	7e-91	38
Bradi2g51760.1	O. sativa	NA				A. thaliana	UPI000000C108	518	1e-168	73	M. truncatula	Medtr2g012630.1	486	3e-157	71
Bradi2g52362.1	O. sativa	UPI0000446C30	500	1e-177	76	A. thaliana	UPI0001505860	200	7e-60	41	M. truncatula	NA
Bradi2g53267.2	O. sativa	UPI0001C7EADE	3405	0	91	A. thaliana	UPI000009CDE8	2498	0	68	M. truncatula	NA
Bradi2g55760.1	O. sativa	UPI000049E952	701	0	89	A. thaliana	UPI00000A4252	575	0	72	M. truncatula	NA
Bradi2g55940.1	O. sativa	NA				A. thaliana	UPI00000A2537	109	1e-32	56	M. truncatula	Medtr2g014240.1	109	6e-33	54
Bradi2g57567.1	O. sativa	NA				A. thaliana	UPI00000AC1F7	169	3e-46	35	M. truncatula	Medtr4g128420.1	124	1e-30	45
Bradi2g59510.1	O. sativa	UPI00004C2BB6	755	0	88	A. thaliana	UPI000009C841	452	9e-154	60	M. truncatula	NA
Bradi3g00280.1	O. sativa	NA				A. thaliana	UPI00000A8A9C	588	0	54	M. truncatula	Medtr1g094620.1	577	0	55
Bradi3g01570.1	O. sativa	UPI0000DD9298	193	1e-55	36	A. thaliana	UPI000000BE97	316	8e-103	54	M. truncatula	NA
Bradi3g03250.1	O. sativa	NA				A. thaliana	UPI00000A862F	1257	0	56	M. truncatula	Medtr4g114930.1	550	2e-172	50
Bradi3g03330.1	O. sativa	UPI0001C7DB20	2524	0	83	A. thaliana	AT1G16710.2	1399	0	60	M. truncatula	NA
Bradi3g04650.1	O. sativa	UPI00003B43B8	538	0	80	A. thaliana	UPI000009E6C7	107	1e-25	33	M. truncatula	NA
Bradi3g07430.1	O. sativa	NA				A. thaliana	AT3G15770.1	122	4e-36	58	M. truncatula	Medtr4g010330.2	170	5e-54	57
Bradi3g07540.1	O. sativa	UPI0000457D7E	114	4e-33	57	A. thaliana	UPI000012CFC4	163	2e-52	70	M. truncatula	NA
Bradi3g07840.1	O. sativa	UPI0000DF05E1	201	2e-63	67	A. thaliana	NA				M. truncatula	Medtr4g113150.1	104	2e-25	55
Bradi3g07870.1	O. sativa	NA				A. thaliana	XP_002865238.1	411	1e-147	94	M. truncatula	Medtr5g027360.1	399	3e-143	92
Bradi3g11110.1	O. sativa	UPI0001C7DAAC	376	2e-128	71	A. thaliana	UPI00000A2D14	133	8e-35	38	M. truncatula	NA
Bradi3g11230.1	O. sativa	UPI000023AFE0	597	0	86	A. thaliana	UPI000005EA8E	441	4e-154	64	M. truncatula	NA
Bradi3g11377.1	O. sativa	NA				A. thaliana	AT5G46070.1	1063	0	56	M. truncatula	UPI000188B3E3	203	6e-59	49
Bradi3g12240.1	O. sativa	UPI0000E12B03	1807	0	88	A. thaliana	UPI0001815FC4	1260	0	66	M. truncatula	NA
Bradi3g13800.1	O. sativa	UPI000023AE25	295	2e-105	96	A. thaliana	NA				M. truncatula	Medtr5g011910.1	260	2e-91	85
Bradi3g13810.1	O. sativa	UPI000023AE25	291	1e-103	94	A. thaliana	NA				M. truncatula	Medtr5g011910.1	264	3e-93	87
Bradi3g15357.1	O. sativa	UPI0001C7BD1C	1056	0	75	A. thaliana	NA				M. truncatula	AC235022_13.1	256	4e-74	30
Bradi3g16920.1	O. sativa	UPI0000004514	1264	0	76	A. thaliana	UPI00004FF7D5	803	0	57	M. truncatula	NA
Bradi3g20430.1	O. sativa	UPI00003FE8E6	311	2e-109	91	A. thaliana	NA				M. truncatula	B7FGH1	214	1e-71	66
Bradi3g21060.1	O. sativa	NA				A. thaliana	AT4G36030.1	397	2e-130	46	M. truncatula	B7FF14	430	4e-143	47
Bradi3g21450.2	O. sativa	UPI0000DD98BA	666	0	87	A. thaliana	AT4G14140.2	204	3e-54	34	M. truncatula	NA
Bradi3g27800.1	O. sativa	UPI0000DB44B0	820	0	79	A. thaliana	UPI00000A5389	582	0	60	M. truncatula	NA
Bradi3g29530.1	O. sativa	UPI00018F15F9	1282	0	82	A. thaliana	AT1G49250.1	803	0	64	M. truncatula	NA
Bradi3g30260.1	O. sativa	NA				A. thaliana	UPI00000A274C	83	2e-20	56	M. truncatula	AC235674_1.1	93	2e-24	64
Bradi3g32200.1	O. sativa	NA				A. thaliana	UPI00019B26B1	417	2e-133	38	M. truncatula	Medtr8g106680.1	456	2e-148	40
Bradi3g33570.1	O. sativa	NA				A. thaliana	AT4G09320.1	255	9e-89	82	M. truncatula	Medtr4g104030.1	204	2e-68	65
Bradi3g34620.1	O. sativa	NA				A. thaliana	UPI000009C616	684	0	64	M. truncatula	AC233577_35.1	746	0	70
Bradi3g39540.1	O. sativa	NA				A. thaliana	UPI0000048269	520	0	60	M. truncatula	CBD02269.1	492	1e-171	58
Bradi3g40810.1	O. sativa	UPI00003FE5C4	1208	0	82	A. thaliana	NA				M. truncatula	AC235022_13.1	684	0	46
Bradi3g42620.1	O. sativa	NA				A. thaliana	UPI00000AC902	443	8e-160	87	M. truncatula	Medtr4g015570.1	107	5e-28	46
Bradi3g43180.1	O. sativa	NA				A. thaliana	AT3G13062.3	284	3e-92	50	M. truncatula	Medtr5g007030.1	105	2e-25	32
Bradi3g44380.1	O. sativa	NA				A. thaliana	UPI00000AB4E8	605	0	44	M. truncatula	Medtr3g098620.1	678	0	46
Bradi3g46080.1	O. sativa	NA				A. thaliana	AT4G20930.1	105	2e-26	32	M. truncatula	Medtr2g099910.1	311	2e-106	57
Bradi3g47700.1	O. sativa	UPI000035AD10	436	2e-149	73	A. thaliana	UPI00000A89C8	211	3e-62	46	M. truncatula	NA
Bradi3g49140.1	O. sativa	NA				A. thaliana	AT1G07090.1	209	2e-69	79	M. truncatula	Medtr5g072510.1	201	4e-66	78
Bradi3g52837.1	O. sativa	NA				A. thaliana	AT1G75240.1	86	7e-19	59	M. truncatula	Medtr5g032600.1	88	1e-19	69
Bradi3g53740.1	O. sativa	NA				A. thaliana	UPI00000A8A9C	427	9e-145	47	M. truncatula	Medtr4g037270.1	442	7e-152	55
Bradi3g53907.1	O. sativa	NA				A. thaliana	UPI0001E92EF3	1595	0	55	M. truncatula	Medtr4g009960.1	1167	0	58
Bradi3g55820.1	O. sativa	UPI00003B048D	271	3e-91	59	A. thaliana	UPI00000AA21E	106	2e-27	33	M. truncatula	NA
Bradi3g55830.1	O. sativa	UPI0000DB4D0B	98	7e-23	54	A. thaliana	UPI000000C622	124	1e-31	43	M. truncatula	NA
Bradi3g56190.1	O. sativa	NA				A. thaliana	UPI00000AC316	334	5e-113	56	M. truncatula	Medtr4g112530.1	330	7e-112	55
Bradi3g56527.1	O. sativa	NA				A. thaliana	AT3G02080.1	214	4e-73	71	M. truncatula	Medtr3g013640.1	223	4e-71	78
Bradi3g56720.1	O. sativa	UPI00003B051E	1144	0	79	A. thaliana	AT1G17820.1	536	3e-180	41	M. truncatula	NA
Bradi3g59030.1	O. sativa	NA				A. thaliana	UPI0001927B67	335	4e-114	54	M. truncatula	Medtr5g062310.1	354	7e-122	55
Bradi3g59320.1	O. sativa	NA				A. thaliana	AT1G58100.1	137	5e-37	93	M. truncatula	Medtr4g108370.1	144	2e-39	99
Bradi3g59560.1	O. sativa	UPI0001933283	1883	0	69	A. thaliana	UPI00000A13EA	496	6e-149	45	M. truncatula	NA
Bradi3g60140.1	O. sativa	NA				A. thaliana	UPI0001927CC6	578	0	57	M. truncatula	Medtr1g100420.1	585	0	60
Bradi4g05840.1	O. sativa	UPI0000F22681	733	0	76	A. thaliana	UPI00000A1720	491	1e-166	47	M. truncatula	NA
Bradi4g06137.1	O. sativa	UPI00019358BF	1062	0	82	A. thaliana	AT3G08020.1	422	5e-138	72	M. truncatula	NA
Bradi4g07380.1	O. sativa	NA				A. thaliana	UPI00000AC902	450	2e-161	88	M. truncatula	Medtr4g015570.1	108	1e-27	34
Bradi4g08097.1	O. sativa	NA				A. thaliana	UPI00000ABBC0	774	0	80	M. truncatula	Medtr8g081510.1	765	0	79
Bradi4g08500.1	O. sativa	NA				A. thaliana	UPI00000AD024	205	1e-68	67	M. truncatula	Medtr6g018300.1	202	7e-68	66
Bradi4g09125.2	O. sativa	NA				A. thaliana	UPI0000DB55B7	764	0	79	M. truncatula	Medtr5g080450.1	785	0	81
Bradi4g13720.1	O. sativa	UPI0000681E82	482	1e-168	69	A. thaliana	NA				M. truncatula	ACJ85146.1	169	3e-48	33
Bradi4g16000.2	O. sativa	NA				A. thaliana	UPI0000196E3A	355	1e-121	62	M. truncatula	Medtr2g087820.1	363	4e-125	62
Bradi4g20900.1	O. sativa	UPI000023AC9C	305	8e-100	48	A. thaliana	UPI00019B275B	265	9e-83	57	M. truncatula	NA
Bradi4g22770.1	O. sativa	UPI0001C7B68E	764	0	83	A. thaliana	AT5G62090.1	332	1e-100	54	M. truncatula	NA
Bradi4g24190.1	O. sativa	NA				A. thaliana	UPI000009FACA	644	0	65	M. truncatula	Medtr7g101110.1	631	0	65
Bradi4g24237.1	O. sativa	NA				A. thaliana	AT2G42700.2	754	0	48	M. truncatula	Medtr4g080110.1	790	0	52
Bradi4g25020.1	O. sativa	NA				A. thaliana	AT2G35940.1	211	4e-62	71	M. truncatula	Medtr1g023050.1	206	6e-61	67
Bradi4g26020.1	O. sativa	NA				A. thaliana	UPI00000A9304	623	0	83	M. truncatula	Medtr7g081050.1	615	0	82
Bradi4g29770.1	O. sativa	NA				A. thaliana	AT4G37980.1	363	2e-125	62	M. truncatula	Medtr5g031310.1	372	3e-129	58
Bradi4g29846.1	O. sativa	UPI00000AA86D	99	2e-26	65	A. thaliana	NA				M. truncatula	A2Q383	87	4e-22	48
Bradi4g30240.1	O. sativa	NA				A. thaliana	UPI000009FB3B	99	1e-23	59	M. truncatula	Medtr5g032600.1	84	1e-18	62
Bradi4g33920.2	O. sativa	NA				A. thaliana	UPI00000ADF0C	227	2e-60	39	M. truncatula	Medtr1g039770.1	179	4e-46	36
Bradi4g35720.1	O. sativa	UPI000043A546	639	0	73	A. thaliana	UPI00000A4E1E	312	1e-99	44	M. truncatula	NA
Bradi4g36390.1	O. sativa	NA				A. thaliana	AT4G36030.1	681	0	57	M. truncatula	B7FF14	752	0	60
Bradi4g37210.1	O. sativa	NA				A. thaliana	UPI00000AC902	468	1e-169	88	M. truncatula	Medtr4g015570.1	109	1e-28	37
Bradi4g37410.1	O. sativa	NA				A. thaliana	UPI00019B26B1	571	0	43	M. truncatula	Medtr8g106680.1	682	0	47
Bradi4g39400.1	O. sativa	UPI00016026C4	906	0	94	A. thaliana	UPI00004FF72A	834	0	80	M. truncatula	NA
Bradi4g41400.1	O. sativa	NA				A. thaliana	UPI000009FACA	664	0	64	M. truncatula	Medtr7g101110.1	645	0	68
Bradi5g02310.1	O. sativa	UPI0001C7E0A0	163	3e-46	74	A. thaliana	NA				M. truncatula	Medtr4g059550.1	107	6e-27	48
Bradi5g04673.1	O. sativa	UPI0001933A4F	828	0	82	A. thaliana	UPI00001970C0	1801	0	64	M. truncatula	NA
Bradi5g07240.1	O. sativa	UPI00001B186D	627	0	96	A. thaliana	AT1G10840.1	529	0	78	M. truncatula	NA
Bradi5g07300.1	O. sativa	NA				A. thaliana	UPI00000A9E31	594	0	60	M. truncatula	Medtr8g093200.1	86	2e-18	31
Bradi5g09930.1	O. sativa	UPI000021CA0B	1714	0	86	A. thaliana	UPI00000A3F6E	1103	0	58	M. truncatula	NA
Bradi5g10170.1	O. sativa	UPI00001B0CC0	209	4e-70	84	A. thaliana	NA				M. truncatula	Medtr5g010020.1	171	2e-50	84
Bradi5g12150.1	O. sativa	NA				A. thaliana	UPI00000A8C7C	365	4e-129	87	M. truncatula	Medtr2g008610.1	363	1e-128	85
Bradi5g13500.2	O. sativa	UPI0001B6739A	452	4e-155	68	A. thaliana	UPI00000A89C8	191	1e-54	41	M. truncatula	NA
Bradi5g15360.1	O. sativa	NA				A. thaliana	UPI000011D6E8	675	0	74	M. truncatula	Medtr1g065600.1	659	0	77
Bradi5g15570.2	O. sativa	UPI000021C7B2	263	2e-93	99	A. thaliana	NA				M. truncatula	Medtr1g075720.1	225	3e-78	83
Bradi5g16350.1	O. sativa	NA				A. thaliana	UPI00000A9D27	357	2e-123	67	M. truncatula	Medtr1g039490.1	286	3e-95	68
Bradi5g16720.1	O. sativa	NA				A. thaliana	UPI00000A274C	99	6e-26	69	M. truncatula	AC235674_1.1	100	1e-26	69
Bradi5g18767.1	O. sativa	UPI00001B1E3E	512	0	77	A. thaliana	NA				M. truncatula	AC235665_16.1	96	5e-22	37
Bradi5g20177.2	O. sativa	NA				A. thaliana	AT5G01490.1	351	1e-117	60	M. truncatula	Medtr7g068380.1	405	4e-139	67
Bradi5g21650.1	O. sativa	NA				A. thaliana	AT1G31070.2	723	0	76	M. truncatula	B7FLD4	743	0	80
Bradi5g21937.1	O. sativa	UPI000021C787	374	4e-133	90	A. thaliana	NA				M. truncatula	AC225479_22.1	399	1e-141	70
Bradi5g22700.1	O. sativa	UPI0001933CF1	1959	0	83	A. thaliana	NA				M. truncatula	Medtr2g082910.1	750	0	47
Bradi5g23660.1	O. sativa	UPI00001B0BDB	474	2e-172	89	A. thaliana	UPI0000000D3B	412	1e-147	75	M. truncatula	NA
Bradi5g23760.1	O. sativa	UPI0000DD92E8	723	0	70	A. thaliana	UPI0000F581E7	439	6e-149	46	M. truncatula	NA
Bradi5g23890.1	O. sativa	NA				A. thaliana	UPI0001E92EF3	1324	0	53	M. truncatula	Medtr4g009960.1	1429	0	49
Bradi5g24240.1	O. sativa	NA				A. thaliana	UPI0001927D0B	660	0	64	M. truncatula	AC233560_1011.1	683	0	64
Bradi5g24470.1	O. sativa	NA				A. thaliana	UPI000004B2E9	522	0	76	M. truncatula	Medtr3g133410.1	538	0	79
Bradi5g24730.1	O. sativa	UPI0001C7E194	589	0	61	A. thaliana	NA				M. truncatula	Medtr3g133430.1	105	3e-24	35
Bradi5g26280.1	O. sativa	NA				A. thaliana	AT3G51890.1	155	3e-46	65	M. truncatula	Medtr2g013220.1	179	5e-55	74
Bradi1g09660.1	O. sativa	UPI00003FE5C4	1256	0	85	A. thaliana	NA				M. truncatula	AC235022_13.1	667	0	50
Bradi5g16570.2	O. sativa	UPI00000ABD24	221	2e-76	85	A. thaliana	NA				M. truncatula	Medtr8g032320.1	166	7e-55	62
Bradi1g00247.1	O. sativa	UPI0000509314	160	5e-51	88	A. thaliana	NA				M. truncatula	NA
Bradi1g00900.1	O. sativa	UPI00000A99AC	155	1e-47	66	A. thaliana	NA				M. truncatula	NA
Bradi1g03440.1	O. sativa	NA				A. thaliana	UPI00000A9AFC	246	2e-81	62	M. truncatula	NA
Bradi1g04710.1	O. sativa	UPI0000F18572	287	4e-100	85	A. thaliana	NA				M. truncatula	NA
Bradi1g07630.1	O. sativa	NA				A. thaliana	AT1G25550.1	126	9e-34	36	M. truncatula	NA
Bradi1g08540.1	O. sativa	UPI0000DB4EC6	1110	0	89	A. thaliana	NA				M. truncatula	NA
Bradi1g13490.2	O. sativa	NA				A. thaliana	AT4G32915.1	106	2e-30	56	M. truncatula	NA
Bradi1g16527.1	O. sativa	UPI0000F13C7E	497	3e-173	68	A. thaliana	NA				M. truncatula	NA
Bradi1g19240.1	O. sativa	NA				A. thaliana	AT3G17365.1	202	4e-65	46	M. truncatula	NA
Bradi1g22840.1	O. sativa	UPI00001B398D	801	0	75	A. thaliana	NA				M. truncatula	NA
Bradi1g26580.1	O. sativa	UPI0001934990	598	0	78	A. thaliana	NA				M. truncatula	NA
Bradi1g30170.1	O. sativa	UPI00000A5A70	97	8e-29	76	A. thaliana	NA				M. truncatula	NA
Bradi1g35190.1	O. sativa	UPI0000DB4F08	233	5e-72	70	A. thaliana	NA				M. truncatula	NA
Bradi1g36760.1	O. sativa	UPI00003FF260	87	3e-23	60	A. thaliana	NA				M. truncatula	NA
Bradi1g39720.1	O. sativa	NA				A. thaliana	NA				M. truncatula	AC233577_18.1	196	2e-66	83
Bradi1g43637.1	O. sativa	NA				A. thaliana	AT1G20780.1	379	3e-118	33	M. truncatula	NA
Bradi1g54030.1	O. sativa	NA				A. thaliana	UPI000009DE02	498	6e-177	79	M. truncatula	NA
Bradi1g54457.1	O. sativa	NA				A. thaliana	NA				M. truncatula	AC235488_32.1	1008	0	52
Bradi1g59350.1	O. sativa	UPI00000AD796	351	6e-115	51	A. thaliana	NA				M. truncatula	NA
Bradi1g61890.1	O. sativa	NA				A. thaliana	UPI0001A7B0B4	586	0	58	M. truncatula	NA
Bradi1g64650.1	O. sativa	UPI0001C7F0E1	87	8e-24	79	A. thaliana	NA				M. truncatula	NA
Bradi1g68300.1	O. sativa	NA				A. thaliana	UPI00000A3051	82	6e-17	43	M. truncatula	NA
Bradi1g69520.1	O. sativa	UPI0000DB4CAB	1271	0	93	A. thaliana	NA				M. truncatula	NA
Bradi1g69930.1	O. sativa	NA				A. thaliana	AT3G11670.1	552	0	56	M. truncatula	NA
Bradi1g70440.1	O. sativa	UPI0000E11F91	296	4e-105	90	A. thaliana	NA				M. truncatula	NA
Bradi1g70960.1	O. sativa	UPI0000DB450B	308	3e-104	67	A. thaliana	NA				M. truncatula	NA
Bradi1g72927.2	O. sativa	NA				A. thaliana	NA				M. truncatula	Medtr3g104850.1	457	5e-163	78
Bradi1g72950.1	O. sativa	UPI00002367C1	452	4e-164	89	A. thaliana	NA				M. truncatula	NA
Bradi1g73670.1	O. sativa	UPI0000E11F43	116	4e-35	71	A. thaliana	NA				M. truncatula	NA
Bradi1g76356.1	O. sativa	UPI00018EE3E7	561	0	92	A. thaliana	NA				M. truncatula	NA
Bradi2g00610.1	O. sativa	UPI0000D89EC2	320	3e-96	44	A. thaliana	NA				M. truncatula	NA
Bradi2g02990.1	O. sativa	NA				A. thaliana	UPI00000A5F79	101	1e-27	39	M. truncatula	NA
Bradi2g06680.1	O. sativa	NA				A. thaliana	AT5G17380.1	833	0	71	M. truncatula	NA
Bradi2g10270.1	O. sativa	NA				A. thaliana	UPI00004FF8B0	132	2e-33	37	M. truncatula	NA
Bradi2g12290.1	O. sativa	NA				A. thaliana	AT5G30490.2	166	6e-51	53	M. truncatula	NA
Bradi2g12830.1	O. sativa	NA				A. thaliana	AT4G15610.1	82	9e-20	35	M. truncatula	NA
Bradi2g14100.1	O. sativa	UPI00004C3D35	106	5e-26	36	A. thaliana	NA				M. truncatula	NA
Bradi2g15526.1	O. sativa	NA				A. thaliana	UPI00000AC0E9	448	1e-143	38	M. truncatula	NA
Bradi2g16740.1	O. sativa	UPI00006823A4	304	4e-97	67	A. thaliana	NA				M. truncatula	NA
Bradi2g17810.1	O. sativa	NA				A. thaliana	AT3G01390.1	88	2e-24	73	M. truncatula	NA
Bradi2g17926.1	O. sativa	UPI000023953B	188	3e-54	34	A. thaliana	NA				M. truncatula	NA
Bradi2g18240.1	O. sativa	Os05g46340.2	108	3e-29	63	A. thaliana	NA				M. truncatula	NA
Bradi2g20087.1	O. sativa	UPI00018EF768	131	3e-35	58	A. thaliana	NA				M. truncatula	NA
Bradi2g22170.1	O. sativa	NA				A. thaliana	UPI000009F184	156	4e-41	40	M. truncatula	NA
Bradi2g23770.1	O. sativa	NA				A. thaliana	NA				M. truncatula	Medtr5g089860.1	224	3e-77	72
Bradi2g23830.1	O. sativa	UPI0001934090	85	3e-23	81	A. thaliana	NA				M. truncatula	NA
Bradi2g25227.1	O. sativa	UPI0001934124	114	3e-34	68	A. thaliana	NA				M. truncatula	NA
Bradi2g39127.1	O. sativa	UPI0000358C66	134	1e-36	38	A. thaliana	NA				M. truncatula	NA
Bradi2g43300.1	O. sativa	NA				A. thaliana	NA				M. truncatula	Medtr8g105170.1	247	3e-69	30
Bradi2g43680.1	O. sativa	NA				A. thaliana	NA				M. truncatula	Medtr3g108040.1	308	9e-106	65
Bradi2g47130.1	O. sativa	NA				A. thaliana	AT1G66840.1	85	2e-17	31	M. truncatula	NA
Bradi2g47440.1	O. sativa	UPI00000A0208	127	1e-35	50	A. thaliana	NA				M. truncatula	NA
Bradi2g48650.1	O. sativa	NA				A. thaliana	AT5G11580.1	507	1e-175	49	M. truncatula	NA
Bradi2g51580.1	O. sativa	NA				A. thaliana	UPI0000196B32	533	0	62	M. truncatula	NA
Bradi2g52350.1	O. sativa	NA				A. thaliana	UPI00000ACA6C	387	1e-136	74	M. truncatula	NA
Bradi2g55497.1	O. sativa	UPI0000DD8E04	268	3e-87	85	A. thaliana	NA				M. truncatula	NA
Bradi2g55720.1	O. sativa	UPI0000DD8E0B	562	0	87	A. thaliana	NA				M. truncatula	NA
Bradi2g56682.1	O. sativa	UPI00000A2022	295	4e-104	82	A. thaliana	NA				M. truncatula	NA
Bradi2g58950.1	O. sativa	UPI00004C2A37	248	2e-84	68	A. thaliana	NA				M. truncatula	NA
Bradi2g58960.1	O. sativa	NA				A. thaliana	AT3G27100.2	98	2e-27	50	M. truncatula	NA
Bradi3g07980.1	O. sativa	UPI00000A45EE	128	1e-39	50	A. thaliana	NA				M. truncatula	NA
Bradi3g10120.1	O. sativa	UPI0000E11F92	82	6e-20	62	A. thaliana	NA				M. truncatula	NA
Bradi3g11120.1	O. sativa	NA				A. thaliana	UPI000009FA8E	762	0	69	M. truncatula	NA
Bradi3g17147.1	O. sativa	UPI00000045D5	81	2e-19	54	A. thaliana	NA				M. truncatula	NA
Bradi3g20610.1	O. sativa	UPI000193303B	158	3e-43	46	A. thaliana	NA				M. truncatula	NA
Bradi3g24760.1	O. sativa	UPI000009D876	199	8e-61	47	A. thaliana	NA				M. truncatula	NA
Bradi3g25920.1	O. sativa	UPI0000DB3F90	115	2e-35	72	A. thaliana	NA				M. truncatula	NA
Bradi3g28990.1	O. sativa	NA				A. thaliana	UPI00000AC739	89	6e-23	55	M. truncatula	NA
Bradi3g29017.1	O. sativa	NA				A. thaliana	AT2G45530.1	159	5e-48	63	M. truncatula	NA
Bradi3g30080.1	O. sativa	NA				A. thaliana	NA				M. truncatula	AC233659_13.1	663	0	68
Bradi3g31370.1	O. sativa	UPI00000A8B3C	561	0	86	A. thaliana	NA				M. truncatula	NA
Bradi3g32567.1	O. sativa	NA				A. thaliana	UPI000000BDF4	105	1e-27	40	M. truncatula	NA
Bradi3g34900.1	O. sativa	UPI0000E1242F	94	3e-22	38	A. thaliana	NA				M. truncatula	NA
Bradi3g36437.1	O. sativa	UPI0000DD9527	1409	0	61	A. thaliana	NA				M. truncatula	NA
Bradi3g39440.1	O. sativa	UPI00003FF381	284	1e-89	46	A. thaliana	NA				M. truncatula	NA
Bradi3g40900.1	O. sativa	UPI0000F1A551	262	2e-74	32	A. thaliana	NA				M. truncatula	NA
Bradi3g40950.1	O. sativa	NA				A. thaliana	NA				M. truncatula	UPI000188B5A6	81	8e-19	57
Bradi3g47127.1	O. sativa	UPI000021C9AE	126	2e-31	37	A. thaliana	NA				M. truncatula	NA
Bradi3g54387.1	O. sativa	NA				A. thaliana	AT5G20410.1	615	0	76	M. truncatula	NA
Bradi3g57800.1	O. sativa	UPI0001C7C3C3	191	1e-59	55	A. thaliana	NA				M. truncatula	NA
Bradi3g59130.1	O. sativa	NA				A. thaliana	NA				M. truncatula	Medtr4g103330.1	184	2e-58	53
Bradi4g06087.1	O. sativa	NA				A. thaliana	AT5G27380.1	678	0	68	M. truncatula	NA
Bradi4g08030.1	O. sativa	NA				A. thaliana	AT1G09340.1	603	0	79	M. truncatula	NA
Bradi4g09320.1	O. sativa	UPI0000509314	154	3e-48	86	A. thaliana	NA				M. truncatula	NA
Bradi4g19020.1	O. sativa	NA				A. thaliana	NA				M. truncatula	Medtr3g150560.1	349	2e-119	57
Bradi4g19240.1	O. sativa	UPI0001934D4B	172	5e-52	65	A. thaliana	NA				M. truncatula	NA
Bradi4g27157.1	O. sativa	NA				A. thaliana	AT3G04740.1	1717	0	54	M. truncatula	NA
Bradi4g34240.1	O. sativa	UPI0000F1AD50	180	9e-57	55	A. thaliana	NA				M. truncatula	NA
Bradi4g35140.1	O. sativa	UPI00003FF5CF	937	0	82	A. thaliana	NA				M. truncatula	NA
Bradi4g37870.1	O. sativa	NA				A. thaliana	AT4G36610.1	252	1e-82	48	M. truncatula	NA
Bradi4g37990.1	O. sativa	NA				A. thaliana	NA				M. truncatula	Medtr2g035460.1	371	6e-130	58
Bradi4g38527.1	O. sativa	UPI000043A50B	189	8e-63	78	A. thaliana	NA				M. truncatula	NA
Bradi4g39167.1	O. sativa	NA				A. thaliana	AT1G20780.1	826	0	57	M. truncatula	NA
Bradi4g40610.1	O. sativa	UPI0001935863	124	5e-37	67	A. thaliana	NA				M. truncatula	NA
Bradi4g41697.1	O. sativa	UPI0000DD9DD1	119	2e-27	37	A. thaliana	NA				M. truncatula	NA
Bradi5g01960.1	O. sativa	UPI0001933A19	516	0	81	A. thaliana	NA				M. truncatula	NA
Bradi5g07380.1	O. sativa	NA				A. thaliana	NA				M. truncatula	UPI000188B3F7	80	8e-19	32
Bradi5g10240.1	O. sativa	UPI0000F18A99	620	0	57	A. thaliana	NA				M. truncatula	NA
Bradi5g13520.1	O. sativa	UPI000188AD58	311	1e-107	75	A. thaliana	NA				M. truncatula	NA
Bradi1g26300.1	O. sativa	UPI00004C2C1D	436	2e-145	64	A. thaliana	NA				M. truncatula	NA
Bradi5g10750.1	O. sativa	UPI0000DD90C1	348	5e-120	77	A. thaliana	NA				M. truncatula	NA
Bradi1g70080.2	O. sativa	NA				A. thaliana	UPI00000A1A7E	145	5e-35	32	M. truncatula	NA
Bradi3g43790.1	O. sativa	NA				A. thaliana	UPI0000162A2C	390	1e-136	71	M. truncatula	NA
Bradi0018s00200.4	O. sativa	NA				A. thaliana	NA				M. truncatula	NA
Bradi1g03340.1	O. sativa	NA				A. thaliana	NA				M. truncatula	NA
Bradi1g05330.1	O. sativa	NA				A. thaliana	NA				M. truncatula	NA
Bradi1g05756.1	O. sativa	NA				A. thaliana	NA				M. truncatula	NA
Bradi1g11557.1	O. sativa	NA				A. thaliana	NA				M. truncatula	NA
Bradi1g11710.1	O. sativa	NA				A. thaliana	NA				M. truncatula	NA
Bradi1g13260.1	O. sativa	NA				A. thaliana	NA				M. truncatula	NA
Bradi1g14510.1	O. sativa	NA				A. thaliana	NA				M. truncatula	NA
Bradi1g19627.1	O. sativa	NA				A. thaliana	NA				M. truncatula	NA
Bradi1g22800.1	O. sativa	NA				A. thaliana	NA				M. truncatula	NA
Bradi1g25810.1	O. sativa	NA				A. thaliana	NA				M. truncatula	NA
Bradi1g30540.1	O. sativa	NA				A. thaliana	NA				M. truncatula	NA
Bradi1g34890.1	O. sativa	NA				A. thaliana	NA				M. truncatula	NA
Bradi1g37660.1	O. sativa	NA				A. thaliana	NA				M. truncatula	NA
Bradi1g43750.1	O. sativa	NA				A. thaliana	NA				M. truncatula	NA
Bradi1g54060.1	O. sativa	NA				A. thaliana	NA				M. truncatula	NA
Bradi1g55260.1	O. sativa	NA				A. thaliana	NA				M. truncatula	NA
Bradi1g55600.1	O. sativa	NA				A. thaliana	NA				M. truncatula	NA
Bradi1g68970.1	O. sativa	NA				A. thaliana	NA				M. truncatula	NA
Bradi1g71450.2	O. sativa	NA				A. thaliana	NA				M. truncatula	NA
Bradi1g73770.1	O. sativa	NA				A. thaliana	NA				M. truncatula	NA
Bradi1g74620.1	O. sativa	NA				A. thaliana	NA				M. truncatula	NA
Bradi2g00600.1	O. sativa	NA				A. thaliana	NA				M. truncatula	NA
Bradi2g01520.1	O. sativa	NA				A. thaliana	NA				M. truncatula	NA
Bradi2g05357.1	O. sativa	NA				A. thaliana	NA				M. truncatula	NA
Bradi2g06080.1	O. sativa	NA				A. thaliana	NA				M. truncatula	NA
Bradi2g13257.1	O. sativa	NA				A. thaliana	NA				M. truncatula	NA
Bradi2g14720.1	O. sativa	NA				A. thaliana	NA				M. truncatula	NA
Bradi2g16810.1	O. sativa	NA				A. thaliana	NA				M. truncatula	NA
Bradi2g18070.1	O. sativa	NA				A. thaliana	NA				M. truncatula	NA
Bradi2g23630.1	O. sativa	NA				A. thaliana	NA				M. truncatula	NA
Bradi2g26115.1	O. sativa	NA				A. thaliana	NA				M. truncatula	NA
Bradi2g26720.1	O. sativa	NA				A. thaliana	NA				M. truncatula	NA
Bradi2g50526.1	O. sativa	NA				A. thaliana	NA				M. truncatula	NA
Bradi2g55697.1	O. sativa	NA				A. thaliana	NA				M. truncatula	NA
Bradi2g61190.1	O. sativa	NA				A. thaliana	NA				M. truncatula	NA
Bradi2g61580.1	O. sativa	NA				A. thaliana	NA				M. truncatula	NA
Bradi3g01150.1	O. sativa	NA				A. thaliana	NA				M. truncatula	NA
Bradi3g02910.1	O. sativa	NA				A. thaliana	NA				M. truncatula	NA
Bradi3g06556.1	O. sativa	NA				A. thaliana	NA				M. truncatula	NA
Bradi3g08317.1	O. sativa	NA				A. thaliana	NA				M. truncatula	NA
Bradi3g13290.1	O. sativa	NA				A. thaliana	NA				M. truncatula	NA
Bradi3g15040.1	O. sativa	NA				A. thaliana	NA				M. truncatula	NA
Bradi3g21944.1	O. sativa	NA				A. thaliana	NA				M. truncatula	NA
Bradi3g23060.1	O. sativa	NA				A. thaliana	NA				M. truncatula	NA
Bradi3g29854.1	O. sativa	NA				A. thaliana	NA				M. truncatula	NA
Bradi3g37500.1	O. sativa	NA				A. thaliana	NA				M. truncatula	NA
Bradi3g40660.1	O. sativa	NA				A. thaliana	NA				M. truncatula	NA
Bradi3g42590.1	O. sativa	NA				A. thaliana	NA				M. truncatula	NA
Bradi3g43910.1	O. sativa	NA				A. thaliana	NA				M. truncatula	NA
Bradi3g44600.1	O. sativa	NA				A. thaliana	NA				M. truncatula	NA
Bradi3g50910.1	O. sativa	NA				A. thaliana	NA				M. truncatula	NA
Bradi3g58107.1	O. sativa	NA				A. thaliana	NA				M. truncatula	NA
Bradi4g07250.1	O. sativa	NA				A. thaliana	NA				M. truncatula	NA
Bradi4g28340.1	O. sativa	NA				A. thaliana	NA				M. truncatula	NA
Bradi4g28970.1	O. sativa	NA				A. thaliana	NA				M. truncatula	NA
Bradi4g31110.1	O. sativa	NA				A. thaliana	NA				M. truncatula	NA
Bradi4g33510.1	O. sativa	NA				A. thaliana	NA				M. truncatula	NA
Bradi5g10040.1	O. sativa	NA				A. thaliana	NA				M. truncatula	NA
Bradi5g10730.1	O. sativa	NA				A. thaliana	NA				M. truncatula	NA
Bradi5g14700.1	O. sativa	NA				A. thaliana	NA				M. truncatula	NA
Bradi1g69650.1	O. sativa	NA				A. thaliana	NA				M. truncatula	NA
Bradi4g20700.1	O. sativa	NA				A. thaliana	NA				M. truncatula	NA
