# Supplementary material for: Large-scale phosphoproteome analysis in seedling leaves of Brachypodium distachyon L
Source: BMC Genomics. 2014 May 16;15(1):375. doi: 10.1186/1471-2164-15-375 (PMC4079959; doi:10.1186/1471-2164-15-375)
Supplement: Supplementary file 5 — Additional file 5: Table S3: Pathway analysis of the identified phosphoproteins by KEGG. (A) Pathway search results of all identified phosphoproteins and highly conserved phosphoproteins. (B) KEGG identifiers of all the identified phosphoproteins. (XLSX 23 KB) [file 12864_2014_6177_MOESM5_ESM.xlsx]

## Sheet: Table S3A
Table S3A. Pathway search result of all the identified phosphoproteins and highly conserved phosphoproteins.
(1) Highly conserved phosphoproteins represent phosphoproteins identified in B. distachyon with orthologs in all the three species of O. sativa, A. thaliana and M. truncatula.
(2) Pathway maps are shown in Figure S2.
Level 1	Level 2	Level 3 (pathway name)	Pathway No.	Hits No. of Total Phosphoproteins	Hits No. of Highly Conserved Phosphoproteins (1)	Pathway Map (2)
Metabolism
	Carbohydrate metabolism
		Carbon metabolism	bdi01200	16	12	D
		Glycolysis / Gluconeogenesis	bdi00010	13	13	G
		Pyruvate metabolism	bdi00620	7	7	N
		Pentose phosphate pathway	bdi00030	7	4	P
		Fructose and mannose metabolism	bdi00051	5	5	T
		Inositol phosphate metabolism	bdi00562	3	3	Z
	Energy metabolism
		Carbon fixation in photosynthetic organisms	bdi00710	10	7	I
		Starch and sucrose metabolism	bdi00500	8	7	L
		Oxidative phosphorylation	bdi00190	7	3	R
		Amino sugar and nucleotide sugar metabolism	bdi00520	6	4	S
		Photosynthesis - antenna proteins	bdi00196	4	0	X
		Photosynthesis	bdi00195	3	0	AB
	Lipid metabolism
		Glycerolipid metabolism	bdi00561	3	1	Y
	Nucleotide metabolism
		Purine metabolism	bdi00230	7	4	M
		Pyrimidine metabolism	bdi00240	3	0	AE
	Reaction module maps
		Biosynthesis of amino acids	bdi01230	9	6	J
Genetic Information Processing
	Transcription
		Spliceosome	bdi03040	35	26	A
		Basal transcription factors	bdi03022	4	2	U
	Translation
		RNA transport	bdi03013	18	12	C
		Ribosome	bdi03010	15	7	E
		mRNA surveillance pathway	bdi03015	14	11	F
		Ribosome biogenesis in eukaryotes	bdi03008	3	3	AD
	Folding, sorting and degradation
		RNA degradation	bdi03018	10	6	H
		Protein processing in endoplasmic reticulum	bdi04141	4	4	V
		Ubiquitin mediated proteolysis	bdi04120	4	1	W
		SNARE interactions in vesicular transport	bdi04130	3	2	AA
Environmental Information Processing
	Signal transduction
		Plant hormone signal transduction	bdi04075	7	6	Q
		Phosphatidylinositol signaling system	bdi04070	3	3	AC
Cellular Processes
	Transport and catabolism
		Endocytosis	bdi04144	9	8	K
		Phagosome	bdi04145	7	3	O
Organismal Systems
	Environmental adaptation
		Plant-pathogen interaction	bdi04626	20	19	B

## Sheet: Table S3B
Table S3B. KEGG Identifiers of all the identified phosphoproteins.
NCBI GI Nos.	KEGG Identifiers	Definition
bdi03040 Spliceosome - Brachypodium distachyon (35)
ncbi-gi:357130258	bdi:100822322	DEAD-box ATP-dependent RNA helicase 40-like
ncbi-gi:357111298	bdi:100823909	uncharacterized LOC100823909
ncbi-gi:357138246	bdi:100825209	uncharacterized LOC100825209
ncbi-gi:357135512	bdi:100825606	uncharacterized LOC100825606
ncbi-gi:357165299	bdi:100825680	arginine/serine-rich-splicing factor RSP31-like
ncbi-gi:357124007	bdi:100825893	pre-mRNA-processing factor 40 homolog A-like
ncbi-gi:357134837	bdi:100826232	uncharacterized LOC100826232
ncbi-gi:357160417	bdi:100826288	uncharacterized LOC100826288
ncbi-gi:357123012	bdi:100827861	transformer-2 sex-determining protein-like
ncbi-gi:357112870	bdi:100827922	heat shock cognate 70 kDa protein-like
ncbi-gi:357112195	bdi:100829528	uncharacterized LOC100829528
ncbi-gi:357121831	bdi:100830184	probable RNA-binding protein 19-like
ncbi-gi:357152602	bdi:100830760	cell division cycle 5-like protein-like
ncbi-gi:357140379	bdi:100831046	uncharacterized LOC100831046
ncbi-gi:357112553	bdi:100831375	DEAD-box ATP-dependent RNA helicase 24-like
ncbi-gi:357154143	bdi:100832894	splicing factor U2af small subunit A-like
ncbi-gi:357123896	bdi:100834476	116 kDa U5 small nuclear ribonucleoprotein component-like
ncbi-gi:357133866	bdi:100837074	U6 snRNA-associated Sm-like protein LSm5-like
ncbi-gi:357114115	bdi:100837922	U-box domain-containing protein 72-like
ncbi-gi:357111224	bdi:100839023	DNA damage-binding protein 1-like
ncbi-gi:357147946	bdi:100839729	SF3B1; splicing factor 3b, subunit 1, 155kDa
ncbi-gi:357121723	bdi:100840289	pre-mRNA-splicing factor SYF1-like
ncbi-gi:357114131	bdi:100840355	uncharacterized LOC100840355
ncbi-gi:357138008	bdi:100840735	SNW domain-containing protein 1-like
ncbi-gi:357132692	bdi:100842128	arginine/serine-rich-splicing factor RSP31-like
ncbi-gi:357147786	bdi:100842258	uncharacterized LOC100842258
ncbi-gi:357139467	bdi:100842452	probable pre-mRNA-splicing factor ATP-dependent RNA helicase-like
ncbi-gi:357131543	bdi:100843152	THO complex subunit 2-like
ncbi-gi:357161377	bdi:100843825	RNA and export factor-binding protein 2-like
ncbi-gi:357123127	bdi:100845877	uncharacterized LOC100845877
ncbi-gi:357150077	bdi:100846226	uncharacterized LOC100846226
ncbi-gi:357124980	bdi:100846281	serine/arginine-rich splicing factor 7-like
ncbi-gi:357112133	bdi:100846442	U4/U6 small nuclear ribonucleoprotein PRP4-like protein-like
ncbi-gi:357132201	bdi:100846603	RNA-binding protein 8A-like
ncbi-gi:357137369	bdi:100846717	serine/arginine-rich splicing factor 7-like
bdi04626 Plant-pathogen interaction - Brachypodium distachyon (20)
ncbi-gi:357110784	bdi:100823700	mitogen-activated protein kinase kinase 2-like
ncbi-gi:357160414	bdi:100825663	calcium-dependent protein kinase 7-like
ncbi-gi:357117897	bdi:100826299	mitogen-activated protein kinase kinase kinase 1-like
ncbi-gi:357156571	bdi:100826490	respiratory burst oxidase homolog protein C-like
ncbi-gi:357132426	bdi:100828288	calcium-dependent protein kinase 3-like
ncbi-gi:357122339	bdi:100829466	calcium-dependent protein kinase 7-like
ncbi-gi:357133133	bdi:100829798	probable calcium-binding protein CML16-like
ncbi-gi:357142007	bdi:100831447	RPM1-interacting protein 4-like
ncbi-gi:357149185	bdi:100831873	serine/threonine-protein kinase PBS1-like
ncbi-gi:357121327	bdi:100831924	RPM1-interacting protein 4-like
ncbi-gi:357112383	bdi:100832182	probable calcium-binding protein CML27-like
ncbi-gi:357157118	bdi:100832592	disease resistance protein RPM1-like
ncbi-gi:357132113	bdi:100833067	respiratory burst oxidase homolog protein B-like
ncbi-gi:357112405	bdi:100835452	calcium-dependent protein kinase 2-like
ncbi-gi:357157393	bdi:100835577	calcium-dependent protein kinase SK5-like
ncbi-gi:357160514	bdi:100835784	calcium-dependent protein kinase SK5-like
ncbi-gi:357111544	bdi:100836186	calcium-dependent protein kinase 1-like
ncbi-gi:357116632	bdi:100836709	brefeldin A-inhibited guanine nucleotide-exchange protein 1-like
ncbi-gi:357148327	bdi:100838713	heat shock protein 81-3-like
ncbi-gi:357165479	bdi:100844141	calcium-dependent protein kinase 4-like
bdi03013 RNA transport - Brachypodium distachyon (18)
ncbi-gi:357132920	bdi:100824288	nucleoporin NUP53-like
ncbi-gi:357143943	bdi:100825730	nuclear-pore anchor-like
ncbi-gi:357162977	bdi:100826610	eukaryotic translation initiation factor 3 subunit H-like
ncbi-gi:357164563	bdi:100829057	polyadenylate-binding protein 2-like
ncbi-gi:357130173	bdi:100830616	uncharacterized LOC100830616
ncbi-gi:357148270	bdi:100831458	eukaryotic translation initiation factor 5-like
ncbi-gi:357137955	bdi:100832556	THO complex subunit 5 homolog
ncbi-gi:357127851	bdi:100833671	uncharacterized LOC100833671
ncbi-gi:357132145	bdi:100837986	eukaryotic translation initiation factor 3 subunit A-like
ncbi-gi:357161073	bdi:100838847	uncharacterized LOC100838847
ncbi-gi:357124266	bdi:100840401	eukaryotic translation initiation factor 1A-like
ncbi-gi:357116668	bdi:100842805	eukaryotic translation initiation factor 4G-like
ncbi-gi:357131543	bdi:100843152	THO complex subunit 2-like
ncbi-gi:357161377	bdi:100843825	RNA and export factor-binding protein 2-like
ncbi-gi:357137357	bdi:100845086	eukaryotic translation initiation factor 3 subunit G-like
ncbi-gi:357113315	bdi:100845532	uncharacterized LOC100845532
ncbi-gi:357113830	bdi:100846343	nuclear pore complex protein Nup98-Nup96-like
ncbi-gi:357132201	bdi:100846603	RNA-binding protein 8A-like
bdi01200 Carbon metabolism - Brachypodium distachyon (16)
ncbi-gi:357124645	bdi:100821082	pyruvate dehydrogenase E1 component subunit alpha-2, mitochondrial-like
ncbi-gi:357132904	bdi:100821809	6-phosphofructokinase 3-like
ncbi-gi:357160930	bdi:100824548	pyruvate kinase, cytosolic isozyme-like
ncbi-gi:357154088	bdi:100825645	serine hydroxymethyltransferase 1-like
ncbi-gi:357113872	bdi:100826802	ribulose-phosphate 3-epimerase, chloroplastic-like
ncbi-gi:357158835	bdi:100828035	glucose-6-phosphate isomerase-like
ncbi-gi:357140796	bdi:100829108	phosphoenolpyruvate carboxylase 1-like
ncbi-gi:357133147	bdi:100831948	phosphoglycerate kinase, chloroplastic-like
ncbi-gi:357123886	bdi:100832935	fructose-bisphosphate aldolase, cytoplasmic isozyme 1-like
ncbi-gi:357125604	bdi:100835392	2,3-bisphosphoglycerate-independent phosphoglycerate mutase-like
ncbi-gi:357157399	bdi:100836194	fructose-bisphosphate aldolase, chloroplastic-like
ncbi-gi:357124240	bdi:100836533	phosphoenolpyruvate carboxylase 1-like
ncbi-gi:357110873	bdi:100837200	transketolase, chloroplastic-like
ncbi-gi:357149260	bdi:100839844	ACSS2; acyl-CoA synthetase short-chain family member 2
ncbi-gi:357154841	bdi:100840557	ribulose bisphosphate carboxylase small chain PWS4.3, chloroplastic-like
ncbi-gi:357157986	bdi:100845336	phosphoenolpyruvate carboxylase 2-like
bdi03010 Ribosome- Brachypodium distachyon (15)
ncbi-gi:357113368	bdi:100827203	50S ribosomal protein L15, chloroplastic-like
ncbi-gi:357163509	bdi:100828552	40S ribosomal protein S10-like
ncbi-gi:357137782	bdi:100831550	40S ribosomal protein S19-like
ncbi-gi:357125589	bdi:100832938	60S ribosomal protein L24-like
ncbi-gi:357163303	bdi:100833754	60S acidic ribosomal protein P2A-like
ncbi-gi:357145407	bdi:100835745	60S acidic ribosomal protein P0-like
ncbi-gi:357144469	bdi:100839013	60S acidic ribosomal protein P1-like
ncbi-gi:357164666	bdi:100839660	60S ribosomal protein L14-1-like
ncbi-gi:357144477	bdi:100839929	40S ribosomal protein S13-like
ncbi-gi:357149024	bdi:100839931	40S ribosomal protein S27-2-like
ncbi-gi:357144485	bdi:100840839	40S ribosomal protein S13-1-like
ncbi-gi:357126674	bdi:100841719	30S ribosomal protein S5, chloroplastic-like
ncbi-gi:357127182	bdi:100843642	60S ribosomal protein L11-like
ncbi-gi:357123632	bdi:100846076	60S acidic ribosomal protein P3-like
ncbi-gi:357111775	bdi:100846133	60S ribosomal protein L13a-4-like
bdi03015 mRNA surveillance pathway - Brachypodium distachyon (14)
ncbi-gi:357160139	bdi:100825354	uncharacterized LOC100825354
ncbi-gi:357139663	bdi:100826665	uncharacterized LOC100826665
ncbi-gi:357136032	bdi:100827067	symplekin-like
ncbi-gi:357164563	bdi:100829057	polyadenylate-binding protein 2-like
ncbi-gi:357130173	bdi:100830616	uncharacterized LOC100830616
ncbi-gi:357162146	bdi:100831691	probable cleavage and polyadenylation specificity factor subunit 1-like
ncbi-gi:357140393	bdi:100835234	serine/threonine protein phosphatase 2A 55 kDa regulatory subunit B beta isoform-like
ncbi-gi:357122209	bdi:100836006	uncharacterized LOC100836006
ncbi-gi:357146623	bdi:100839320	serine/threonine-protein phosphatase 2A regulatory subunit B'' subunit alpha-like
ncbi-gi:357124095	bdi:100839377	serine/threonine protein phosphatase 2A 55 kDa regulatory subunit B alpha isoform-like
ncbi-gi:357113956	bdi:100839859	nuclear polyadenylated RNA-binding protein 4-like
ncbi-gi:357161377	bdi:100843825	RNA and export factor-binding protein 2-like
ncbi-gi:357156001	bdi:100846541	uncharacterized LOC100846541
ncbi-gi:357132201	bdi:100846603	RNA-binding protein 8A-like
bdi00010 Glycolysis / Gluconeogenesis - Brachypodium distachyon (13)
ncbi-gi:357124645	bdi:100821082	pyruvate dehydrogenase E1 component subunit alpha-2, mitochondrial-like
ncbi-gi:357132904	bdi:100821809	6-phosphofructokinase 3-like
ncbi-gi:357145291	bdi:100822970	putative glucose-6-phosphate 1-epimerase-like
ncbi-gi:357160930	bdi:100824548	pyruvate kinase, cytosolic isozyme-like
ncbi-gi:357158835	bdi:100828035	glucose-6-phosphate isomerase-like
ncbi-gi:357113055	bdi:100830661	phosphoenolpyruvate carboxykinase [ATP]-like
ncbi-gi:357133147	bdi:100831948	phosphoglycerate kinase, chloroplastic-like
ncbi-gi:357123886	bdi:100832935	fructose-bisphosphate aldolase, cytoplasmic isozyme 1-like
ncbi-gi:357125604	bdi:100835392	2,3-bisphosphoglycerate-independent phosphoglycerate mutase-like
ncbi-gi:357157399	bdi:100836194	fructose-bisphosphate aldolase, chloroplastic-like
ncbi-gi:357140319	bdi:100838190	phosphoglucomutase, chloroplastic-like
ncbi-gi:357149260	bdi:100839844	ACSS2; acyl-CoA synthetase short-chain family member 2
ncbi-gi:357166477	bdi:100843931	putative glucose-6-phosphate 1-epimerase-like
bdi03018 RNA degradation - Brachypodium distachyon (10)
ncbi-gi:357124485	bdi:100821480	enhancer of mRNA-decapping protein 4-like
ncbi-gi:357119940	bdi:100823027	uncharacterized LOC100823027
ncbi-gi:357164563	bdi:100829057	polyadenylate-binding protein 2-like
ncbi-gi:357137778	bdi:100830941	enhancer of mRNA-decapping protein 4-like
ncbi-gi:357154775	bdi:100832993	CCR4-NOT transcription complex subunit 10-like
ncbi-gi:357133866	bdi:100837074	U6 snRNA-associated Sm-like protein LSm5-like
ncbi-gi:357133878	bdi:100838897	uncharacterized LOC100838897
ncbi-gi:357121062	bdi:100840701	CCR4-NOT transcription complex subunit 1-like
ncbi-gi:357133038	bdi:100841327	uncharacterized LOC100841327
ncbi-gi:357161360	bdi:100841785	uncharacterized LOC100841785
bdi00710 Carbon fixation in photosynthetic organisms - Brachypodium distachyon (10)
ncbi-gi:357113872	bdi:100826802	ribulose-phosphate 3-epimerase, chloroplastic-like
ncbi-gi:357140796	bdi:100829108	phosphoenolpyruvate carboxylase 1-like
ncbi-gi:357113055	bdi:100830661	phosphoenolpyruvate carboxykinase [ATP]-like
ncbi-gi:357133147	bdi:100831948	phosphoglycerate kinase, chloroplastic-like
ncbi-gi:357123886	bdi:100832935	fructose-bisphosphate aldolase, cytoplasmic isozyme 1-like
ncbi-gi:357157399	bdi:100836194	fructose-bisphosphate aldolase, chloroplastic-like
ncbi-gi:357124240	bdi:100836533	phosphoenolpyruvate carboxylase 1-like
ncbi-gi:357110873	bdi:100837200	transketolase, chloroplastic-like
ncbi-gi:357154841	bdi:100840557	ribulose bisphosphate carboxylase small chain PWS4.3, chloroplastic-like
ncbi-gi:357157986	bdi:100845336	phosphoenolpyruvate carboxylase 2-like
bdi01230 Biosynthesis of aminoacids - Brachypodium distachyon (9)
ncbi-gi:357132904	bdi:100821809	6-phosphofructokinase 3-like
ncbi-gi:357160930	bdi:100824548	pyruvate kinase, cytosolic isozyme-like
ncbi-gi:357154088	bdi:100825645	serine hydroxymethyltransferase 1-like
ncbi-gi:357113872	bdi:100826802	ribulose-phosphate 3-epimerase, chloroplastic-like
ncbi-gi:357133147	bdi:100831948	phosphoglycerate kinase, chloroplastic-like
ncbi-gi:357123886	bdi:100832935	fructose-bisphosphate aldolase, cytoplasmic isozyme 1-like
ncbi-gi:357125604	bdi:100835392	2,3-bisphosphoglycerate-independent phosphoglycerate mutase-like
ncbi-gi:357157399	bdi:100836194	fructose-bisphosphate aldolase, chloroplastic-like
ncbi-gi:357110873	bdi:100837200	transketolase, chloroplastic-like
bdi04144 Endocytosis - Brachypodium distachyon (9)
ncbi-gi:357159316	bdi:100822487	ADP-ribosylation factor GTPase-activating protein AGD3-like
ncbi-gi:357112856	bdi:100825543	probable ADP-ribosylation factor GTPase-activating protein AGD6-like
ncbi-gi:357116996	bdi:100826708	probable ADP-ribosylation factor GTPase-activating protein AGD9-like
ncbi-gi:357112870	bdi:100827922	heat shock cognate 70 kDa protein-like
ncbi-gi:357143982	bdi:100830643	dynamin-2B-like
ncbi-gi:357122357	bdi:100832113	probable ADP-ribosylation factor GTPase-activating protein AGD5-like
ncbi-gi:357137491	bdi:100839210	clathrin interactor EPSIN 2-like
ncbi-gi:357124448	bdi:100841818	uncharacterized LOC100841818
ncbi-gi:357124637	bdi:100846078	dynamin-2B-like
bdi00500 Starch and sucrose metabolism - Brachypodium distachyon (8)
ncbi-gi:357145548	bdi:100825323	probable sucrose-phosphate synthase 1-like
ncbi-gi:357158835	bdi:100828035	glucose-6-phosphate isomerase-like
ncbi-gi:357157075	bdi:100828234	probable sucrose-phosphate synthase 2-like
ncbi-gi:357123064	bdi:100836007	sucrose synthase 2-like
ncbi-gi:357140319	bdi:100838190	phosphoglucomutase, chloroplastic-like
ncbi-gi:357116651	bdi:100839765	glucose-1-phosphate adenylyltransferase large subunit 1, chloroplastic-like
ncbi-gi:357111908	bdi:100839938	sucrose synthase 1-like
ncbi-gi:357126520	bdi:100844859	sucrose-phosphate synthase-like
bdi00230 Purine metabolism - Brachypodium distachyon (7)
ncbi-gi:357160930	bdi:100824548	pyruvate kinase, cytosolic isozyme-like
ncbi-gi:357147440	bdi:100825022	nucleoside diphosphate kinase 1-like
ncbi-gi:357156152	bdi:100835360	DNA-directed RNA polymerase I subunit rpa49-like
ncbi-gi:357132312	bdi:100837479	nucleoside diphosphate kinase 4, chloroplastic-like
ncbi-gi:357140319	bdi:100838190	phosphoglucomutase, chloroplastic-like
ncbi-gi:357134066	bdi:100840524	AMP deaminase-like
ncbi-gi:357121387	bdi:100840891	probable AMP deaminase-like
bdi00620 Pyruvatemetabolism -Brachypodium distachyon (7)
ncbi-gi:357124645	bdi:100821082	pyruvate dehydrogenase E1 component subunit alpha-2, mitochondrial-like
ncbi-gi:357160930	bdi:100824548	pyruvate kinase, cytosolic isozyme-like
ncbi-gi:357140796	bdi:100829108	phosphoenolpyruvate carboxylase 1-like
ncbi-gi:357113055	bdi:100830661	phosphoenolpyruvate carboxykinase [ATP]-like
ncbi-gi:357124240	bdi:100836533	phosphoenolpyruvate carboxylase 1-like
ncbi-gi:357149260	bdi:100839844	ACSS2; acyl-CoA synthetase short-chain family member 2
ncbi-gi:357157986	bdi:100845336	phosphoenolpyruvate carboxylase 2-like
bdi04145 Phagosome - Brachypodium distachyon (7)
ncbi-gi:357166300	bdi:100824871	V-type proton ATPase subunit D-like
ncbi-gi:357125740	bdi:100830607	V-type proton ATPase 116 kDa subunit a isoform 1-like
ncbi-gi:357135786	bdi:100841638	V-type proton ATPase subunit E-like
ncbi-gi:357118187	bdi:100842509	1-phosphatidylinositol-3-phosphate 5-kinase-like
ncbi-gi:357132698	bdi:100843047	V-type proton ATPase subunit G-like
ncbi-gi:357129620	bdi:100845480	syntaxin-22-like
ncbi-gi:357117233	bdi:100846768	tubulin alpha-1 chain-like
bdi00030 Pentosephosphate pathway - Brachypodium distachyon (7)
ncbi-gi:357132904	bdi:100821809	6-phosphofructokinase 3-like
ncbi-gi:357113872	bdi:100826802	ribulose-phosphate 3-epimerase, chloroplastic-like
ncbi-gi:357158835	bdi:100828035	glucose-6-phosphate isomerase-like
ncbi-gi:357123886	bdi:100832935	fructose-bisphosphate aldolase, cytoplasmic isozyme 1-like
ncbi-gi:357157399	bdi:100836194	fructose-bisphosphate aldolase, chloroplastic-like
ncbi-gi:357110873	bdi:100837200	transketolase, chloroplastic-like
ncbi-gi:357140319	bdi:100838190	phosphoglucomutase, chloroplastic-like
bdi04075 Plant hormone signal transduction - Brachypodium distachyon (7)
ncbi-gi:357113330	bdi:100821963	uncharacterized LOC100821963
ncbi-gi:357114386	bdi:100827011	serine/threonine-protein kinase SAPK8-like
ncbi-gi:357150773	bdi:100828216	ethylene-insensitive protein 2-like
ncbi-gi:357147236	bdi:100828308	probable serine/threonine-protein kinase At4g35230-like
ncbi-gi:357126067	bdi:100828370	serine/threonine-protein kinase SAPK4-like
ncbi-gi:357166951	bdi:100833656	protein EIN4-like
ncbi-gi:357148101	bdi:100836269	bZIP transcription factor TRAB1-like
bdi00190 Oxidative phosphorylation - Brachypodium distachyon (7)
ncbi-gi:357166300	bdi:100824871	V-type proton ATPase subunit D-like
ncbi-gi:357138100	bdi:100828294	ATP synthase delta chain, chloroplastic-like
ncbi-gi:357125740	bdi:100830607	V-type proton ATPase 116 kDa subunit a isoform 1-like
ncbi-gi:357135786	bdi:100841638	V-type proton ATPase subunit E-like
ncbi-gi:357132698	bdi:100843047	V-type proton ATPase subunit G-like
ncbi-gi:357166497	bdi:100846063	plasma membrane ATPase-like
ncbi-gi:357111276	bdi:100846640	plasma membrane ATPase 1-like
bdi00520 Amino sugar and nucleotide sugar metabolism - Brachypodium distachyon (6)
ncbi-gi:357156300	bdi:100824332	GDP-mannose 3,5-epimerase 2-like
ncbi-gi:357158835	bdi:100828035	glucose-6-phosphate isomerase-like
ncbi-gi:357165921	bdi:100837749	probable UDP-N-acetylglucosamine pyrophosphorylase-like
ncbi-gi:357140319	bdi:100838190	phosphoglucomutase, chloroplastic-like
ncbi-gi:357116651	bdi:100839765	glucose-1-phosphate adenylyltransferase large subunit 1, chloroplastic-like
ncbi-gi:357113483	bdi:100844922	mannose-1-phosphate guanyltransferase alpha-like
bdi00051 Fructoseand mannose metabolism - Brachypodium distachyon (5)
ncbi-gi:357132904	bdi:100821809	6-phosphofructokinase 3-like
ncbi-gi:357134500	bdi:100828289	6-phosphofructo-2-kinase/fructose-2,6-biphosphatase 1-like
ncbi-gi:357123886	bdi:100832935	fructose-bisphosphate aldolase, cytoplasmic isozyme 1-like
ncbi-gi:357157399	bdi:100836194	fructose-bisphosphate aldolase, chloroplastic-like
ncbi-gi:357113483	bdi:100844922	mannose-1-phosphate guanyltransferase alpha-like
bdi03022 Basal transcription factors - Brachypodium distachyon (4)
ncbi-gi:357133842	bdi:100833383	cyclin-dependent kinase D-1-like
ncbi-gi:357117175	bdi:100835170	transcription initiation factor TFIID subunit 1-like
ncbi-gi:357125960	bdi:100838369	uncharacterized LOC100838369
ncbi-gi:357111274	bdi:100846337	transcription initiation factor TFIID subunit 10-like
bdi04141 Proteinprocessing inendoplasmic reticulum - Brachypodium distachyon (4)
ncbi-gi:357164014	bdi:100827538	UBA and UBX domain-containing protein At4g15410-like
ncbi-gi:357112870	bdi:100827922	heat shock cognate 70 kDa protein-like
ncbi-gi:357148327	bdi:100838713	heat shock protein 81-3-like
ncbi-gi:357132177	bdi:100843046	NPL4-like protein-like
bdi04120 Ubiquitin mediated proteolysis - Brachypodium distachyon (4)
ncbi-gi:357150723	bdi:100821130	E3 ubiquitin-protein ligase UPL1-like
ncbi-gi:357114115	bdi:100837922	U-box domain-containing protein 72-like
ncbi-gi:357130609	bdi:100838283	NEDD8-activating enzyme E1 catalytic subunit-like
ncbi-gi:357121396	bdi:100842312	ubiquitin-activating enzyme E1 3-like
bdi00196 Photosynthesis - antenna proteins - Brachypodium distachyon (4)
ncbi-gi:357159898	bdi:100828241	chlorophyll a-b binding protein 2, chloroplastic-like
ncbi-gi:357152998	bdi:100841670	chlorophyll a-b binding protein, chloroplastic-like
ncbi-gi:357163903	bdi:100842091	chlorophyll a-b binding protein CP24 10A, chloroplastic-like
ncbi-gi:357121229	bdi:100842929	chlorophyll a-b binding protein, chloroplastic-like
bdi00561 Glycerolipid metabolism - Brachypodium distachyon (3)
ncbi-gi:357133342	bdi:100835099	phosphatidate phosphatase LPIN3-like
ncbi-gi:357137485	bdi:100838296	probable monogalactosyldiacylglycerol synthase 3, chloroplastic-like
ncbi-gi:357120344	bdi:100845054	digalactosyldiacylglycerol synthase 2, chloroplastic-like
bdi00562 Inositolphosphate metabolism - Brachypodium distachyon (3)
ncbi-gi:357121375	bdi:100839274	phosphoinositide phospholipase C 6-like
ncbi-gi:357118187	bdi:100842509	1-phosphatidylinositol-3-phosphate 5-kinase-like
ncbi-gi:357154044	bdi:100846535	uncharacterized LOC100846535
bdi04130 SNARE interactions invesicular transport - Brachypodium distachyon (3)
ncbi-gi:357148623	bdi:100821950	uncharacterized LOC100821950
ncbi-gi:357112519	bdi:100826170	syntaxin-121-like
ncbi-gi:357129620	bdi:100845480	syntaxin-22-like
bdi00195 Photosynthesis - Brachypodium distachyon (3)
ncbi-gi:357132590	bdi:100826849	photosystem I reaction center subunit VI, chloroplastic-like
ncbi-gi:357138100	bdi:100828294	ATP synthase delta chain, chloroplastic-like
ncbi-gi:357113396	bdi:100831679	photosystem I reaction center subunit III, chloroplastic-like
bdi04070 Phosphatidylinositol signaling system - Brachypodium distachyon (3)
ncbi-gi:357121375	bdi:100839274	phosphoinositide phospholipase C 6-like
ncbi-gi:357118187	bdi:100842509	1-phosphatidylinositol-3-phosphate 5-kinase-like
ncbi-gi:357154044	bdi:100846535	uncharacterized LOC100846535
bdi03008 Ribosomebiogenesis ineukaryotes - Brachypodium distachyon (3)
ncbi-gi:357123375	bdi:100831411	nucleolar protein 56-like
ncbi-gi:357132814	bdi:100834791	U3 small nucleolar RNA-associated protein 18 homolog
ncbi-gi:357124937	bdi:100839587	nucleolar GTP-binding protein 1-like
bdi00240 Pyrimidine metabolism- Brachypodium distachyon (3)
ncbi-gi:357147440	bdi:100825022	nucleoside diphosphate kinase 1-like
ncbi-gi:357156152	bdi:100835360	DNA-directed RNA polymerase I subunit rpa49-like
ncbi-gi:357132312	bdi:100837479	nucleoside diphosphate kinase 4, chloroplastic-like
