# Supplementary material for: Large-scale phosphoproteome analysis in seedling leaves of Brachypodium distachyon L
Source: BMC Genomics. 2014 May 16;15(1):375. doi: 10.1186/1471-2164-15-375 (PMC4079959; doi:10.1186/1471-2164-15-375)
Supplement: Supplementary file 7 — Additional file 7: Table S4: Enriched phosphorylation motifs, and the phosphopeptides and the corresponding phosphoproteins in each phosphorylation motif. (A) Phosphorylation motifs enriched by Motif-X and the putative protein kinases. (B) Phosphopeptides and the corresponding phosphoproteins in each phosphorylation motif. (C) Motifs of phosphoproteins with multiple phosphorylation sites. (XLSX 60 KB) [file 12864_2014_6177_MOESM7_ESM.xlsx]

## Sheet: Table S4A
Table S4A. Phosphorylation motifs enriched by Motif-X and the putative protein kinases.
Motif no.	Motif	Motif score	Foreground matches	Foreground size	Background matches	Background size	Fold Increase	Putative protein kinases
	Serine motif*
1	....P.sP.....	30.88	116	1312	3128	587585	16.61	MAPK
2	......sPR....	25.92	71	1196	2087	584457	16.62	GHK, CDK1
3	...R..sP.....	25.51	62	1125	1920	582370	16.72	Novel
4	......sP.R...	24.87	50	1063	1587	580450	17.2	GHK, CDK1, 2, 4, 6, CDC2
5	...G..sP.....	22.07	48	1013	2052	578863	13.37	Novel
6	......sP.....	16	239	965	23744	576811	6.02	MAPK, CDK, CDK-like
7	.M.R..s......	22.66	20	726	801	553067	19.02	CHK1
8	...R..s......	16	189	706	32492	552266	4.55	CaMK -II
9	......sD.E...	32	46	517	2230	519774	20.74	CK-II
10	......s.D....	12.37	67	471	27571	517544	2.67	CK-II
11	......s.G....	6.44	62	404	38484	489973	1.95	Novel
	Threonine motif
12	....P.tP.....	22.21	24	155	2001	336196	26.02	MAPK
13	......tP.....	16	55	131	17685	334195	7.93	MAPK, CDK, CDK-like

## Sheet: Table S4B
Table S4B. Phosphopeptides and the corresponding phosphoproteins in each phosphorylation motif.
Aligned sequences	Phosphorylated site IDs	Protein
....P.sP.....
AASAPKSPPAEKP	1	Bradi0018s00200.4|PACid:21826774
VLKRPFSPGVDDR	83	Bradi1g07630.1|PACid:21821703
NSEGPASPKKSTP	84	Bradi1g07640.1|PACid:21817214
KDESPFSPSRVKV	87	Bradi1g08470.1|PACid:21823680
TLKRPRSPDGDHG	88	Bradi1g08540.1|PACid:21822492
SSHSPGSPKASYS	90	Bradi1g08727.1|PACid:21823388
AGLSPLSPRRGGG	104	Bradi1g10970.1|PACid:21820353
PTKRPPSPSGAGA	150	Bradi1g16680.1|PACid:21823337
EHNLPDSPFASPT	154	Bradi1g17510.1|PACid:21820230
SSAAPMSPSRGGA	164	Bradi1g19240.1|PACid:21816789
RPFPPPSPAKHIK	172	Bradi1g35090.1|PACid:21822356
GNNIPGSPETEIY	175	Bradi1g20170.1|PACid:21822346
RSGLPTSPHFVDS	184	Bradi1g20750.1|PACid:21822365
LNLTPASPPKATK	229	Bradi1g24940.1|PACid:21818567
KLGVPFSPGRDAH	232	Bradi1g25002.1|PACid:21816330
SPRRPWSPPANRK	245	Bradi1g26300.1|PACid:21821361
ASTSPPSPLKQDK	247	Bradi1g26300.1|PACid:21821361
GFPSPGSPPARQT	249	Bradi1g26420.1|PACid:21816548
SRSLPYSPYRMPE	279	Bradi1g29990.1|PACid:21822831
PPPPPDSPEDRSL	317	Bradi1g33970.1|PACid:21817215
QAESPDSPQPGGV	390	Bradi1g44177.1|PACid:21816916
RAWAPMSPPRDNW	418	Bradi1g46230.1|PACid:21816819
QVQAPSSPRDGED	448	Bradi1g51807.1|PACid:21815822
GVLGPQSPSAPRA	456	Bradi1g52440.1|PACid:21820448
VQQQPPSPTPAKV	481	Bradi1g58030.1|PACid:21820364
QTFAPKSPHADLG	552	Bradi1g65940.1|PACid:21822607
RAKRPKSPPREPE	567	Bradi1g66620.1|PACid:21820844
RVLAPASPGAVIR	589	Bradi1g68070.1|PACid:21822990
SSSNPPSPHLTKD	592	Bradi1g68180.1|PACid:21814950
APAPPVSPSPQKR	638	Bradi1g71450.2|PACid:21822715
LARNPASPAAAIR	664	Bradi1g74530.1|PACid:21815350
ISRRPGSPESLQQ	712	Bradi1g78550.1|PACid:21818115
GVAAPPSPPQVPR	715	Bradi2g00600.1|PACid:21806255
GFEVPTSPDSSYS	720	Bradi2g01490.1|PACid:21805786
GAETPRSPDAAPA	723	Bradi2g01550.1|PACid:21803396
MADRPPSPRLADE	738	Bradi2g03820.1|PACid:21804448
DLGSPVSPLRMRA	809	Bradi2g14710.1|PACid:21802946
ESSNPPSPLLHRP	833	Bradi2g17926.1|PACid:21806417
PPLDPPSPRVALC	835	Bradi2g18070.1|PACid:21803896
FMDAPPSPPQSKR	841	Bradi2g18250.1|PACid:21803636
QEEAPPSPPPPPR	857	Bradi2g20087.1|PACid:21805494
EPEQPNSPTRGVK	859	Bradi2g20134.1|PACid:21803651
AATHPASPTAAGD	870	Bradi2g20680.1|PACid:21809728
PLPEPFSPLXXXX	880	Bradi2g22170.1|PACid:21803037
RGYAPLSPPRRHS	896	Bradi2g25640.1|PACid:21808022
KLTPPGSPPRGYA	899	Bradi2g25640.1|PACid:21808022
AVPKPVSPRRQQG	912	Bradi2g26910.1|PACid:21805636
HIDSPKSPMKPEH	934	Bradi2g34710.1|PACid:21808554
VPFVPGSPVERSV	941	Bradi2g36000.1|PACid:21806744
EAQEPASPSSVKR	952	Bradi2g37750.1|PACid:21806559
TAAAPSSPKALPH	971	Bradi2g39730.1|PACid:21807430
QKPDPASPPHRSK	974	Bradi2g40760.1|PACid:21804766
DKSAPYSPVYSKG	977	Bradi2g40760.1|PACid:21804766
LPPPPPSPVSPTD	996	Bradi2g43470.1|PACid:21809460
SSAAPLSPDARQR	997	Bradi2g43680.1|PACid:21808829
SVYLPPSPSRQDT	1007	Bradi2g45580.1|PACid:21803452
DLVAPFSPNTVHA	1017	Bradi2g47000.1|PACid:21804102
MEKNPVSPKNNDE	1018	Bradi2g47130.1|PACid:21806201
DLETPFSPALIGE	1027	Bradi2g48210.1|PACid:21804970
ERSRPVSPGAAPG	1037	Bradi2g49800.1|PACid:21809331
XMASPRSPVGGAA	1053	Bradi2g50990.1|PACid:21808176
ATIQPSSPRYFFS	1062	Bradi2g51890.1|PACid:21803835
QSQSPRSPSAAAA	1092	Bradi2g55760.1|PACid:21806524
GDRRPGSPIRRRS	1152	Bradi2g61380.1|PACid:21806817
KAPTPESPSPAAN	1165	Bradi3g00697.1|PACid:21827848
GRVGPLSPTNTGR	1172	Bradi3g01297.1|PACid:21826879
LKMRPASPSAPEH	1189	Bradi3g03330.1|PACid:21832618
KYSEPISPNPSPN	1203	Bradi3g05830.1|PACid:21828792
APMDPKSPDDRPE	1232	Bradi3g08400.1|PACid:21829247
AAPTPPSPPPPAS	1241	Bradi3g09460.1|PACid:21827075
QLWAPPSPSHRKT	1250	Bradi3g10350.1|PACid:21827615
PLPTPRSPRPDSA	1257	Bradi3g11120.1|PACid:21826930
SASSPRSPFAGGG	1262	Bradi3g11377.1|PACid:21833522
SLASPRSPTGGTT	1286	Bradi3g14000.1|PACid:21831553
IPLRPLSPPVKPT	1297	Bradi3g15627.1|PACid:21830249
AAAAPQSPQQQQQ	1332	Bradi3g18750.1|PACid:21829112
KGVAPDSPAPLEP	1378	Bradi3g29017.1|PACid:21831764
VAEKPPSPAKSKR	1379	Bradi3g29530.1|PACid:21828878
AEEKPPSPKRLKT	1380	Bradi3g29530.1|PACid:21828878
ADAPPASPPAAVL	1431	Bradi3g34900.1|PACid:21829309
TGMGPNSPPSRGT	1467	Bradi3g40180.1|PACid:21832757
PPLYPGSPFHRGE	1478	Bradi3g40950.1|PACid:21833433
AAPVPRSPTPLDL	1486	Bradi3g41980.1|PACid:21827875
ASEAPPSPKDKPC	1539	Bradi3g48580.1|PACid:21827670
HSPNPESPTAPGS	1544	Bradi3g49140.1|PACid:21826915
EASSPSSPPQRQQ	1547	Bradi3g50110.1|PACid:21831143
AASPPPSPPHPKR	1559	Bradi3g51240.1|PACid:21831311
FDVQPPSPPRASA	1562	Bradi3g51437.1|PACid:21828880
KVANPGSPAGGGG	1597	Bradi3g53907.1|PACid:21827473
YHIYPESPIGRLI	1621	Bradi3g55830.1|PACid:21830658
XMEAPGSPYASSP	1622	Bradi3g55870.1|PACid:21830199
PKRAPRSPPPPQE	1623	Bradi3g55870.1|PACid:21830199
ADQRPPSPDAAPA	1650	Bradi3g59542.2|PACid:21829058
TESSPQSPSHAGE	1660	Bradi3g59800.2|PACid:21828669
AKGNPPSPDPAAV	1707	Bradi4g06087.1|PACid:21811225
ATPEPVSPMSSRL	1711	Bradi4g06290.1|PACid:21813217
ACRAPVSPDGPPS	1727	Bradi4g08380.1|PACid:21811338
QTGAPSSPTASSS	1747	Bradi4g13720.1|PACid:21813295
TVDAPSSPTAASS	1748	Bradi4g13720.1|PACid:21813295
PSSKPASPNHAAG	1787	Bradi4g24320.1|PACid:21813760
SPGTPRSPTVYDW	1819	Bradi4g31110.1|PACid:21809821
RRLAPASPGAVGS	1822	Bradi4g31270.1|PACid:21812944
LQEQPASPSNGSS	1839	Bradi4g34880.1|PACid:21814757
EHEFPSSPDEKEG	1841	Bradi4g35050.1|PACid:21813709
YTGKPDSPNFGAQ	1850	Bradi4g35977.1|PACid:21814675
APPPPPSPPRVST	1861	Bradi4g37040.1|PACid:21809966
WAKRPSSPSLSTW	1924	Bradi4g45065.1|PACid:21811227
DYGRPRSPAELSP	1933	Bradi5g01430.1|PACid:21826386
WQFIPDSPSRSSI	1946	Bradi5g05077.1|PACid:21825001
KELEPESPVSQCD	1947	Bradi5g07240.1|PACid:21823947
QGFGPGSPKSFRY	1969	Bradi5g10730.1|PACid:21824747
KIIAPGSPSSSLL	2004	Bradi5g14770.1|PACid:21824122
QPPRPPSPVREGS	2020	Bradi5g16840.1|PACid:21825922
DSIRPASPDVKES	2054	Bradi5g22100.1|PACid:21826315
STSAPESPVPEPM	2067	Bradi5g24470.1|PACid:21825559
PSSPPRSPGRANG	2097	Bradi5g27260.1|PACid:21824999
......sPR....
PAAAAMSPRKTRS	3	Bradi1g00247.1|PACid:21820734
KLSFENSPRHETC	6	Bradi1g00510.1|PACid:21818393
PVGGNPSPRAAPG	45	Bradi1g05480.1|PACid:21823397
ADLQIGSPRSSQH	71	Bradi1g07140.1|PACid:21815708
NQQEVDSPRTNTS	73	Bradi1g07300.1|PACid:21820825
SAEMVSSPRYSNA	115	Bradi1g11760.1|PACid:21815393
ENGADDSPRPLVK	123	Bradi1g12190.1|PACid:21814970
TFPSTDSPRSSKH	168	Bradi1g19627.1|PACid:21817170
HPDILPSPRDKSV	210	Bradi1g23340.1|PACid:21816419
DSNPIPSPRWGTA	220	Bradi1g24200.1|PACid:21821038
QLPSTGSPRNSNS	223	Bradi1g24270.1|PACid:21820044
VASPDVSPRDSTI	268	Bradi1g29090.1|PACid:21821018
MYNSSFSPRYSEA	274	Bradi1g29690.1|PACid:21822916
VVDSHTSPRYAGC	386	Bradi1g44177.1|PACid:21816916
DSPEAESPRTPGR	391	Bradi1g44440.1|PACid:21822910
LAAGQASPRRLLL	450	Bradi1g51870.1|PACid:21819073
SLDTLGSPRESSS	464	Bradi1g54457.1|PACid:21818151
QENPYYSPRHDLF	513	Bradi1g60500.1|PACid:21819704
DEEHIASPRPKRS	533	Bradi1g62320.1|PACid:21816333
PSLNGPSPRDRWG	566	Bradi1g66620.1|PACid:21820844
MANGNASPRSSPI	602	Bradi1g68600.1|PACid:21816280
PGGESLSPRRGGA	626	Bradi1g71310.1|PACid:21818226
EHVSLDSPRGRYK	652	Bradi1g72650.1|PACid:21820998
SRLGGYSPRKRKT	687	Bradi1g75860.1|PACid:21816321
SNPHILSPRGGYM	709	Bradi1g77940.1|PACid:21815016
NDNGGHSPRHYAQ	735	Bradi2g03120.1|PACid:21806812
PVANSPSPRAAAG	856	Bradi2g19500.1|PACid:21802926
HVPNLPSPRDKRS	862	Bradi2g20220.1|PACid:21807700
EMASASSPRRFSR	866	Bradi2g20415.1|PACid:21805807
ALSPLPSPRTSVQ	884	Bradi2g22850.1|PACid:21808233
DSRPQPSPRAKKS	888	Bradi2g23770.1|PACid:21804979
RRAPLPSPRRSRA	902	Bradi2g26115.1|PACid:21804753
AYENLGSPRSSGE	908	Bradi2g26807.1|PACid:21804732
VKHNVDSPRGRET	947	Bradi2g37640.1|PACid:21805648
VGSGFASPRIGSR	962	Bradi2g39240.1|PACid:21802949
AGASSASPRGPHM	1121	Bradi2g58860.1|PACid:21809000
ETLSLASPRSPTG	1285	Bradi3g14000.1|PACid:21831553
LPHINVSPRGEET	1336	Bradi3g19640.1|PACid:21826806
LGTEVGSPRGPLM	1394	Bradi3g30380.1|PACid:21832204
TVEPEESPRAVSK	1426	Bradi3g34270.1|PACid:21830207
APIALSSPREKVP	1439	Bradi3g37940.1|PACid:21829466
LSPPEYSPRSEND	1445	Bradi3g38690.1|PACid:21830229
AAVAGDSPRGAVV	1456	Bradi3g39760.1|PACid:21831007
SSGGTASPRHQGY	1466	Bradi3g40180.1|PACid:21832757
TGAAASSPRMMRR	1502	Bradi3g44600.1|PACid:21829408
XXMDGHSPRPQQR	1513	Bradi3g45940.1|PACid:21826927
VFSSSGSPRLGIS	1550	Bradi3g50130.1|PACid:21827780
ASSSFSSPRVSPN	1587	Bradi3g53907.1|PACid:21827473
GAAEQNSPRGNDW	1620	Bradi3g55820.1|PACid:21831185
QDGSISSPRIAEV	1632	Bradi3g56517.1|PACid:21832682
VAHGAGSPRGKQK	1635	Bradi3g57080.1|PACid:21827556
SRSRSLSPRPRGG	1693	Bradi4g03940.1|PACid:21812145
QQQSLLSPRAMAT	1712	Bradi4g06290.1|PACid:21813217
SASFIASPRWPGH	1719	Bradi4g19010.1|PACid:21814092
FGGPGVSPRSDAA	1733	Bradi4g08727.2|PACid:21813457
PAAPAMSPRKTRS	1739	Bradi4g09320.1|PACid:21812796
PTAGDLSPRANSI	1751	Bradi4g16000.2|PACid:21814613
GSVACESPRSTTN	1754	Bradi4g16050.1|PACid:21813046
APGGGGSPRAPNP	1756	Bradi4g16327.1|PACid:21812227
LSEASVSPRKEFH	1783	Bradi4g22760.1|PACid:21814084
YGSSESSPRKKDL	1786	Bradi4g24237.1|PACid:21812964
SPGAVGSPRRTSS	1823	Bradi4g31270.1|PACid:21812944
AEGSCGSPRSVKV	1824	Bradi4g32530.1|PACid:21814465
AEVIALSPRSLMA	1868	Bradi4g37540.1|PACid:21814684
SDANVSSPRSKEA	1873	Bradi4g37730.1|PACid:21809831
FSTTVSSPRTSSS	1968	Bradi5g10670.1|PACid:21824827
ALSPALSPRRSSS	1974	Bradi5g10750.1|PACid:21824100
PPVETPSPRTPSS	1990	Bradi5g13390.1|PACid:21825289
APQELHSPRAAAQ	2086	Bradi5g26320.1|PACid:21825157
AAFATQSPRAVCV	2090	Bradi5g26720.1|PACid:21826481
ALSPMASPRHSHS	2095	Bradi5g27260.1|PACid:21824999
...R..sP.....
AFARLSSPTPRHS	69	Bradi1g06890.1|PACid:21816542
GRSRSGSPLHEHY	182	Bradi1g20360.1|PACid:21818054
GSNRLGSPIGYVG	207	Bradi1g23280.1|PACid:21816461
RVSREASPPSDPI	250	Bradi1g26580.1|PACid:21817710
CGSRGASPPPLHP	259	Bradi1g28110.2|PACid:21820414
GPSRAESPTAGST	272	Bradi1g29690.1|PACid:21822916
VRVRGRSPAFNAL	292	Bradi1g31417.1|PACid:21820177
LAPRHVSPDPSTF	304	Bradi1g32970.1|PACid:21815414
QDARIDSPDEVLT	327	Bradi1g35190.1|PACid:21822171
DSRRERSPPKTPG	346	Bradi1g37780.1|PACid:21816177
ARFRDGSPPYGRG	357	Bradi1g41430.1|PACid:21821568
VRGRDESPTYGNG	422	Bradi1g46980.1|PACid:21817476
ARPRGASPLEDQA	440	Bradi1g50990.1|PACid:21815243
GSPRANSPPRYPR	468	Bradi1g55530.1|PACid:21821380
GQERQISPSHNGH	525	Bradi1g61730.1|PACid:21823717
PRDRWGSPDPYGR	565	Bradi1g66620.1|PACid:21820844
PADRHWSPSAGRR	572	Bradi1g66870.1|PACid:21818819
FHSRRISPPSGRR	578	Bradi1g66870.1|PACid:21818819
KTERDVSPDLSNP	690	Bradi1g76370.1|PACid:21816553
NPVRVGSPSGASV	699	Bradi1g76400.1|PACid:21820106
RERRDVSPAANGR	713	Bradi2g00370.1|PACid:21804839
GWNRDRSPTPVHG	733	Bradi2g03120.1|PACid:21806812
XMAREPSPEIDDE	765	Bradi2g08920.2|PACid:21808431
PRLRDPSPAPAPP	810	Bradi2g14720.1|PACid:21807463
RRLRVQSPSLASA	873	Bradi2g20897.1|PACid:21804306
FSRRDVSPERPEQ	923	Bradi2g31550.1|PACid:21805048
LVRRVPSPCLPPI	963	Bradi2g39240.1|PACid:21802949
SLSRSASPDPELV	964	Bradi2g39240.1|PACid:21802949
TSSRAVSPFSRKS	970	Bradi2g39600.1|PACid:21806146
SPSRSPSPPSPAP	1011	Bradi2g46320.1|PACid:21804576
HIARADSPPTSLA	1059	Bradi2g51760.1|PACid:21804494
SESRLQSPGAQQN	1117	Bradi2g58770.1|PACid:21807931
RTARSPSPALGRN	1138	Bradi2g59510.1|PACid:21809062
RERREASPGYDRP	1180	Bradi3g02227.1|PACid:21831576
PPRRAVSPPNHGR	1215	Bradi3g07637.2|PACid:21833024
SPKRLASPSPVRQ	1218	Bradi3g07637.2|PACid:21833024
SPVRSRSPPAGRP	1220	Bradi3g07637.2|PACid:21833024
SSGRRGSPVPGEE	1255	Bradi3g11110.1|PACid:21827709
YGLRGLSPSPVFN	1265	Bradi3g12902.1|PACid:21830894
PLKRMSSPERWEA	1276	Bradi3g13460.1|PACid:21828078
PSTRQVSPLSYDQ	1313	Bradi3g17630.1|PACid:21827066
SRVRGRSPAFTAL	1330	Bradi3g18707.2|PACid:21831510
RWDRSHSPIPRKR	1361	Bradi3g23060.1|PACid:21827537
DFVRDASPGAAGG	1443	Bradi3g38200.1|PACid:21832726
FLPRAASPDAGAD	1459	Bradi3g39927.1|PACid:21832948
IQPRIRSPAVSAA	1563	Bradi3g51617.1|PACid:21828734
PFGRVQSPHAMVI	1578	Bradi3g53350.1|PACid:21829525
LIQRAPSPCLPPV	1611	Bradi3g55540.1|PACid:21829613
SESRLGSPLYTSL	1633	Bradi3g56720.1|PACid:21832523
SPAREPSPSNPPH	1658	Bradi3g59627.1|PACid:21830739
DSFRVASPGGLTE	1659	Bradi3g59627.1|PACid:21830739
TKARDSSPVQSFP	1698	Bradi4g05310.1|PACid:21814542
TEARKDSPPPPLS	1704	Bradi4g05840.1|PACid:21810343
GERRRSSPTGSPT	1766	Bradi4g19020.1|PACid:21813276
ITLRDTSPILDNM	1802	Bradi4g27810.1|PACid:21810314
SFARQGSPSPAEH	1877	Bradi4g38387.1|PACid:21810983
YGTRLGSPEATFP	1893	Bradi4g40610.1|PACid:21811044
EGARSPSPEPIYD	1960	Bradi5g07850.2|PACid:21825248
NPTRSPSPPLPPR	1971	Bradi5g10750.1|PACid:21824100
SFRRDVSPPISVR	1988	Bradi5g12680.1|PACid:21826403
VHKRYASPSLRER	2010	Bradi5g15150.1|PACid:21825179
AKRRRLSPEEAAL	2070	Bradi5g24730.1|PACid:21824880
......sP.R...
TLGFDSSPGRSSA	241	Bradi1g26090.1|PACid:21817424
XXMDYISPERNLD	243	Bradi1g26300.1|PACid:21821361
HRGYFDSPPRVPQ	358	Bradi1g41430.1|PACid:21821568
IPEHVLSPYRNVG	362	Bradi1g42257.2|PACid:21822597
PEHGEPSPPRKRM	365	Bradi1g42420.1|PACid:21817204
ELPNINSPPRDKS	388	Bradi1g44177.1|PACid:21816916
TKDEGGSPIRNPP	409	Bradi1g45833.1|PACid:21815367
FASDDLSPPRKER	443	Bradi1g51560.1|PACid:21816262
VAGEDLSPPRQWQ	444	Bradi1g51560.1|PACid:21816262
TQLEDLSPPRRQN	445	Bradi1g51560.1|PACid:21816262
LGDGDISPPRKGR	446	Bradi1g51560.1|PACid:21816262
EDLFWGSPVRGEN	480	Bradi1g58030.1|PACid:21820364
PISVEPSPKRLAA	498	Bradi1g58640.1|PACid:21815028
KFSPEVSPKRKAA	633	Bradi1g71310.1|PACid:21818226
TLGGTESPGRTWM	721	Bradi2g01520.1|PACid:21804980
DREFNASPSRNAA	740	Bradi2g03820.1|PACid:21804448
ELALLNSPLREES	878	Bradi2g22090.1|PACid:21805362
AGQVGLSPDRRLR	893	Bradi2g25227.1|PACid:21808184
GGPAVLSPPRKLR	904	Bradi2g26510.1|PACid:21806645
DPQGGMSPGRGGR	994	Bradi2g43460.2|PACid:21803154
AGTSSVSPLRASS	1009	Bradi2g46230.1|PACid:21807598
NPNPDPSPERPSL	1042	Bradi2g50450.1|PACid:21807957
RPASLSSPARTIG	1064	Bradi2g52362.1|PACid:21805616
LGSFLQSPGRFRD	1067	Bradi2g53100.1|PACid:21807681
HESPVLSPQRKAS	1110	Bradi2g57657.1|PACid:21808390
VVTDIPSPVRETL	1140	Bradi2g60150.2|PACid:21805003
RRRPDPSPVRRGD	1151	Bradi2g61380.1|PACid:21806817
TQGGGFSPKRLRA	1175	Bradi3g01570.1|PACid:21827976
VQAPEASPGRYQR	1200	Bradi3g05697.2|PACid:21829287
VPAAGPSPPRYAP	1209	Bradi3g06556.1|PACid:21833244
KRLASPSPVRQSF	1219	Bradi3g07637.2|PACid:21833024
VTSPLASPGRPLE	1227	Bradi3g07980.1|PACid:21827181
EESEEGSPSRGES	1306	Bradi3g16630.2|PACid:21829986
EQQDWNSPARLPA	1476	Bradi3g40900.1|PACid:21830684
GQGSLDSPTRNGX	1498	Bradi3g44250.1|PACid:21830584
VMSSGASPGRAGD	1517	Bradi3g46480.1|PACid:21830101
GDSKESSPSRQPV	1521	Bradi3g46480.1|PACid:21830101
TVGESGSPVRVDS	1532	Bradi3g47960.1|PACid:21833340
PVPVMHSPPRPVT	1639	Bradi3g58310.1|PACid:21827591
VVPGQVSPVRRIS	1657	Bradi3g59577.1|PACid:21829570
RSGSLYSPDRLKP	1683	Bradi4g03737.1|PACid:21812447
GSPPHRSPPRRGY	1691	Bradi4g03940.1|PACid:21812145
TANTIASPGRGIL	1790	Bradi4g24367.1|PACid:21813939
DNNKLPSPTRLSN	1835	Bradi4g34820.1|PACid:21812893
INAYDLSPKRMSR	1896	Bradi4g41390.1|PACid:21811524
GVGESSSPPRDAP	1912	Bradi4g41870.1|PACid:21811764
SSTVVVSPKRLVG	1945	Bradi5g04860.1|PACid:21824593
LPPQGHSPERLVV	1999	Bradi5g13980.1|PACid:21824910
VLSSLTSPDRGKA	2059	Bradi5g23760.1|PACid:21825288
AVYYVQSPSRDSH	2093	Bradi5g27260.1|PACid:21824999
...G..sP.....
SGAGAQSPSSASK	96	Bradi1g09615.1|PACid:21822002
QQKGLLSPVNTNR	222	Bradi1g24270.1|PACid:21820044
VNKGTDSPKVLSL	305	Bradi1g32977.1|PACid:21816215
PGLGSQSPSTRKG	356	Bradi1g39950.1|PACid:21820316
MGLGDTSPPSGRS	383	Bradi1g44047.1|PACid:21815146
SAVGGFSPSKGSR	486	Bradi1g58260.1|PACid:21821022
LAAGALSPASRVL	603	Bradi1g68970.1|PACid:21818319
EVDGGVSPKNAYK	660	Bradi1g73770.1|PACid:21821238
DGDGRISPSELAA	725	Bradi2g02340.1|PACid:21803150
TAGGSSSPGAGRX	771	Bradi2g09350.1|PACid:21805372
NEEGGNSPTEATS	823	Bradi2g16310.1|PACid:21807808
AWAGALSPAARYA	925	Bradi2g31910.1|PACid:21807051
VDTGVVSPKLGKS	931	Bradi2g34580.1|PACid:21804745
FPAGSASPAPTRR	954	Bradi2g37980.2|PACid:21803850
ANGGLGSPHAVAQ	957	Bradi2g38247.1|PACid:21807949
PRIGSRSPGGNLS	966	Bradi2g39240.1|PACid:21802949
VARGGVSPPWRDD	985	Bradi2g42320.1|PACid:21808482
ISKGAKSPPPNDV	986	Bradi2g42540.1|PACid:21803328
HRIGNSSPTAQHL	987	Bradi2g42540.1|PACid:21803328
YSYGGSSPSVKPK	1063	Bradi2g52350.1|PACid:21803736
TSPGGVSPSHHRS	1137	Bradi2g59510.1|PACid:21809062
VSYGDGSPDSAGK	1216	Bradi3g07637.2|PACid:21833024
YSYGERSPGYDQS	1224	Bradi3g07910.1|PACid:21828294
NRGGSRSPPYNES	1225	Bradi3g07910.1|PACid:21828294
ELAGSESPSVVSM	1251	Bradi3g10350.1|PACid:21827615
RQKGGLSPSSVPN	1293	Bradi3g15357.1|PACid:21830124
RKRGRASPVLPPP	1470	Bradi3g40630.1|PACid:21831845
FAAGDESPKLPLA	1482	Bradi3g41980.1|PACid:21827875
DDSGHESPSGSSN	1490	Bradi3g42590.1|PACid:21829639
ATAGAASPMQAGN	1496	Bradi3g43910.1|PACid:21832914
GFDGMYSPGGGLR	1507	Bradi3g45530.1|PACid:21831022
RPAGQKSPSQQIA	1606	Bradi3g54740.1|PACid:21833001
FRSGATSPSLVRV	1617	Bradi3g55540.1|PACid:21829613
PGEGVASPDKSGS	1640	Bradi3g59030.1|PACid:21829379
HLRGLPSPGAAQA	1642	Bradi3g59320.1|PACid:21832176
DAAGRESPSSMFS	1721	Bradi4g08080.1|PACid:21814022
GGGGGGSPPHRSS	1734	Bradi4g08727.2|PACid:21813457
DASGHLSPYNFSR	1812	Bradi4g29770.1|PACid:21814176
HRGGVDSPSWRSG	1853	Bradi4g36200.1|PACid:21809783
SSVGYQSPLPADK	1857	Bradi4g36710.1|PACid:21811339
GGAGSSSPPAASG	1858	Bradi4g36880.1|PACid:21810549
QGEGSKSPAPAPA	1882	Bradi4g38527.1|PACid:21810907
RPEGARSPSPEPI	1959	Bradi5g07850.2|PACid:21825248
PDSGMSSPQGSVE	1995	Bradi5g13520.1|PACid:21823931
VASGELSPETNDG	2006	Bradi5g14790.1|PACid:21824314
AAAGADSPKKQQQ	2032	Bradi5g19430.1|PACid:21825301
MLVGSASPVGPVG	2048	Bradi5g21650.1|PACid:21825717
IQRGSTSPPAMNP	2062	Bradi5g23890.1|PACid:21826283
......sP.....
TWEEHYSPSASPN	15	Bradi1g00900.1|PACid:21815092
HYSPSASPNSDIS	16	Bradi1g00900.1|PACid:21815092
TAGSSASPSAKSP	33	Bradi1g03440.1|PACid:21818458
ASPSAKSPGSESS	34	Bradi1g03440.1|PACid:21818458
ESRPSRSPSEPNL	39	Bradi1g04710.1|PACid:21822187
LDIIAPSPKEKSG	51	Bradi1g06310.1|PACid:21816658
SKGKLGSPLPASW	77	Bradi1g07540.1|PACid:21822382
PSKLARSPIYDNH	79	Bradi1g07540.1|PACid:21822382
LFSTEKSPKSAKP	99	Bradi1g10340.1|PACid:21821119
DGQFITSPVSHSG	100	Bradi1g10340.1|PACid:21821119
LPNAVGSPDVVKV	107	Bradi1g11380.1|PACid:21818962
EESDGPSPKLSDC	108	Bradi1g11380.1|PACid:21818962
KKKKVSSPNPSIQ	110	Bradi1g11557.1|PACid:21823589
ATNLISSPVSSPT	112	Bradi1g11760.1|PACid:21815393
VSALVGSPLSSSW	116	Bradi1g11760.1|PACid:21815393
DQGAMFSPSQKAA	117	Bradi1g11760.1|PACid:21815393
MSNYYSSPGNERD	128	Bradi1g12510.1|PACid:21815659
LSQQLISPLGNKV	133	Bradi1g13450.1|PACid:21817431
EEAEEFSPKIQQV	134	Bradi1g13490.2|PACid:21819872
DEAAADSPDAKLA	146	Bradi1g16527.1|PACid:21820090
VHQHRASPDLRPL	204	Bradi1g22980.1|PACid:21817600
NGSSIGSPGPVRT	208	Bradi1g23280.1|PACid:21816461
PGPVARSPAGGQN	209	Bradi1g23280.1|PACid:21816461
PPQPAKSPAKVRV	228	Bradi1g24680.1|PACid:21823754
SGPALVSPGSQQA	230	Bradi1g25002.1|PACid:21816330
ETDAVTSPVANSP	231	Bradi1g25002.1|PACid:21816330
RKDSKNSPQHPHS	234	Bradi1g25002.1|PACid:21816330
PEAHTTSPGYAVQ	244	Bradi1g26300.1|PACid:21821361
NTKHAASPSSQGT	252	Bradi1g26670.1|PACid:21816476
GYGFRGSPMPVSS	258	Bradi1g27210.1|PACid:21822950
PISIEVSPPSEQL	265	Bradi1g29090.1|PACid:21821018
ENSNVASPDVSPR	267	Bradi1g29090.1|PACid:21821018
RRAASRSPPLPPP	270	Bradi1g29180.1|PACid:21820207
GNSYRRSPPPMYS	281	Bradi1g29990.1|PACid:21822831
QQQQQRSPLGPAY	284	Bradi1g30110.1|PACid:21815507
LKTPENSPKASDD	311	Bradi1g33117.1|PACid:21818214
APTEAPSPLVETD	312	Bradi1g33117.1|PACid:21818214
SKGQSSSPTPLFS	313	Bradi1g33130.1|PACid:21821738
LTTAEDSPKASAD	314	Bradi1g33130.1|PACid:21821738
VVPETHSPPPANG	324	Bradi1g35090.1|PACid:21822356
DDYADASPNAVVL	333	Bradi1g36340.1|PACid:21823001
EASVNKSPQLDKN	347	Bradi1g37780.1|PACid:21816177
AAENIGSPVHRAN	354	Bradi1g39220.1|PACid:21815141
ATKAVSSPGNGAT	367	Bradi1g42800.1|PACid:21821297
SIFERVSPSNIPT	369	Bradi1g42810.1|PACid:21816767
MIESNGSPMKQKK	378	Bradi1g43440.1|PACid:21822976
AERSGGSPVALEV	380	Bradi1g43750.1|PACid:21816687
DRAEANSPVEVGD	385	Bradi1g44177.1|PACid:21816916
VPTFVESPKKQPS	387	Bradi1g44177.1|PACid:21816916
GSSPGRSPVYHHD	412	Bradi1g45833.1|PACid:21815367
NSPQAPSPSSNQA	413	Bradi1g45833.1|PACid:21815367
IGGDAMSPPSDRG	449	Bradi1g51817.2|PACid:21815373
FPYVNHSPNPSRE	460	Bradi1g54250.1|PACid:21823263
PEYFADSPSAGMA	466	Bradi1g54817.1|PACid:21819736
GSRFSWSPDSGEA	485	Bradi1g58260.1|PACid:21821022
DSHSAGSPELEDF	506	Bradi1g59350.1|PACid:21816535
NVEEVGSPEKLNL	519	Bradi1g61000.1|PACid:21816189
NQVPEISPDLGSP	520	Bradi1g61000.1|PACid:21816189
ISPDLGSPVKCES	521	Bradi1g61000.1|PACid:21816189
EYRLAQSPTAPAT	526	Bradi1g61890.1|PACid:21819409
IDSLVASPEAEKH	538	Bradi1g63100.1|PACid:21822856
KDDSFDSPSYSNH	562	Bradi1g66420.1|PACid:21820468
PKRQRNSPISIKT	576	Bradi1g66870.1|PACid:21818819
KKRQFDSPDDSLV	577	Bradi1g66870.1|PACid:21818819
RSDAHLSPVDEAT	582	Bradi1g67120.1|PACid:21817724
SLLDSESPQNNVG	599	Bradi1g68460.2|PACid:21821750
RYENERSPMHVDE	601	Bradi1g68460.2|PACid:21821750
RSSTHLSPQSKTQ	607	Bradi1g69360.2|PACid:21823508
FRLDNLSPQKGSR	614	Bradi1g69650.1|PACid:21817036
ASTKAGSPVPVNH	615	Bradi1g70080.2|PACid:21818409
NDWKINSPLGQDI	616	Bradi1g70080.2|PACid:21818409
XXXXXMSPTTTPS	621	Bradi1g70750.1|PACid:21819737
DFVSVASPPPTDV	622	Bradi1g70760.1|PACid:21819257
DFIKKFSPEVSPK	632	Bradi1g71310.1|PACid:21818226
NNVSAASPSAKSM	634	Bradi1g71310.1|PACid:21818226
SGPDAGSPTFSVR	651	Bradi1g72560.1|PACid:21820704
RPEAARSPPAVEP	653	Bradi1g72927.2|PACid:21821944
DRDEFQSPTSAAA	661	Bradi1g74060.1|PACid:21817712
ARYQNKSPTPQQT	666	Bradi1g74560.1|PACid:21817160
DEMKSNSPVANKD	669	Bradi1g74660.1|PACid:21816129
NSKYAVSPPADIP	678	Bradi1g75010.1|PACid:21821963
QMEEAKSPVSEXX	685	Bradi1g75750.1|PACid:21820282
AYTSGFSPKFGES	698	Bradi1g76400.1|PACid:21820106
VSDSCASPKQGTS	716	Bradi2g00610.1|PACid:21805004
ATDMNASPEPQPI	739	Bradi2g03820.1|PACid:21804448
YAKNLNSPLVREN	749	Bradi2g05357.1|PACid:21802940
EQLSGQSPVFSKA	758	Bradi2g06467.1|PACid:21807999
YGGDRRSPDELTG	759	Bradi2g06680.1|PACid:21805129
DHLDRNSPAKPSP	766	Bradi2g09080.1|PACid:21808836
PNGARTSPVPVPL	768	Bradi2g09080.1|PACid:21808836
ATAALGSPPPASA	770	Bradi2g09140.2|PACid:21805417
GIPTGSSPHGIPT	774	Bradi2g09860.1|PACid:21806041
XXXXMASPDAEAP	780	Bradi2g10270.1|PACid:21809084
LTDDSASPTNREA	783	Bradi2g11560.1|PACid:21806027
AKAAGASPSAVDN	787	Bradi2g12290.1|PACid:21806922
LDNEIGSPTKDKI	799	Bradi2g13257.1|PACid:21803991
PAYVATSPVVPAK	801	Bradi2g13487.1|PACid:21808027
SRTTDASPGAFQR	805	Bradi2g14310.1|PACid:21807179
AMMKNNSPEIVPN	812	Bradi2g15520.1|PACid:21807871
DKIEVPSPKEESN	813	Bradi2g15526.1|PACid:21806959
GELASSSPKYAPT	814	Bradi2g15526.1|PACid:21806959
SSALVPSPKAALP	816	Bradi2g15630.1|PACid:21806047
DSSNLSSPTQSLT	818	Bradi2g15630.1|PACid:21806047
RLGLRGSPSAPAE	825	Bradi2g16627.1|PACid:21805072
DDADIPSPKATPA	827	Bradi2g16740.1|PACid:21809258
LLPVANSPSPRAA	855	Bradi2g19500.1|PACid:21802926
SQQKALSPLPSPR	883	Bradi2g22850.1|PACid:21808233
GVNSELSPNSVTR	913	Bradi2g27260.1|PACid:21807581
TGSQVGSPAHAGR	914	Bradi2g27350.1|PACid:21805143
EGSSSGSPVSGLS	940	Bradi2g35587.1|PACid:21809257
LPPPINSPESSPE	942	Bradi2g36370.1|PACid:21804735
GNVDGVSPSPRGN	946	Bradi2g37640.1|PACid:21805648
TSKVAMSPTTKPQ	951	Bradi2g37720.1|PACid:21805152
KGKDSMSPIGQPV	976	Bradi2g40760.1|PACid:21804766
QQAVAISPTAKSL	983	Bradi2g41977.1|PACid:21807627
NGAVAASPAAGAA	995	Bradi2g43460.2|PACid:21803154
GDETLASPTAAAA	1022	Bradi2g47440.1|PACid:21805626
SRTTDASPGAFRR	1024	Bradi2g47850.1|PACid:21805824
RFQDLGSPETLQR	1028	Bradi2g48650.1|PACid:21806894
SPLEVPSPKKAKA	1030	Bradi2g49180.1|PACid:21806889
GPQEVPSPKKANA	1031	Bradi2g49180.1|PACid:21806889
HRDLTNSPAHELS	1038	Bradi2g49860.1|PACid:21808800
DRKTLASPQLLPR	1043	Bradi2g50450.1|PACid:21807957
CSLKLASPVQSIR	1056	Bradi2g51580.1|PACid:21805265
SPKFAPSPVHTKS	1074	Bradi2g53267.2|PACid:21808833
PIAAIPSPKFAPS	1075	Bradi2g53267.2|PACid:21808833
KPPATGSPXXXXX	1083	Bradi2g55497.1|PACid:21805137
AAAAAASPGEAQE	1084	Bradi2g55697.1|PACid:21807954
PTSPAGSPPLRRT	1087	Bradi2g55720.1|PACid:21809576
RHLEDSSPVPESA	1108	Bradi2g57657.1|PACid:21808390
PSRVHESPVLSPQ	1109	Bradi2g57657.1|PACid:21808390
LKEIVTSPGPERD	1148	Bradi2g61310.1|PACid:21803775
PRQKASSPIKPPP	1149	Bradi2g61380.1|PACid:21806817
PSPSFPSPSPRGS	1155	Bradi2g61842.1|PACid:21806451
FAVNAGSPLDPSK	1173	Bradi3g01310.1|PACid:21829540
DLAASCSPGSQFN	1179	Bradi3g02087.1|PACid:21832516
RGRERGSPDYGKG	1181	Bradi3g02227.1|PACid:21831576
KGNPKRSPTSVKP	1183	Bradi3g02227.1|PACid:21831576
DTDDLESPLSTRR	1186	Bradi3g02910.1|PACid:21829558
LPTESGSPVAKAK	1196	Bradi3g04500.1|PACid:21831254
APPSSSSPKAVVA	1247	Bradi3g10150.1|PACid:21831085
LRGLSPSPVFNTR	1266	Bradi3g12902.1|PACid:21830894
RLEQERSPTSLRP	1268	Bradi3g12902.1|PACid:21830894
APIQMESPGKFLN	1271	Bradi3g13380.1|PACid:21831052
KFLNNPSPDYEDE	1272	Bradi3g13380.1|PACid:21831052
RFSIDMSPVKIFK	1275	Bradi3g13460.1|PACid:21828078
AVAKGVSPQPAAA	1277	Bradi3g13480.1|PACid:21831094
EAEAGGSPALIAK	1278	Bradi3g13480.1|PACid:21831094
ALPYKRSPPSWVK	1282	Bradi3g13810.1|PACid:21827652
GGRLANSPISIIK	1284	Bradi3g13990.1|PACid:21828347
FIDLSLSPKVKSD	1290	Bradi3g15040.1|PACid:21832769
EDELQFSPSENKF	1291	Bradi3g15320.1|PACid:21833015
TRDMSRSPPLDIL	1292	Bradi3g15320.1|PACid:21833015
SHVPQRSPSLEDD	1298	Bradi3g15627.1|PACid:21830249
XXXXMASPGPAPA	1303	Bradi3g16630.2|PACid:21829986
EISEADSPGDSLR	1341	Bradi3g20120.1|PACid:21829917
RDLFVASPEAGRR	1351	Bradi3g21944.1|PACid:21830812
TFRKDFSPSQNGV	1357	Bradi3g22487.1|PACid:21829376
HADQDDSPTGRKK	1364	Bradi3g25920.1|PACid:21831726
GISDQGSPAQVFS	1370	Bradi3g27852.1|PACid:21832223
GPSSLGSPLKLVS	1376	Bradi3g28740.1|PACid:21831622
PPRPGVSPTSSSH	1383	Bradi3g29854.1|PACid:21833424
REYPIGSPFASNA	1384	Bradi3g29870.1|PACid:21832132
ESATEKSPEPVGL	1386	Bradi3g30080.1|PACid:21827386
ADQLQNSPGADGA	1415	Bradi3g32567.1|PACid:21830599
RKKASASPEQELD	1419	Bradi3g33240.1|PACid:21833763
GDNNVTSPVSEPW	1420	Bradi3g33240.1|PACid:21833763
RSTQRGSPDYYNY	1434	Bradi3g36437.1|PACid:21830663
EHYKEASPPTGGG	1453	Bradi3g39440.1|PACid:21827433
VNANVTSPAINVK	1457	Bradi3g39840.1|PACid:21828427
TPGASTSPPPPSS	1472	Bradi3g40630.1|PACid:21831845
EREKVGSPISLSS	1479	Bradi3g41400.1|PACid:21828049
QAAQEGSPDSSYV	1480	Bradi3g41920.1|PACid:21828610
AEQQQRSPSIIAE	1481	Bradi3g41920.1|PACid:21828610
DLAAARSPPSSTS	1485	Bradi3g41980.1|PACid:21827875
KKRLVQSPNSFFM	1494	Bradi3g43475.1|PACid:21833442
ERSYSRSPAQPPQ	1533	Bradi3g48460.2|PACid:21829362
ARTISKSPPPPRE	1535	Bradi3g48460.2|PACid:21829362
XXMDHHSPNPESP	1543	Bradi3g49140.1|PACid:21826915
GKRSVRSPPSVGM	1551	Bradi3g50150.1|PACid:21831396
AEVIALSPKTLMA	1555	Bradi3g51090.1|PACid:21831332
XXMAAASPPPSPP	1558	Bradi3g51240.1|PACid:21831311
PASAVVSPSATPR	1569	Bradi3g52837.1|PACid:21830157
DDELVSSPKEAFS	1571	Bradi3g52910.1|PACid:21832018
MGDAVASPPVAPV	1580	Bradi3g53567.1|PACid:21833646
PSQQIASPPPSYE	1607	Bradi3g54740.1|PACid:21833001
AAPKVPSPSIPRT	1608	Bradi3g54740.1|PACid:21833001
VPRASGSPPVPVM	1638	Bradi3g58310.1|PACid:21827591
PLSQLSSPKALSA	1654	Bradi3g59560.1|PACid:21830238
GKSMLPSPTPNER	1679	Bradi4g02410.1|PACid:21814304
RRGYGGSPAHRSP	1686	Bradi4g03940.1|PACid:21812145
RRGYGGSPPHRSP	1687	Bradi4g03940.1|PACid:21812145
SLPVNNSPDSLKP	1710	Bradi4g06137.1|PACid:21810562
MATPLASPGPGVT	1715	Bradi4g07110.1|PACid:21814545
GDSSALSPGGVRI	1725	Bradi4g08097.1|PACid:21810639
AVPKELSPGPSMR	1744	Bradi4g12200.1|PACid:21811132
PGPSMRSPAGGIN	1745	Bradi4g12200.1|PACid:21811132
SESMQSSPPLQAQ	1799	Bradi4g27157.1|PACid:21811443
TDKATSSPPAPRG	1813	Bradi4g29846.1|PACid:21813138
RVLVEDSPPPLPQ	1815	Bradi4g30240.1|PACid:21813595
APKAELSPGKGAV	1827	Bradi4g33920.2|PACid:21809797
GRIAHASPDLSRE	1834	Bradi4g34790.1|PACid:21812703
AGHASRSPSEEFF	1837	Bradi4g34820.1|PACid:21812893
NKLDNLSPPAGFP	1844	Bradi4g35250.3|PACid:21813892
PILADDSPPSSSQ	1847	Bradi4g35720.1|PACid:21813234
QASNNISPXXXXX	1849	Bradi4g35760.1|PACid:21811237
SNTHLESPHGRTF	1851	Bradi4g35977.1|PACid:21814675
NSFSITSPKVTRS	1865	Bradi4g37410.1|PACid:21813174
LALAMHSPTSSWP	1874	Bradi4g37870.1|PACid:21813013
PYRDRRSPPLPPP	1895	Bradi4g41390.1|PACid:21811524
KWQFVPSPDIDAP	1907	Bradi4g41697.1|PACid:21813935
TGQSRLSPPNSSS	1925	Bradi4g45240.1|PACid:21811562
GRRNQASPSATGG	1931	Bradi4g45380.1|PACid:21814623
RSPAELSPVYGSY	1934	Bradi5g01430.1|PACid:21826386
YRRSRPSPDYGRP	1935	Bradi5g01430.1|PACid:21826386
VLDEYGSPKVVND	1939	Bradi5g02890.1|PACid:21824866
IKGTSLSPDGSVD	1943	Bradi5g04673.1|PACid:21824058
PEPPRRSPLNPSS	1952	Bradi5g07380.1|PACid:21825592
VAQPQLSPSEKLN	1958	Bradi5g07750.1|PACid:21826208
DLNLIGSPELAEI	1967	Bradi5g10240.1|PACid:21826052
DPNPTRSPSPPLP	1970	Bradi5g10750.1|PACid:21824100
SLSPSRSPALSPA	1972	Bradi5g10750.1|PACid:21824100
SRSPALSPALSPR	1973	Bradi5g10750.1|PACid:21824100
NADWGRSPDKLPS	1989	Bradi5g12680.1|PACid:21826403
PGAAAPSPSKKRK	1998	Bradi5g13980.1|PACid:21824910
TRRYLKSPDPLEE	2000	Bradi5g13980.1|PACid:21824910
WLQHHASPAPEPI	2003	Bradi5g14700.1|PACid:21824089
TTVSDKSPQEISK	2005	Bradi5g14790.1|PACid:21824314
VRDAGLSPAAPIG	2008	Bradi5g14980.1|PACid:21826280
ADVIALSPKTLMA	2029	Bradi5g18530.1|PACid:21825693
IQQDDDSPTNQHR	2053	Bradi5g22017.1|PACid:21823875
GGPSGASPSLTGL	2058	Bradi5g23660.1|PACid:21824419
YKDVAVSPPGTVW	2060	Bradi5g23890.1|PACid:21826283
KEEAINSPSQLSF	2061	Bradi5g23890.1|PACid:21826283
KQADTLSPEEYSD	2063	Bradi5g23890.1|PACid:21826283
AEEEGRSPGWLST	2071	Bradi5g24730.1|PACid:21824880
SLSPKLSPDVQDN	2078	Bradi5g25090.1|PACid:21825259
IESYAKSPEGTPM	2081	Bradi5g25090.1|PACid:21825259
HSTPALSPMASPR	2094	Bradi5g27260.1|PACid:21824999
.M.R..s......
XMERVFSVEEIPD	47	Bradi1g05480.1|PACid:21823397
SMGRKVSFSMEDS	76	Bradi1g07540.1|PACid:21822382
SMLRRQSAEDLGS	328	Bradi1g35477.1|PACid:21822230
SMERHHSIDAQLR	353	Bradi1g39167.1|PACid:21816124
KMERLQSFEEEHK	384	Bradi1g44137.1|PACid:21820296
SMSRVFSQLIKAE	504	Bradi1g59210.1|PACid:21822149
PMTRKLSLDASSS	528	Bradi1g62030.1|PACid:21821830
SMQRKRSAPTTPI	587	Bradi1g67730.1|PACid:21818292
QMMRQFSDVAAER	757	Bradi2g06080.1|PACid:21803907
VMGRSASDVIGRS	891	Bradi2g24190.1|PACid:21807559
SMVRGHSFGSSTL	1381	Bradi3g29700.1|PACid:21833003
LMSRHGSMVSQGK	1413	Bradi3g32210.2|PACid:21829703
DMIRILSGFDNRL	1497	Bradi3g43960.1|PACid:21829526
MMRRSFSSASSGS	1500	Bradi3g44600.1|PACid:21829408
NMSRSASFIASPR	1718	Bradi4g19010.1|PACid:21814092
EMERQRSQDSFPE	1780	Bradi4g21890.1|PACid:21814786
XMHRVGSAGNTGG	1909	Bradi4g41777.2|PACid:21811103
NMDRPRSRGGMET	1994	Bradi5g13500.2|PACid:21824741
AMPRVDSEGMMCG	2087	Bradi5g26320.1|PACid:21825157
SMPRVGSNANWAA	2088	Bradi5g26320.1|PACid:21825157
...R..s......
KASRSFSLLSPFR	9	Bradi1g00560.2|PACid:21822116
SFHRTVSLSDGAL	18	Bradi1g00990.1|PACid:21815735
SGSREASVDESDG	26	Bradi1g01790.1|PACid:21815651
SLHRVASLEHLQK	46	Bradi1g05480.1|PACid:21823397
QVKRVSSAGLLVG	50	Bradi1g06300.1|PACid:21823566
VQKRRASLNDFDR	52	Bradi5g15570.2|PACid:21826523
DSMRASSVIAMDV	54	Bradi1g06480.1|PACid:21819935
ALTRGISAASGIN	60	Bradi1g06480.1|PACid:21819935
LFGRQQSLHGVLG	66	Bradi1g06700.1|PACid:21816006
AAVRSVSQELDHV	80	Bradi1g07540.1|PACid:21822382
AVPRVDSQGQMCG	91	Bradi1g08930.1|PACid:21821276
GIPRVGSAADWSN	92	Bradi1g08930.1|PACid:21821276
VRSRVGSNVHLKD	94	Bradi1g09537.2|PACid:21820758
GLTRQGSGIIGTF	121	Bradi1g12140.1|PACid:21818435
SLPRKPSAQEPAW	130	Bradi1g13260.1|PACid:21816630
FPERRPSLPRKPS	131	Bradi1g13260.1|PACid:21816630
VDGRSRSGSPLHE	181	Bradi1g20360.1|PACid:21818054
EHRRVPSIASMDK	187	Bradi1g20840.1|PACid:21817955
FLPRMGSLLSRNT	192	Bradi1g21080.1|PACid:21820826
SLARVKSMTNYPE	198	Bradi1g21372.1|PACid:21820310
QAFRVESFHRKKV	199	Bradi1g21372.1|PACid:21820310
GVTRVNSLVQLPR	227	Bradi1g24400.1|PACid:21814975
APVRPASHEGRVV	236	Bradi1g25340.1|PACid:21819275
GYERSDSVVIDEV	251	Bradi1g26590.1|PACid:21818973
PIDRRSSLDPLAE	261	Bradi1g28840.1|PACid:21822478
PKRRAASRSPPLP	269	Bradi1g29180.1|PACid:21820207
SFKRMDSVAESMP	271	Bradi1g29570.1|PACid:21815399
SFSRFDSFGSSAD	273	Bradi1g29690.1|PACid:21822916
RRERSRSLPYSPY	278	Bradi1g29990.1|PACid:21822831
GHARKDSAESLGS	287	Bradi1g30410.1|PACid:21816937
FLERNMSVAGSLV	290	Bradi1g30648.1|PACid:21818738
SNTRNLSTPPPAA	293	Bradi1g31417.1|PACid:21820177
RFDRQVSVDVPDV	295	Bradi1g32310.1|PACid:21819013
SLRRADSLGVIRV	297	Bradi1g32600.1|PACid:21816325
QIRRSLSVPGNRK	302	Bradi1g32600.1|PACid:21816325
PLRRSISTQSLSS	330	Bradi1g35900.1|PACid:21817285
AYSRSTSFDQQSG	331	Bradi1g36250.1|PACid:21817592
IGKRLASISVENV	332	Bradi1g36260.1|PACid:21819926
ELRRSRSAGGVGT	334	Bradi1g36760.1|PACid:21818189
TFRRSGSSGLVWD	335	Bradi1g36760.1|PACid:21818189
GLSRVPSMALDRL	344	Bradi1g37660.1|PACid:21815364
GIARVMSVGSNEA	350	Bradi1g38025.1|PACid:21821454
EYIRGISGWNFNL	363	Bradi1g42257.2|PACid:21822597
SLERSVSVPSNLG	364	Bradi1g42257.2|PACid:21822597
DFSRRDSFSAVQP	366	Bradi1g42790.1|PACid:21823046
EKSRAESTETDLI	374	Bradi1g43440.1|PACid:21822976
KLTRQLSIHDNRA	392	Bradi1g44440.1|PACid:21822910
TRSRSKSRPIEEV	420	Bradi1g46650.1|PACid:21823574
CRLRIGSGGLGSG	423	Bradi3g48460.2|PACid:21829362
NLPRIASIPQFLF	424	Bradi1g47067.1|PACid:21819260
RVARSISVDGLNS	426	Bradi1g47710.1|PACid:21817718
DGSRSVSHEFARS	438	Bradi1g50230.1|PACid:21815833
SIQRHPSMDNILT	451	Bradi1g52140.1|PACid:21819525
THNRSVSEPDFNR	454	Bradi1g52140.1|PACid:21819525
RVKRVQSAGLSAE	479	Bradi1g56970.1|PACid:21821159
LLTRGISATSGIN	492	Bradi1g58390.1|PACid:21818023
CNARVYSGIDLSK	496	Bradi1g58390.1|PACid:21818023
GLQRTVSMNLKPP	512	Bradi1g60397.2|PACid:21816992
PSPRAESEHAFEE	524	Bradi1g61590.2|PACid:21819309
FRLRNGSLNALRL	543	Bradi1g63480.1|PACid:21818391
LIGRRFSDASVQS	564	Bradi1g66590.1|PACid:21820003
PVERVQSISDLDK	586	Bradi1g67360.1|PACid:21816278
VPRRVSSEAWTAG	606	Bradi1g69360.2|PACid:21823508
TVGRLPSFSAWPN	611	Bradi1g69480.1|PACid:21820975
PFARTRSSPELTD	618	Bradi1g70407.1|PACid:21822303
NIRRVSSFEALQS	620	Bradi1g70620.1|PACid:21819969
ALARVKSMVQYPD	642	Bradi1g71810.2|PACid:21820955
GRLRSLSDLLFRS	644	Bradi1g72086.1|PACid:21817759
KIERHKSFDDDDF	647	Bradi1g72430.1|PACid:21823473
ALSRSKSKPLDLP	655	Bradi1g72950.1|PACid:21820242
GFQRLNSVVAGSP	672	Bradi1g74840.1|PACid:21819853
PIIRSASVNDTSL	679	Bradi1g75220.1|PACid:21817383
NFGRFDSFDEADP	692	Bradi1g76400.1|PACid:21820106
FDNRGGSNPHILS	708	Bradi1g77940.1|PACid:21815016
KLVRLESDLSASE	711	Bradi1g78090.1|PACid:21817757
LSSRTRSRDLEDL	714	Bradi2g00370.1|PACid:21804839
PIRRHHSTNGSAA	742	Bradi2g04297.1|PACid:21804891
RFDRSKSTAAVAL	791	Bradi2g12790.2|PACid:21804049
DANRRQSGIQQLL	832	Bradi2g17810.1|PACid:21807253
PLARAPSVLERLR	837	Bradi2g18240.1|PACid:21803674
KLQRLNSLLNYKE	839	Bradi2g18240.1|PACid:21803674
VLERLRSFSLYRF	840	Bradi2g18240.1|PACid:21803674
VYTRRHSLPSPAN	843	Bradi2g18640.2|PACid:21808196
RALRNASAVSLAD	854	Bradi2g19326.2|PACid:21804551
VRVRHSSWDQRSG	890	Bradi2g24190.1|PACid:21807559
VIGRSASVSEVAS	892	Bradi2g24190.1|PACid:21807559
QTNRAFSLDNARR	938	Bradi2g35587.1|PACid:21809257
CLVRQLSLDQFEN	943	Bradi2g36370.1|PACid:21804735
SLSRVYSDSALIR	945	Bradi2g37450.1|PACid:21809390
DHARQRSFSGIFQ	965	Bradi2g39240.1|PACid:21802949
TADRDISVDRPDL	972	Bradi2g40052.1|PACid:21805602
VLSRLLSSLSRSD	993	Bradi2g43300.1|PACid:21806991
RRIRRRSISITPE	1014	Bradi2g46340.1|PACid:21808364
RDLRSNSGILSRT	1058	Bradi2g51580.1|PACid:21805265
HHSRNVSTENLQS	1071	Bradi2g53100.1|PACid:21807681
ALQRSISSSASQS	1072	Bradi2g53100.1|PACid:21807681
FVPRALSIQRPAT	1077	Bradi2g54170.1|PACid:21804285
LHSRPKSAVGTPA	1099	Bradi2g56267.1|PACid:21807140
ERFRGQSLPPPPP	1115	Bradi2g58697.1|PACid:21808555
DGERGASLNEPAS	1119	Bradi2g58860.1|PACid:21809000
KFQRNFSDLTVWS	1120	Bradi2g58860.1|PACid:21809000
LQSRNNSWFLLPE	1128	Bradi2g59247.1|PACid:21803177
RLERNWSDANGQL	1129	Bradi2g59247.1|PACid:21803177
HLDRSLSLHERLH	1132	Bradi2g59247.1|PACid:21803177
ESPRRPSDPSPRR	1153	Bradi2g61380.1|PACid:21806817
KRKRRRSQEAATA	1166	Bradi3g00697.1|PACid:21827848
PPERAISLPTESG	1195	Bradi3g04500.1|PACid:21831254
SSQRALSLPSSPH	1237	Bradi3g09170.1|PACid:21832559
RIGRRRSISIAPE	1239	Bradi3g09170.1|PACid:21832559
AIERHQSIDAQLR	1240	Bradi3g09210.1|PACid:21828612
GFVRDGSFKWPVP	1253	Bradi3g10840.1|PACid:21831529
MSDRQPSEEPEEQ	1279	Bradi3g13690.1|PACid:21829122
SPSRGESENGDGP	1304	Bradi3g16630.2|PACid:21829986
ANTRNLSTPPPVA	1331	Bradi3g18707.2|PACid:21831510
RLDRNFSLANGHS	1333	Bradi3g18850.1|PACid:21831255
SGKRAASADDLTL	1342	Bradi3g20430.1|PACid:21830212
RDGRRVSSGNLVD	1348	Bradi3g21180.1|PACid:21831246
DGRRVSSGNLVDV	1349	Bradi3g21180.1|PACid:21831246
IDKRTQSLEHSQG	1358	Bradi3g22487.1|PACid:21829376
ALARVKSMAQYPE	1362	Bradi3g23800.1|PACid:21833685
MAMRSRSYNSSEG	1369	Bradi3g27800.1|PACid:21830211
VLSRSLSLLGLAQ	1401	Bradi3g31370.1|PACid:21833515
IHRRTASLAIARS	1408	Bradi3g32200.1|PACid:21833630
RPVRGGSALGSAL	1411	Bradi3g32210.2|PACid:21829703
GLKRSTSTPFMNT	1440	Bradi3g37940.1|PACid:21829466
GVTRVNSLLNLPR	1454	Bradi3g39540.1|PACid:21828122
GLLRYRSAPSTLL	1464	Bradi3g39927.1|PACid:21832948
RSPRSFSLSDLQN	1474	Bradi3g40660.1|PACid:21833118
HHERRPSSEVPAP	1477	Bradi3g40950.1|PACid:21833433
RHCRSLSMDSFMG	1484	Bradi3g41980.1|PACid:21827875
RLHRTNSQGHGHP	1503	Bradi3g44600.1|PACid:21829408
GHRRSRSAESVGF	1526	Bradi3g47620.1|PACid:21831661
FGQRPGSGAGRVA	1528	Bradi3g47700.1|PACid:21830028
LASRYPSLGSGGG	1529	Bradi5g13500.2|PACid:21824741
QFQRLRSGVARML	1530	Bradi3g47827.1|PACid:21827888
PRARTISKSPPPP	1534	Bradi3g48460.2|PACid:21829362
LSERTISDELPQE	1538	Bradi3g48580.1|PACid:21827670
PWGRQESAELEAL	1545	Bradi3g49160.1|PACid:21828199
HLGRPRSAGSYFG	1576	Bradi3g53240.1|PACid:21830765
LGSRRKSFADALQ	1615	Bradi3g55540.1|PACid:21829613
QYGRDSSNLIDMS	1641	Bradi3g59130.1|PACid:21833560
LARRSPSFNSRSS	1662	Bradi3g59920.1|PACid:21827180
EFVREPSAGSSVL	1674	Bradi3g60617.1|PACid:21833725
GFYRQFSLPNSIH	1680	Bradi4g02725.1|PACid:21812346
SRSRSRSLSPRPR	1692	Bradi4g03940.1|PACid:21812145
KIERELSIGDEVG	1695	Bradi4g04850.1|PACid:21813711
TFSRLTSGLGLRS	1724	Bradi4g08080.1|PACid:21814022
LFSRNSSVSDLGS	1752	Bradi4g16000.2|PACid:21814613
ALVRATSFSNIDL	1755	Bradi4g16327.1|PACid:21812227
LEKRSASYGHGVL	1761	Bradi4g17020.1|PACid:21812699
GGERRRSSPTGSP	1765	Bradi4g19020.1|PACid:21813276
PLLRLPSSSTAAG	1778	Bradi4g21750.1|PACid:21810592
NGSRTLSFAGSNG	1785	Bradi4g24190.1|PACid:21811489
SLQRQFSHGHGQN	1794	Bradi4g26020.1|PACid:21810826
HRGRHGSHPSPRA	1795	Bradi4g26200.1|PACid:21812366
KIERLSSIDAQLR	1803	Bradi4g27910.1|PACid:21810691
AGLRRNSADYSAV	1809	Bradi4g28970.1|PACid:21810629
RSPRSYSLSDLRN	1833	Bradi4g34240.1|PACid:21812354
PIARSFSIPSRGM	1836	Bradi4g34820.1|PACid:21812893
FFDRVGSAGTLNR	1848	Bradi4g35720.1|PACid:21813234
AYLRTKSDVGARP	1852	Bradi4g35977.1|PACid:21814675
LLNRQQSIHPPPA	1859	Bradi4g36880.1|PACid:21810549
PRSRRLSMTSPFR	1863	Bradi4g37410.1|PACid:21813174
ERARTGSFPVFEP	1876	Bradi4g38080.1|PACid:21814375
TLHRSTSLELNPN	1881	Bradi4g38500.1|PACid:21814728
HKPRAASMDYAEE	1894	Bradi4g41390.1|PACid:21811524
NGSRALSFVGGNG	1897	Bradi4g41400.1|PACid:21813042
PPRRTRSRLQPSL	1903	Bradi4g41527.1|PACid:21811019
ASHRNRSFGRARA	1910	Bradi4g41800.1|PACid:21809847
SHFRSLSWSVSRS	1911	Bradi5g27120.1|PACid:21825708
HHRRAHSETFLRF	1915	Bradi4g41890.1|PACid:21812730
TYQRTLSGGLQSP	1918	Bradi4g42560.1|PACid:21809941
DDERPESFDDELR	1927	Bradi4g45310.1|PACid:21812719
KNPRSLSESSNST	1928	Bradi4g45310.1|PACid:21812719
GNKRLASEELAND	1937	Bradi5g01960.1|PACid:21826303
LAARLGSFTFRRT	1955	Bradi5g07750.1|PACid:21826208
AAGRFGSSEALLR	1980	Bradi5g11340.1|PACid:21826474
RPGRSVSVDEADD	1985	Bradi5g12540.1|PACid:21824145
FGQRPSSGAGRVT	1992	Bradi5g13500.2|PACid:21824741
NWGRNKSFSSAPS	1993	Bradi5g13500.2|PACid:21824741
GTGRDVSEQFDEF	1997	Bradi5g13960.1|PACid:21825098
EVQRSKSMPRGDP	2002	Bradi5g14687.1|PACid:21826425
SPVREGSEEGSSP	2017	Bradi5g16840.1|PACid:21825922
NIGRKISNSENQL	2023	Bradi5g17947.1|PACid:21824198
PSSRVHSGSVSPL	2027	Bradi5g18180.1|PACid:21824517
RLSRQNSFGSTGT	2055	Bradi5g22700.1|PACid:21824280
PPSRHVSGQLDYV	2073	Bradi5g24870.1|PACid:21826508
VPVRHVSGGYSPS	2084	Bradi5g26280.1|PACid:21825958
AGHRNRSFGLGSS	2091	Bradi5g27120.1|PACid:21825708
......sD.E...
ESFAGWSDGEEED	4	Bradi1g00480.2|PACid:21820494
ALLNDDSDAEGNM	30	Bradi1g02680.1|PACid:21816191
GRGGWDSDGEGFG	31	Bradi1g03180.1|PACid:21820678
KLTSGDSDSETHV	70	Bradi1g07010.1|PACid:21815588
AILEGGSDDEGAS	102	Bradi1g10447.1|PACid:21816892
QYGDVESDEEEQA	120	Bradi1g12050.1|PACid:21818379
EDFDEFSDVEDLY	132	Bradi1g13450.1|PACid:21817431
DIDLPPSDEEEDE	142	Bradi1g15780.1|PACid:21821044
ELPDDESDEEEDV	169	Bradi1g19690.1|PACid:21820269
QGSNEASDVEDLT	191	Bradi1g21080.1|PACid:21820826
XXXXXMSDSEEHQ	202	Bradi1g22670.1|PACid:21818501
ESIEGSSDEEGQA	286	Bradi1g30170.1|PACid:21821281
LSSKEESDDETLS	376	Bradi1g43440.1|PACid:21822976
XXXXXMSDSEEHH	503	Bradi1g59110.1|PACid:21817261
YLGTPPSDLEKDR	575	Bradi1g66870.1|PACid:21818819
PKKEEESDDEDNI	588	Bradi1g68020.1|PACid:21820524
PPLPGVSDDESDD	846	Bradi2g18710.1|PACid:21808640
GVSDDESDDEGGV	847	Bradi2g18710.1|PACid:21808640
GGSSSGSDDESSS	852	Bradi2g19230.1|PACid:21807314
EEDVSFSDLEDDD	858	Bradi2g20134.1|PACid:21803651
PRDLFGSDNEEYV	905	Bradi2g26530.1|PACid:21808575
KKAGGGSDEEHAT	1191	Bradi3g03850.1|PACid:21828429
WLQSAESDEEXXX	1193	Bradi3g03850.1|PACid:21828429
VTPAAKSDDEDNY	1194	Bradi3g03990.1|PACid:21828540
PKEGMESDDEIGM	1214	Bradi3g07540.1|PACid:21831525
RKRPAASDDEGGG	1242	Bradi3g09570.1|PACid:21827080
LPVAIVSDGEKDV	1256	Bradi3g11110.1|PACid:21827709
AAGLEDSDAEDDM	1264	Bradi3g12240.1|PACid:21833354
DEPEEESDGEMGF	1288	Bradi3g14340.1|PACid:21827498
SGGAYDSDTEDPD	1352	Bradi3g22370.1|PACid:21830140
RTAFSDSDTEELD	1353	Bradi3g22430.1|PACid:21828024
VFAESDSDGEEKK	1372	Bradi3g28150.1|PACid:21833622
TTEKEISDDEDEE	1455	Bradi3g39590.1|PACid:21832638
LGALSVSDGEAEV	1552	Bradi3g50910.1|PACid:21829042
EPKSSKSDNEQTN	1594	Bradi3g53907.1|PACid:21827473
KSWADYSDGEAEA	1596	Bradi3g53907.1|PACid:21827473
PAAGELSDLESDL	1637	Bradi3g58107.1|PACid:21828882
SPSNPNSDDERLG	1709	Bradi4g06137.1|PACid:21810562
VQEASTSDMEDAS	1716	Bradi4g07997.1|PACid:21810838
QQLPGESDAEYAE	1717	Bradi4g08030.1|PACid:21810155
APVEKDSDGEDSH	1731	Bradi4g08490.1|PACid:21812305
ALPPPPSDEEEEL	1768	Bradi4g19240.1|PACid:21811261
LPHLSLSDDEDED	1807	Bradi4g28340.1|PACid:21811307
EDPLLDSDDERPE	1926	Bradi4g45310.1|PACid:21812719
SDELIHSDKEAPE	2007	Bradi5g14790.1|PACid:21824314
ASPKRESDEEVEV	2014	Bradi5g16350.1|PACid:21824063
......s.D....
KKIILESGDEYKD	8	Bradi1g00560.2|PACid:21822116
RRKESRSIDDPIL	10	Bradi1g00560.2|PACid:21822116
PDNDIWSDDDFSG	32	Bradi1g03180.1|PACid:21820678
ANSGAHSGDGEYL	97	Bradi1g09670.1|PACid:21822700
MHKKSLSTDHDSV	119	Bradi1g12010.2|PACid:21816410
KRAYFDSADWVLD	151	Bradi1g17050.1|PACid:21815999
TLPKSLSLDSPTE	183	Bradi1g20630.1|PACid:21822830
PLLKQSSLDLFKI	197	Bradi1g21372.1|PACid:21820310
PADAGDSDDDDAA	242	Bradi1g26160.1|PACid:21820490
RKTAMGSGDEYIK	260	Bradi1g28840.1|PACid:21822478
DESIEGSSDEEGQ	285	Bradi1g30170.1|PACid:21821281
GMTNAVSEDGEGK	294	Bradi1g32180.1|PACid:21815583
EEEKEESEDDLGF	321	Bradi1g34200.1|PACid:21818377
XMNPRDSDDDHPG	345	Bradi1g37760.1|PACid:21818309
SEDTSASGDELIE	382	Bradi1g43950.1|PACid:21818802
RYTLDESDDDLPP	425	Bradi1g47367.2|PACid:21820188
RGDKAMSFDLDDK	457	Bradi1g54030.1|PACid:21822143
LGHSSPSRDRLVY	471	Bradi1g56090.1|PACid:21816659
DRKGHRSWDQFET	473	Bradi1g56090.1|PACid:21816659
GMMEYDSDDNPIV	547	Bradi1g64410.1|PACid:21821913
ERAYFDSADWVLG	549	Bradi1g64650.1|PACid:21820315
QDITDASGDEEEG	570	Bradi1g66870.1|PACid:21818819
RKLKDFSADPELN	573	Bradi1g66870.1|PACid:21818819
VLQKRESFDNPLA	583	Bradi1g67140.1|PACid:21822606
GIPEGVSDDDEVA	637	Bradi1g71360.1|PACid:21817774
EDEHMTSGDEGGI	667	Bradi1g74620.1|PACid:21823588
EAFAALSEDEEAP	683	Bradi1g75360.1|PACid:21822693
TPLLEGSDDGDVE	710	Bradi1g77940.1|PACid:21815016
TIAGAGSEDDQEG	734	Bradi2g03120.1|PACid:21806812
EVVDFDSDDDDLM	800	Bradi2g13390.1|PACid:21804459
KRRVDYSDDDDDF	803	Bradi2g14190.1|PACid:21806415
APSSPRSEDFDTV	817	Bradi2g15630.1|PACid:21806047
GLLPSKSIDNNVE	821	Bradi2g16237.1|PACid:21804577
ERAYFDSADWALG	822	Bradi2g16310.1|PACid:21807808
GADLDNSEDDHEF	863	Bradi2g20347.1|PACid:21806507
VKEEELSGDELEQ	867	Bradi2g20517.2|PACid:21808534
GDHSGFSDDDGSG	877	Bradi2g21217.1|PACid:21804587
VEEKEESDDDMGF	889	Bradi2g23830.1|PACid:21809424
VDSVVRSADKADA	926	Bradi2g33037.2|PACid:21807087
TSGQQLSGDIPDA	928	Bradi2g34240.1|PACid:21807049
ERAFFDSADWALG	1008	Bradi2g45860.1|PACid:21808453
LPVDPASSDDLAF	1051	Bradi2g50990.1|PACid:21808176
PVDPASSDDLAFA	1052	Bradi2g50990.1|PACid:21808176
KLASIDSFDSRWQ	1100	Bradi2g56460.1|PACid:21808172
DSRPASSGDGGPT	1146	Bradi2g60910.1|PACid:21809045
DADFAASADDDDD	1192	Bradi3g03850.1|PACid:21828429
KKIEILSEDEDVR	1269	Bradi3g13290.1|PACid:21827894
EEAKEESDDDMGF	1280	Bradi3g13750.1|PACid:21830954
KRRVNVSDDSEDE	1309	Bradi3g16920.1|PACid:21833491
VNVSDDSEDEKPL	1310	Bradi3g16920.1|PACid:21833491
DLGDGESEDEVEK	1312	Bradi3g17147.1|PACid:21827477
TLSSRHSGDFGTS	1347	Bradi3g21060.1|PACid:21833348
QKKPIVSDDDNIV	1433	Bradi3g35870.1|PACid:21832628
XXXMVASLDNVRG	1495	Bradi3g43790.1|PACid:21830116
KNNQVESEDGEVE	1592	Bradi3g53907.1|PACid:21827473
RKLLPGSVDGXXX	1625	Bradi3g56190.1|PACid:21831423
DSDVHGSGDQHKS	1667	Bradi3g60210.1|PACid:21826788
GLAYDISDDQQDI	1737	Bradi4g09125.2|PACid:21810110
GLSLRISVDASHE	1777	Bradi4g21750.1|PACid:21810592
MSYGRASEDGGEG	1816	Bradi4g30540.1|PACid:21811390
GDYYGGSLDRGDY	1826	Bradi4g33870.1|PACid:21812343
KLRHEKSLDSILE	1843	Bradi4g35140.1|PACid:21810380
PSLSRKSDDPSTI	1900	Bradi4g41527.1|PACid:21811019
DDWDAKSWDDIDV	1921	Bradi4g43530.1|PACid:21811124
VSSDDKSQDFSAA	1948	Bradi5g07300.1|PACid:21825310
VVEKEESDDDMGF	1963	Bradi5g09217.1|PACid:21824287
ADDDRDSLDENDL	2052	Bradi5g21937.1|PACid:21824581
......s.G....
EASVDESDGVADW	27	Bradi1g01790.1|PACid:21815651
SREFSGSLGNVAW	37	Bradi1g04597.1|PACid:21822037
GGEEGGSVGRSRS	75	Bradi1g07540.1|PACid:21822382
EEAEVSSMGRKVS	78	Bradi1g07540.1|PACid:21822382
SDINFTSFGRSSS	135	Bradi1g13650.1|PACid:21822338
RPSLSKSIGNGVQ	188	Bradi1g60320.1|PACid:21819395
RSATVQSHGDLAR	211	Bradi1g23930.1|PACid:21823105
KRNTLVSGGVRGT	262	Bradi1g28950.2|PACid:21817453
RKDSAESLGSDLS	288	Bradi1g30410.1|PACid:21816937
RDRAGGSGGLPLY	323	Bradi1g34890.1|PACid:21817809
FLHGGGSRGRAGA	348	Bradi1g38025.1|PACid:21821454
APYDRPSRGAARS	467	Bradi1g55020.1|PACid:21822688
KGQGQMSFGLREA	478	Bradi1g56970.1|PACid:21821159
RSSFNRSGGFSDF	483	Bradi1g58250.1|PACid:21815225
HIPKSQSLGNMLQ	507	Bradi1g59430.1|PACid:21820565
PDSDNDSGGPSNT	510	Bradi1g60030.1|PACid:21821797
SASMTRSGGESGP	635	Bradi1g71310.1|PACid:21818226
KELSRASLGGDED	659	Bradi1g73670.1|PACid:21819329
RFKNQKSFGHNVT	665	Bradi1g74560.1|PACid:21817160
ERGINLSGGQKQR	684	Bradi5g03460.1|PACid:21825521
ALRKSASVGAWPV	707	Bradi1g77700.1|PACid:21820112
ALTVAGSFGKKMT	794	Bradi2g13180.1|PACid:21804504
RNIIHGSDGPETA	804	Bradi2g14210.1|PACid:21809288
VGFPGASRGWRAD	906	Bradi2g26547.1|PACid:21806134
GMVESKSVGTLIP	933	Bradi2g34580.1|PACid:21804745
KFRKSASFGFRAQ	959	Bradi2g38247.1|PACid:21807949
PYSPVYSKGKDSM	978	Bradi2g40760.1|PACid:21804766
ASNGYLSDGPHGR	990	Bradi2g42870.1|PACid:21804675
YREDCWSEGETSA	1010	Bradi2g46320.1|PACid:21804576
QDSPGTSSGSIVK	1044	Bradi2g50526.1|PACid:21806040
FNAVASSRGSPIY	1116	Bradi2g58770.1|PACid:21807931
VVDEVPSEGDGAE	1143	Bradi2g60910.1|PACid:21809045
AKPARKSLGGQQQ	1170	Bradi3g01080.1|PACid:21830983
GGGGFGSRGGGGS	1176	Bradi3g01960.1|PACid:21830868
SRGGDGSGGYGGG	1178	Bradi3g01960.1|PACid:21830868
GDGSPDSAGKXXX	1217	Bradi3g07637.2|PACid:21833024
EARAAWSGGEEDS	1236	Bradi3g08660.1|PACid:21830345
KPEAEESGGGLFK	1243	Bradi3g10120.1|PACid:21830648
MENFKKSSGDLMS	1244	Bradi3g10120.1|PACid:21830648
AVAGGSSRGAGCK	1302	Bradi3g16307.1|PACid:21833787
RSSGPQSGGVTPM	1326	Bradi3g18540.2|PACid:21828088
MGGDVDSLGPKEA	1346	Bradi3g20610.1|PACid:21831288
RELSRASLGGDDD	1365	Bradi3g25920.1|PACid:21831726
LEALVVSDGKPAA	1392	Bradi3g30260.1|PACid:21831069
VVTIQESLGSPDD	1423	Bradi3g33600.1|PACid:21827908
EEGKEASKGEAGE	1435	Bradi3g36480.2|PACid:21827836
LGELSHSLGRMNG	1499	Bradi3g44380.1|PACid:21829522
AFKKARSLGLGDQ	1514	Bradi3g46080.1|PACid:21826850
GREDAWSDGATST	1515	Bradi3g46210.1|PACid:21831979
QLKSGNSEGAESL	1537	Bradi3g48580.1|PACid:21827670
SCGNSLSEGFDDL	1575	Bradi3g53047.1|PACid:21833798
KLTISHSFGRNED	1636	Bradi3g57940.1|PACid:21831082
VERDEFSFGNRGG	1645	Bradi3g59520.1|PACid:21832368
SMRQSHSDGSLDT	1661	Bradi3g59800.2|PACid:21828669
EDLGDLSGGGGGR	1792	Bradi4g25020.1|PACid:21810003
EVLEASSRGRVNN	1805	Bradi4g28270.1|PACid:21813996
PEDNEESEGEEEK	1891	Bradi4g40230.1|PACid:21812121
APAPAPSGGSGGG	1913	Bradi4g41870.1|PACid:21811764
VTPATPSGGGLKS	1951	Bradi5g07360.1|PACid:21826719
DDSGANSGGEGGA	1961	Bradi5g07850.2|PACid:21825248
GREDAWSEGATSA	1979	Bradi5g11070.1|PACid:21825023
KLGSSASFGRNXX	2013	Bradi5g15970.1|PACid:21826702
....P.tP.....
GSNSPRTPTSAPA	2141	Bradi1g11380.1|PACid:21818962
SLVRPTTPKSSVP	2150	Bradi1g16620.1|PACid:21815543
PPVKPDTPKLRVT	2159	Bradi1g25002.1|PACid:21816330
RRGRPRTPTPGSY	2171	Bradi1g29990.1|PACid:21822831
ANGVPQTPPRPVA	2176	Bradi1g35090.1|PACid:21822356
TDLAPSTPXXXXX	2182	Bradi1g42800.1|PACid:21821297
EAESPRTPGRPGE	2186	Bradi1g44440.1|PACid:21822910
QDSEPPTPVSVMR	2188	Bradi1g45400.1|PACid:21822496
DDKRPPTPVRDMK	2226	Bradi1g66620.1|PACid:21820844
PVQAPSTPKATPV	2249	Bradi2g00360.1|PACid:21806571
GPQLPPTPGPRGK	2263	Bradi2g16810.1|PACid:21802785
VINEPETPLRSKS	2273	Bradi2g23040.1|PACid:21804513
PIQAPATPKAAHI	2284	Bradi2g34710.1|PACid:21808554
EWPNPTTPGASKA	2285	Bradi2g37450.1|PACid:21809390
SIQRPATPSKSSR	2311	Bradi2g54170.1|PACid:21804285
TPTTPVTPSSSRG	2316	Bradi2g55940.1|PACid:21809705
SINRPPTPNQEEE	2320	Bradi2g58960.1|PACid:21805252
FLKHPRTPTSAPG	2348	Bradi3g16250.1|PACid:21829442
QNNKPGTPVRSPA	2390	Bradi3g55870.1|PACid:21830199
PLVTPATPSGGGL	2441	Bradi5g07360.1|PACid:21826719
ETPSPRTPSSVGE	2447	Bradi5g13390.1|PACid:21825289
EPVRPPTPPVQPP	2453	Bradi5g18767.1|PACid:21825582
PVQPPATPRRTYA	2454	Bradi5g18767.1|PACid:21825582
STGTPRTPNFHST	2459	Bradi5g22700.1|PACid:21824280
......tP.....
PASPVKTPDADGA	2158	Bradi1g24597.1|PACid:21820475
DAADMSTPKLHSS	2160	Bradi1g25002.1|PACid:21816330
TPFEAVTPRRPAP	2162	Bradi1g25340.1|PACid:21819275
TPGAVGTPGGKSR	2164	Bradi1g25810.1|PACid:21817656
PDAALKTPENSPK	2173	Bradi1g33117.1|PACid:21818214
PVAAAGTPRRRKS	2177	Bradi1g35090.1|PACid:21822356
AHESHQTPRQSSM	2193	Bradi1g47510.1|PACid:21818926
DADATPTPKGKEL	2198	Bradi1g52150.3|PACid:21818938
PDSAHGTPLIDDA	2199	Bradi1g52280.1|PACid:21821549
QEERQDTPPLPNP	2207	Bradi1g58640.1|PACid:21815028
AAGGGDTPRGRRR	2208	Bradi1g58920.1|PACid:21821447
AAASTGTPEMPRN	2213	Bradi1g60030.1|PACid:21821797
PNLQKDTPKASEE	2218	Bradi1g61930.1|PACid:21820605
PDLLKDTPKAPES	2219	Bradi1g61930.1|PACid:21820605
KMNYLGTPPSDLE	2227	Bradi1g66870.1|PACid:21818819
ASTSRRTPTPTSA	2243	Bradi1g74530.1|PACid:21815350
QPPRVETPPPPQY	2244	Bradi1g74530.1|PACid:21815350
NRDRSPTPVHGDD	2252	Bradi2g03120.1|PACid:21806812
DEESSATPKADAF	2257	Bradi2g08980.1|PACid:21809361
SPRKENTPEVVPT	2260	Bradi2g14100.1|PACid:21808507
XXXXMATPMAGEG	2264	Bradi2g17507.1|PACid:21804450
TPPAAPTPXXXXX	2292	Bradi2g43110.1|PACid:21806595
THLASCTPRTXXX	2299	Bradi2g47940.1|PACid:21808367
TEASVETPKKDDG	2313	Bradi2g54230.1|PACid:21805482
ELASYGTPKKKFQ	2319	Bradi2g58860.1|PACid:21809000
FAAGEATPDPSVR	2327	Bradi3g03690.1|PACid:21826843
ARKLLATPTPLGT	2329	Bradi3g03690.1|PACid:21826843
TPTPLGTPLYAIP	2330	Bradi3g03690.1|PACid:21826843
LPGGLVTPTPKKQ	2331	Bradi3g03690.1|PACid:21826843
IMESSLTPTPTSN	2351	Bradi3g19640.1|PACid:21826806
ESSLTPTPTSNKL	2352	Bradi3g19640.1|PACid:21826806
SLAPIFTPPRSVP	2363	Bradi3g34270.1|PACid:21830207
QVSSEPTPLKVVP	2369	Bradi3g40180.1|PACid:21832757
HTNAMQTPPHYSV	2370	Bradi3g40350.1|PACid:21827811
ALGSSPTPPEIRS	2372	Bradi3g40640.1|PACid:21829097
APPASVTPPPPSG	2378	Bradi3g46470.1|PACid:21828354
GEEKDRTPDVATE	2381	Bradi3g48580.1|PACid:21827670
KVEQDGTPTTAIS	2382	Bradi3g48580.1|PACid:21827670
EAARNGTPKPDAS	2387	Bradi3g53907.1|PACid:21827473
SISRSTTPDPQLI	2389	Bradi3g55540.1|PACid:21829613
XXXXMATPTETAA	2394	Bradi3g56527.1|PACid:21827443
PEPGAGTPSAERR	2396	Bradi3g57800.1|PACid:21828841
SGLGEGTPKSERS	2397	Bradi4g00230.1|PACid:21810807
SRKSLSTPNRWRR	2404	Bradi4g07250.1|PACid:21812747
GAHPVGTPPSSHP	2408	Bradi4g20900.1|PACid:21812878
DWGSGYTPRRSAR	2409	Bradi4g21540.1|PACid:21814143
ATAEVQTPTAALT	2415	Bradi4g33510.1|PACid:21814582
DVGNGQTPQQLRL	2417	Bradi4g34790.1|PACid:21812703
EATTGSTPRGLSG	2423	Bradi4g35977.1|PACid:21814675
RSETSLTPAKGSS	2426	Bradi4g37410.1|PACid:21813174
PVRKEPTPPLPPP	2428	Bradi4g39400.1|PACid:21810145
SLVPIFTPPRSVA	2436	Bradi5g01350.1|PACid:21826545
EDRPWGTPPAGAT	2439	Bradi5g03410.1|PACid:21823913
TPPAGATPXXXXX	2440	Bradi5g03410.1|PACid:21823913
DVHGQHTPGRSRM	2442	Bradi5g07380.1|PACid:21825592

## Sheet: Table S4C
Table S4C. Motifs of phosphoproteins with multiple phosphorylated sites.
Protein	Nunber of phosphosites	Nunber of motifs	Kind of motifs	Phosphorylation motifs
Bradi1g66870.1|PACid:21818819	8	8	5	3,6,9,10,13
Bradi3g53907.1|PACid:21827473	8	6	5	1,2,9,10,13
Bradi1g07540.1|PACid:21822382	6	6	4	6,7,8,11
Bradi1g25002.1|PACid:21816330	6	6	4	1,6,12,13
Bradi3g07637.2|PACid:21833024	6	6	4	3,4,5,11
Bradi1g71310.1|PACid:21818226	7	5	4	2,4,6,11
Bradi3g48580.1|PACid:21827670	7	5	4	1,8,11,13
Bradi1g44177.1|PACid:21816916	6	5	4	1,2,4,6
Bradi2g39240.1|PACid:21802949	6	5	4	2,3,5,8
Bradi4g03940.1|PACid:21812145	5	5	4	2,4,6,8
Bradi1g29990.1|PACid:21822831	5	4	4	1,6,8,12
Bradi3g41980.1|PACid:21827875	5	4	4	1,5,6,8
Bradi3g55540.1|PACid:21829613	5	4	4	3,5,8,13
Bradi5g27260.1|PACid:21824999	5	4	4	1,2,4,6
Bradi1g35090.1|PACid:21822356	4	4	4	1,6,12,13
Bradi1g66620.1|PACid:21820844	4	4	4	1,2,3,12
Bradi2g03120.1|PACid:21806812	4	4	4	2,3,10,13
Bradi2g61380.1|PACid:21806817	4	4	4	1,4,6,8
Bradi4g35977.1|PACid:21814675	4	4	4	1,6,8,13
Bradi5g10750.1|PACid:21824100	5	5	3	2,3,6
Bradi2g40760.1|PACid:21804766	6	4	3	1,6,11
Bradi1g26300.1|PACid:21821361	5	4	3	1,4,6
Bradi2g58860.1|PACid:21809000	5	4	3	2,8,13
Bradi1g43440.1|PACid:21822976	5	3	3	6,8,9
Bradi3g44600.1|PACid:21829408	5	3	3	2,7,8
Bradi4g37410.1|PACid:21813174	5	3	3	6,8,13
Bradi1g44440.1|PACid:21822910	4	3	3	2,8,12
Bradi3g16630.2|PACid:21829986	4	3	3	4,6,8
Bradi1g05480.1|PACid:21823397	3	3	3	2,7,8
Bradi1g29690.1|PACid:21822916	3	3	3	2,3,8
Bradi1g60030.1|PACid:21821797	3	3	3	6,11,13
Bradi1g77940.1|PACid:21815016	3	3	3	1,2,10
Bradi3g40180.1|PACid:21832757	3	3	3	1,2,13
Bradi4g34820.1|PACid:21812893	3	3	3	4,6,8
Bradi4g41390.1|PACid:21811524	3	3	3	4,6,8
Bradi5g07850.2|PACid:21825248	3	3	3	3,5,11
Bradi5g14790.1|PACid:21824314	3	3	3	5,6,9
Bradi1g11760.1|PACid:21815393	4	4	2	2,6
Bradi3g48460.2|PACid:21829362	4	4	2	6,8
Bradi5g13500.2|PACid:21824741	4	4	2	7,8
Bradi5g23890.1|PACid:21826283	4	4	2	5,6
Bradi1g29090.1|PACid:21821018	4	3	2	2,6
Bradi1g45833.1|PACid:21815367	4	3	2	4,6
Bradi2g15630.1|PACid:21806047	4	3	2	6,10
Bradi2g50990.1|PACid:21808176	4	3	2	1,10
Bradi3g12902.1|PACid:21830894	4	3	2	3,6
Bradi3g19640.1|PACid:21826806	4	3	2	2,13
Bradi3g54740.1|PACid:21833001	4	3	2	5,6
Bradi4g45310.1|PACid:21812719	4	3	2	8,9
Bradi5g01430.1|PACid:21826386	4	3	2	1,6
Bradi1g00560.2|PACid:21822116	3	3	2	8,10
Bradi1g11380.1|PACid:21818962	3	3	2	6,12
Bradi1g21372.1|PACid:21820310	3	3	2	8,10
Bradi1g23280.1|PACid:21816461	3	3	2	3,6
Bradi1g33117.1|PACid:21818214	3	3	2	6,13
Bradi1g42257.2|PACid:21822597	3	3	2	4,8
Bradi1g61000.1|PACid:21816189	3	3	2	1,6
Bradi1g74530.1|PACid:21815350	3	3	2	8,13
Bradi2g03820.1|PACid:21804448	3	3	2	4,6
Bradi2g24190.1|PACid:21807559	3	3	2	7,8
Bradi2g53100.1|PACid:21807681	3	3	2	4,8
Bradi2g57657.1|PACid:21808390	3	3	2	4,6
Bradi3g02227.1|PACid:21831576	3	3	2	3,6
Bradi3g03850.1|PACid:21828429	3	3	2	9,10
Bradi3g55870.1|PACid:21830199	3	3	2	1,12
Bradi5g13980.1|PACid:21824910	3	3	2	4,6
Bradi5g26320.1|PACid:21825157	3	3	2	2,7
Bradi3g32210.2|PACid:21829703	5	2	2	7,8
Bradi1g38025.1|PACid:21821454	4	2	2	8,11
Bradi3g39927.1|PACid:21832948	4	2	2	3,8
Bradi4g21750.1|PACid:21810592	4	2	2	8,10
Bradi4g41870.1|PACid:21811764	4	2	2	4,11
Bradi1g21080.1|PACid:21820826	3	2	2	8,9
Bradi1g42800.1|PACid:21821297	3	2	2	6,12
Bradi1g58260.1|PACid:21821022	3	2	2	5,6
Bradi1g58640.1|PACid:21815028	3	2	2	4,13
Bradi1g76400.1|PACid:21820106	3	2	2	3,6
Bradi1g77700.1|PACid:21820112	3	2	2	8,11
Bradi2g34580.1|PACid:21804745	3	2	2	5,11
Bradi2g35587.1|PACid:21809257	3	2	2	6,8
Bradi2g37450.1|PACid:21809390	3	2	2	8,12
Bradi2g51580.1|PACid:21805265	3	2	2	6,8
Bradi3g00697.1|PACid:21827848	3	2	2	1,8
Bradi3g04500.1|PACid:21831254	3	2	2	6,8
Bradi3g11110.1|PACid:21827709	3	2	2	3,9
Bradi3g15627.1|PACid:21830249	3	2	2	1,6
Bradi3g37940.1|PACid:21829466	3	2	2	2,8
Bradi3g40630.1|PACid:21831845	3	2	2	5,6
Bradi4g06137.1|PACid:21810562	3	2	2	6,9
Bradi4g41527.1|PACid:21811019	3	2	2	8,10
Bradi5g07360.1|PACid:21826719	3	2	2	11,12
Bradi1g51560.1|PACid:21816262	4	4	1	4
Bradi3g03690.1|PACid:21826843	4	4	1	13
Bradi2g59247.1|PACid:21803177	3	3	1	8
Bradi1g58390.1|PACid:21818023	7	2	1	8
Bradi1g06480.1|PACid:21819935	5	2	1	8
Bradi3g10120.1|PACid:21830648	4	2	1	11
Bradi3g46480.1|PACid:21830101	4	2	1	4
Bradi5g25090.1|PACid:21825259	4	2	1	6
Bradi1g08930.1|PACid:21821276	3	2	1	8
Bradi1g32600.1|PACid:21816325	3	2	1	8
Bradi1g52140.1|PACid:21819525	3	2	1	8
Bradi1g56090.1|PACid:21816659	3	2	1	10
Bradi2g12790.2|PACid:21804049	3	2	1	8
Bradi2g25640.1|PACid:21808022	3	2	1	1
Bradi2g37980.2|PACid:21803850	3	2	1	5
Bradi2g42540.1|PACid:21803328	3	2	1	5
Bradi3g01960.1|PACid:21830868	3	2	1	11
Bradi3g07910.1|PACid:21828294	3	2	1	5
Bradi3g09170.1|PACid:21832559	3	2	1	8
Bradi3g13380.1|PACid:21831052	3	2	1	6
Bradi3g33240.1|PACid:21833763	3	2	1	6
Bradi5g03410.1|PACid:21823913	3	2	1	13
Bradi3g18540.2|PACid:21828088	5	1	1	11
Bradi1g54250.1|PACid:21823263	4	1	1	6
Bradi5g19430.1|PACid:21825301	4	1	1	5
Bradi1g17510.1|PACid:21820230	3	1	1	1
Bradi1g28950.2|PACid:21817453	3	1	1	11
Bradi2g09080.1|PACid:21808836	3	1	1	6
Bradi3g01080.1|PACid:21830983	3	1	1	11
Bradi3g32200.1|PACid:21833630	3	1	1	8
Bradi3g56190.1|PACid:21831423	3	1	1	10
